# Supplementary material for: Data on external walls from a multi-objective simulation for cold climates
Source: Data Brief. 2016 Oct 5;9:613–5. doi: 10.1016/j.dib.2016.09.048 (PMC5066207; doi:10.1016/j.dib.2016.09.048)
Supplement: Supplementary file 2 — Supplementary material [file mmc2.zip › Supplementary Table 1.xlsx]

## Sheet: INPUT
Material	l (W/mK)	c (J/KgK)	r (kg/m3)	Thicknesses (mm)	Cost (€/m2)	Cost (€/m3)	Steam spread resistance coefficient	Reused/recycled	From renewable sources	Local production (Heavy materials)	Local production (materials for finishing)	Eco-sustainable
Air (cavity)				5 10 15 20 25 30 35 40 45 50	0	0	0
Wood fiber panels flexible	0.038	2100	49.5	40 60 80 100 120 140 160 180 200 220 240		116	1.5	X	X			X
Wood fiber hardboard	0.039	2100	160	20 40 60 80 100 120 140 160		130	5	X	X			X
Wood wool	0.08	1800	385	25 35 50	18.6 23.1 31.9		3.5	X	X			X
Cork panels expanded	0.038	1900	120	10 20 30 40 50 60 80 100 120 140 160	10.30 13.30 17.70 23.60 29.50 35.40 47.20 59.00 70.80 82.60 94.40		17.5	X	X			X
Soft cellulose fibers panels	0.039	2150	40	30 40 50 60 80 100 120 140 160 180	5.95 7.70 9.65 11.55 14.65 16.75 20.05 23.45 26.80 30.15		1.2	X	X			X
Kenaf fiber	0.039	1700	50	20 30 40 50 60 80	8.10 12.15 16.20 20.25 24.30 32.40		1.7	X	X			X
Hemp fibers	0.03	2200	38	30 40 50 60 80 100 120 140 160 180 200 220 240	4.5 5.75 7.15 8.55 9.9 11.75 13.25 15.35 17.65 19.8 22 24.2 26.25	331	1.5	X	X			X
Flax fiber	0.04	1550	30	40 60 80 100 120 140 160	6.02 9.02 12.05 15.15 18.18 21.21 24.24		1	X	X			X
Coconut fiber	0.043	1300	125	40	21.5		1	X	X			X
Sheep wool	0.037	1720	19.9	100 150	16.07 22.79		1	X	X			X
Granules of expanded perlite	0.045	837	92.5	5 7 10 15 20		134	2	X				X
Exfoliated vermiculite	0.057	787	85	2		165.29	1	X				X
Granulated cellular glass	0.08	850	190	150 190 260 390 520	19.35 24.035 32.89 49.335 65.78		infinita	X				X
Calcium silicate panels	0.045	1000	107.5	80 100 120 160 180 200 240 260 300	58.23 62.14 65.68 73.55 77.36 81.16 101.45 111.59 131.63		3	X				X
Cellular glass	0.06	850	140	40 60 80 100 120	35 46.98 52.3 67.47 78.31		infinita	X				X
Brick	0.327	1000	850	140	45		7.5			X
Block 21 holes	0.292	1000	930	120	9.6		7.5			X
Swiss block	0.232	1000	800	180	7.07		7.5			X
Double uni	0.299	1000	910	120	10.76		7.5			X
Brick type n.2	0.265	1000	920	120	14.73		7.5			X
Tuff	0.336	1300	1215	110 150 180 200 250	15.94 16.9 31.5 18.58 19.63		4			X		X
Concrete Exp. Clay soundproofing	0.245	1000	1200	200	1.83	29.28	7.5	X
Lime and gypsum coat	0.35	836	1200	12.5	18.48		10				X
Insulating polyurethane foam	0.023	1255	36	20 30 40 50 60 70 80 90 100 120	10.21 13.07 16.06 18.75 21.61 25.51 28.05 31.36 34.35 41.86		30
Mineral Insulating	0.045	1300	115	50 60 80 100 120 140 160 180 200 220 240 260 280 300		278.8	3	X	X			X
Polyethylene foam	0.048	2092	33	2 3 4 5 6 8 10 12 15 20 25 30		74.25	3000
Pure gypsum coat	0.35	1090	1200	12.5	18.48		10				X
Cement mortar	1.4	836	2000	30		75.38	30				X
Ready mixed coat	0.14	836	1000	30	34.97		10				X
Hollow brick 8*25*25	0.4	837	775	80	4.64		5			X
Concrete	1.67	880	2200	10 20 30 40 50 60 70 80 90 100		120	100			X
Lightweight concrete	0.444	920	1300	400		182	65			X
Concrete closed structure, Expanded clay	0.325	920	1000	50		189	80			X
Perforated brick 8*12*24	0.19	837	1255	80	6.94		10			X
Polyurethane foam 1	0.024	1453	36	20 30 40 50 60 70 80 90 100 120	11.43 14.62 17.89 21.00 24.15 28.57 31.44 35.06 38.52 46.74		148
Hydraulic lime coat	0.54	836	1150	15		112.4	12				X
Polyurethane foam 2	0.026	1464	35	20 30 40 50 60 70 80 90 100 110 120 130 140	11.80 14.88 18.41 21.65 25.01 29.80 32.75 36.39 39.99 44.78 47.61 51.98 54.78		56
Gypsum based dry	0.32	1100	1150	10 12.5 15 18	7.54 9.36 12.15 15.4		13	X				X
OSB (Oriented Strand Board)	0.13	1700	650	15 18 22 25	11.75 14.1 17.25 19.6		40	X	X			X
Cross-laminated timber panels	0.13	2100	470	60 78 95 128 146 162 202	51.5 66.95 81.55 113.93 125.22 128.62 158.31		55	X	X			X
Rock wool	0.037	1030	40	40 50 60 70 100	3.22 4.03 4.83 5.64 8.05		1	X				X
Fiberglass	0.032	1030	32	20 30 40 50 60 80	34.5 39.5 44.1 50.54 55.68 66.3		9000	X	X			X
Expanded polystyrene foam	0.034	1700	35	20 30 40 50 60 80 100 120 140 160 180 200	3.25 4.88 6.5 8.13 9.75 13 16.25 19.5 22.75 26 29.25 32.5		150
Bio brick	0.1875	1112	1171	100 140 290	24.4 32.94 64.66		3.5	X	X			X
Polyester Fiber.1	0.036	2100	30	30 40 50 60		130	4	X	X			X
Polyester Fiber.2	0.036	2100	30	80		130	188000	X	X			X
Polyester Fiber.3	0.039	2100	20	20		130	4	X	X			X
Wood fiber panel.1	0.048	2100	265	40 60		130	5	X	X			X
Wood fiber panel.2	0.046	2100	230	80 100		130	5	X	X			X
Wood fiber panel.3	0.042	2100	190	120 140 160		130	5	X	X			X
Wood fiber panel.4	0.048	2100	270	22 24 35 52		130	5	X	X			X
Wood fiber panel.5	0.038	2100	50	40 50 60 80 100 120 140 160 180 200 220 240		130	5	X	X			X
Wood fiber panel.6	0.039	2100	160	20 40 60 80 100 120 140 160		130	5	X	X			X
Wood and hemp fiber panels.1	0.039	2100	160	20 30 40 60 80 100 120 140 160 180 200		130	5	X	X			X
Wood and hemp fiber panels.2	0.048	2100	230	10 12 15 19		130	5	X	X			X
Wood and hemp fiber panels.3	0.042	2100	190	40 60 80 100 120 140 160 180 200		130	5	X	X			X
Wood and hemp fiber panels.4	0.048	2100	265	20 40 60		130	5	X	X			X
Wood and hemp fiber panels.5	0.048	2100	270	22 35 52 60		130	5	X	X			X
Wood and hemp fiber panels.6	0.046	2100	240	60 80 100 120		130	5	X	X			X
Wood and hemp fiber panels.7	0.038	2100	50	20 30 40 50 60 80 100 120 140 160 180 200 220 240		130	1.5	X	X			X
Wood and hemp fiber panels.8	0.037	2100	110	100 120 140 160 180 200 220 240		130	3	X	X			X
Wood and hemp fiber panels.9	0.041	2100	140	60 80 100		130	3	X	X			X
Wood and hemp fiber panels.10	0.037	2100	110	40 60 80 100 120 140 160 180 200 220 240 260 280 300		130	3	X	X			X
Wood and hemp fiber panels.11	0.04	1700	30	40 60 80 100 120		331	1.5	X	X			X
Wood and hemp fiber panels.12	0.041	2100	140	40 60 80 100 120 140 160 180 200		130	3	X	X			X
Wood and hemp fiber panels.13	0.07	2100	230	10 12 15 19		130	5	X	X			X
Wood and hemp fiber panels.14	0.041	2100	140	40 60 80 100 120 140 160 180 200		130	3	X	X			X

## Sheet: Objective
	Output	Objectives	Constraints
			Thick walls (d= 25-28 cm)		Thin walls (d= 18-20 cm)		Ultra-thin walls (d<18 cm)
	fd	↘	-		-		-
	Dt	↗	-		-		-
	Y12	↘	-		-		-
	k1	↗	> 70 kJ/m2K		> 60 kJ/m2K	> 60 J/m2K	> 40 kJ/m2K	> 60 J/m2K
	U	-	< 0,26 W/m2K		< 0,26 W/m2K	< 0,26 W/m2K	< 0,26 W/m2K	< 0,26 W/m2K
	d	-	0,25<d< 0,28 m		0,18<d< 0,20 m	0,18<d< 0,20 m	< 0,18 m	0,18<d< 0,20 m
	Ms	↘	-		-		-
	Y11	↗	-		-		-
	Y22	↗	-		-		-
	% Itaca	↗	-		-		-
	Cost	↘	-		-		-

## Sheet: thick precast walls
from internal to external side	Layer 1	Layer 2	Layer 3	Layer 4	Layer 5	U	Y12	Y22	Y11	fd	Ms	∆t	k1	k2	d	Itaca	Cost
						W/m2K	W/m2K	W/m2K	W/m2K		Kg/m2	h	kJ/m2K	kJ/m2K	m	%	euro/m2
	Concrete 50 mm	Cork panels expanded 40 mm	Insulating polyurethane foam 80 mm	Wood and hemp fiber panels.11 60 mm	Expanded polystyrene foam 50 mm	0.129846	0.0713202	0.359707	5.08519	0.549267	121.23	7.63213	70.8257	5.89131	0.28	77.7	85.64
	Concrete 80 mm	Wood fiber hardboard 140 mm	Air (Cavity) 5 mm	Air (Cavity) 5 mm	NORDTEX THERM DRY 110 40 mm	0.195743	0.0343162	0.750568	5.75214	0.175312	202.8	13.3626	79.4036	10.5477	0.27	77.7	33
	Concrete 50 mm	Cork panels expanded 40 mm	Insulating polyurethane foam 80 mm	NORDTEX SPECIAL DRY 140 40 mm	Expanded polystyrene foam 50 mm	0.139333	0.0532812	0.514052	5.07229	0.382401	125.03	9.48808	70.4798	7.80066	0.26	77.7	70.98
	Concrete 60 mm	Lime and gypsum coat 12.5 mm	Air (Cavity) 30 mm	Soft cellulose fibers panels 60 mm	Polyurethane foam 2 100 mm	0.173182	0.0943088	0.279659	5.55538	0.544563	152.9	6.33865	77.2409	4.8281	0.2625	88.8	77.22
	Concrete 80 mm	NORDTEX FLEX 60 mm	NORDTEX NATUR 10 mm	Expanded polystyrene foam 80 mm	NORDTEX SYSTEM 270 20 mm	0.209433	0.0858271	0.94579	5.78736	0.409807	189.4	8.34386	80.6561	14.1767	0.25	77.7	34.3
	Concrete 60 mm	Cement mortar 30 mm	NORDTEX THERM 30 mm	Soft cellulose fibers panels 80 mm	NORDTEX FLEX 60 mm	0.216131	0.0866646	0.489575	5.85839	0.400981	203	8.23587	81.6062	7.90433	0.26	88.8	35.8114
	Concrete 70 mm	Polyurethane foam 2 20 mm	NORDTEX SPECIAL DRY 140 40 mm	NORDTEX SPECIAL DRY 140 60 mm	Polyurethane foam 1 80 mm	0.148071	0.0304146	0.311166	5.56839	0.205405	171.58	11.5699	76.9434	4.66293	0.27	77.7	64.64
	Concrete 50 mm	intonaco di calce e gesso 15 mm	NORDTEX THERM DRY 110 60 mm	Wood fiber panel.4 22 mm	Expanded polystyrene foam 120 mm	0.171505	0.0517276	0.366635	5.30244	0.30161	147.74	10.0147	73.6194	5.74875	0.267	88.8	55.88
	Concrete 70 mm	Wood fiber hardboard 140 mm	Air (Cavity) 5 mm	Air (Cavity) 5 mm	NORDTEX THERM DRY 110 40 mm	0.195973	0.0378615	0.750539	5.58954	0.193197	180.8	13.0402	77.2111	10.6088	0.26	77.7	31.8
	Concrete 90 mm	Polyethylene foam 15 mm	Polyester Fiber.150 mm	ERACLIT-L multiuso 80 mm	Fiberglass 30 mm	0.203498	0.0463119	0.578498	5.88278	0.227579	213.755	10.8828	81.5197	8.58212	0.265	77.7	68.3137
	Concrete 70 mm	Polyurethane foam 2 20 mm	Insulating polyurethane foam 30 mm	NORDTEX SPECIAL DRY 140 60 mm	Polyurethane foam 1 80 mm	0.141198	0.0344171	0.316371	5.59921	0.24375	167.06	10.2406	77.4636	4.82213	0.26	77.7	72.51
	Concrete 50 mm	NORDTEX NATUR 19 mm	ERACLIT-L multiuso morbido 50 mm	Cellular glass 120 mm	Expanded polystyrene foam 30 mm	0.208598	0.0960422	0.523128	5.09692	0.460418	134.72	8.41854	71.3742	8.4613	0.269	77.7	98.16
	Concrete 90 mm	Polyester Fiber.2 80 mm	Polyethylene foam 20 mm	Wood fiber panels flexible 80 mm	Polyethylene foam 5 mm	0.197153	0.0798712	0.494493	5.90754	0.405124	205.185	7.79927	82.1328	7.85971	0.275	77.7	32.3362
	Concrete 70 mm	Polyurethane foam 2 20 mm	ERACLIT-L multiuso 40 mm	NORDTEX SPECIAL DRY 140 60 mm	Polyurethane foam 1 80 mm	0.146982	0.0286533	0.310742	5.56544	0.194943	172.38	11.8243	76.8688	4.6241	0.27	77.7	64.64
	Concrete 50 mm	intonaco di calce e gesso 15 mm	Granules of expanded perlite 5 mm	Polyurethane foam 1 120 mm	Polyester Fiber.2 80 mm	0.132368	0.0721745	0.372371	5.35313	0.545256	138.183	7.07413	74.428	6.04076	0.27	88.8	83.53
	Concrete 60 mm	NORDTEX PHALTEX 10 mm	NORDTEX SYSTEM DRY 110 140 mm	Granules of expanded perlite 15 mm	Wood wool 25 mm	0.209275	0.0686088	1.49946	5.40323	0.32784	160.713	10.9691	75.1841	21.3138	0.25	77.7	47.31
	Concrete 50 mm	NORDTEX NATUR 19 mm	ERACLIT-L multiuso morbido 50 mm	Cellular glass 120 mm	Wood fiber panel.1 40 mm	0.210753	0.0834277	1.36896	5.09455	0.395856	144.27	10.1368	71.175	19.893	0.279	77.7	98.48
	Concrete 70 mm	Polyurethane foam 2 20 mm	Insulating polyurethane foam 30 mm	NORDTEX SPECIAL DRY 140 60 mm	Polyurethane foam 1 90 mm	0.133353	0.0308609	0.302899	5.59878	0.231423	167.42	10.5085	77.4042	4.58276	0.27	77.7	76.13
	Concrete 80 mm	Air (Cavity) 5 mm	Fiberglass 40 mm	Polyurethane foam 2 90 mm	Concrete closed structure, Expanded clay 50 mm	0.192556	0.0927812	3.21733	5.80225	0.481839	230.43	7.08349	80.7276	45.5128	0.265	77.7	99.54
	Concrete 60 mm	Cement mortar 30 mm	NORDTEX THERM 30 mm	Soft cellulose fibers panels 80 mm	NORDTEX SPECIAL 60 mm	0.229768	0.068299	1.32048	5.8512	0.297252	214.4	10.6821	81.3897	18.9992	0.26	88.8	35.8114
	Concrete 90 mm	Polyethylene foam 20 mm	Hemp fibers 40 mm	OSB (Oriented Strand Board) 22 mm	Wood fiber panel.2 100 mm	0.23164	0.0263609	1.21336	5.8596	0.113801	237.48	13.9083	80.7776	16.8027	0.272	77.7	48.285
	Concrete 70 mm	Polyurethane foam 2 20 mm	NORDTEX SPECIAL DRY 140 40 mm	NORDTEX UD 52 mm	Polyurethane foam 1 90 mm	0.147273	0.0206928	0.298643	5.55828	0.140506	177.58	12.4495	76.6488	4.33898	0.272	77.7	67.22
	Concrete 80 mm	NORDTEX THERM DRY 140 80 mm	NORDTEX THERM 80 mm	NORDTEX THERM 30 mm	Polyethylene foam 5 mm	0.196317	0.0323527	0.902764	5.75567	0.164798	204.965	13.9413	79.3795	12.5741	0.275	77.7	34.6713
	Concrete 50 mm	NORDTEX NATUR 15 mm	NORDTEX NATUR 10 mm	NORDTEX FLEX 80 mm	NORDTEX SPECIAL 120 mm	0.184002	0.0299615	1.25242	5.09877	0.162833	148.55	14.1453	70.2389	17.335	0.275	77.7	35.25
	Concrete 90 mm	Fiberglass 60 mm	Polyethylene foam 5 mm	Polyurethane foam 1 80 mm	Cork panels expanded 20 mm	0.164943	0.073374	0.479455	5.9182	0.444845	205.365	6.79186	82.0303	7.55594	0.255	77.7	111.591
	Concrete 80 mm	Polyethylene foam 4 mm	ERACLIT-L multiuso 60 mm	NORDTEX SPECIAL DRY 140 60 mm	Rock wool 70 mm	0.192493	0.0422422	0.417825	5.74717	0.219449	196.932	11.547	79.566	6.29237	0.274	77.7	31.137
	Concrete 60 mm	NORDTEX NATUR 15 mm	Wood fiber panels flexible 80 mm	Flax fiber 80 mm	NORDTEX THERM DRY 110 40 mm	0.175292	0.0836787	0.692182	5.44573	0.477368	146.21	8.37807	75.98	10.6688	0.275	77.7	35.68
	Concrete 70 mm	Insulating polyurethane foam 90 mm	ERACLIT-L multiuso morbido 40 mm	Insulating polyurethane foam 20 mm	Concrete closed structure, Expanded clay 50 mm	0.161264	0.0791006	3.27669	5.63549	0.490503	209.96	7.91144	78.466	46.1382	0.27	77.7	64.62
	Concrete 90 mm	Expanded polystyrene foam 20 mm	Air (Cavity) 5 mm	Polyurethane foam 2 100 mm	Wood fiber panels flexible 60 mm	0.157549	0.0662463	0.465993	5.91938	0.42048	205.17	7.54671	82.1073	7.29584	0.275	77.7	61
	Concrete 90 mm	Polyethylene foam 15 mm	Polyester Fiber.150 mm	NORDTEX NATUR 19 mm	NORDTEX THERM DRY 110 100 mm	0.199052	0.0454773	0.77	5.87905	0.22847	215.365	11.3217	81.4398	11.116	0.274	77.7	33.8837
	Concrete 60 mm	NORDTEX UD 60 mm	Insulating polyurethane foam 60 mm	NORDTEX UD 35 mm	Soft cellulose fibers panels 50 mm	0.164586	0.0309042	0.652253	5.36656	0.187769	161.81	12.9907	74.0744	9.27104	0.265	77.7	50.81
	Concrete 100 mm	Polyethylene foam 15 mm	Polyester Fiber.150 mm	ERACLIT-L multiuso morbido 80 mm	Granules of expanded perlite 20 mm	0.223166	0.0859976	0.476741	5.96784	0.385353	227.845	7.5617	82.9545	7.66307	0.265	77.7	32.6938
	Concrete 80 mm	Polyester Fiber.2 80 mm	Polyethylene foam 20 mm	Wood fiber panels flexible 80 mm	Polyethylene foam 5 mm	0.197386	0.0881303	0.494664	5.79947	0.446488	183.185	7.50022	80.721	7.94642	0.265	77.7	31.1363
	Concrete 100 mm	Expanded polystyrene foam 100 mm	Air (Cavity) 35 mm	Polyethylene foam 20 mm	Polyethylene foam 5 mm	0.259883	0.110948	0.358461	5.96643	0.426916	224.325	6.02777	82.7184	5.92769	0.26	77.7	30.1062
	Concrete 80 mm	Insulating polyurethane foam 90 mm	ERACLIT-L multiuso morbido 40 mm	NORDTEX NATUR 10 mm	Hemp fibers 50 mm	0.141672	0.0491381	0.509702	5.80666	0.346845	185.44	9.0819	80.5062	7.68334	0.27	77.7	54.61
	Concrete 90 mm	Fiberglass 60 mm	Polyethylene foam 5 mm	Soft cellulose fibers panels 100 mm	Cork panels expanded 20 mm	0.188912	0.0771528	0.60809	5.90847	0.408407	206.485	7.74267	82.1078	9.41006	0.275	77.7	96.9013
	Concrete 80 mm	Polyester Fiber.2 80 mm	Polyethylene foam 20 mm	Polyester Fiber.160 mm	Hydraulic lime coat 15 mm	0.21972	0.107613	1.28931	5.7989	0.489774	198.11	6.51848	80.6689	19.1945	0.255	88.8	30.971
	Concrete 90 mm	Fiberglass 50 mm	Polyethylene foam 5 mm	Polyurethane foam 1 100 mm	Cork panels expanded 20 mm	0.151894	0.0659544	0.486972	5.91988	0.434214	205.765	7.15705	82.0505	7.58537	0.265	77.7	113.531
	Concrete 70 mm	Wood fiber panels flexible 120 mm	Gypsum based dry 15 mm	Polyethylene foam 2 mm	ERACLIT-L multiuso 60 mm	0.200128	0.0409516	0.957419	5.61234	0.204628	186.856	11.5553	77.6769	13.6458	0.267	77.7	42.4185
	Concrete 50 mm	ERACLIT-L multiuso 40 mm	Polyethylene foam 3 mm	Polyester Fiber.140 mm	Expanded polystyrene foam 120 mm	0.168674	0.0903069	0.353341	5.08652	0.535394	121.899	7.54888	71.0617	6.0166	0.253	77.7	36.1227
	Concrete 90 mm	NORDTEX THERM 40 mm	Rock wool 50 mm	Wood fiber panels flexible 80 mm	Polyethylene foam 5 mm	0.207887	0.07913	0.482114	5.89856	0.38064	210.525	8.45628	82.0861	7.71003	0.265	77.7	29.6812
	Concrete 70 mm	NORDTEX THERM DRY 140 60 mm	Wood fiber panels flexible 60 mm	Polyethylene foam 4 mm	ERACLIT-L multiuso 60 mm	0.205083	0.0643791	0.973818	5.61318	0.313917	175.102	10.9854	78.0328	14.1486	0.254	77.7	31.257
	Concrete 70 mm	Insulating polyurethane foam 50 mm	Rock wool 50 mm	ERACLIT-L multiuso 80 mm	Gypsum based dry 12.5 mm	0.171599	0.0567448	1.91577	5.62114	0.330682	184.975	10.0005	78.0742	26.9971	0.2625	77.7	50.94
	Concrete 60 mm	NORDTEX PHALTEX 10 mm	NORDTEX SYSTEM DRY 110 140 mm	Granules of expanded perlite 15 mm	Hemp fibers 50 mm	0.163064	0.0395618	0.454118	5.39948	0.242616	152.988	11.7583	74.7083	6.71525	0.275	77.7	35.86
	Concrete 100 mm	Hemp fibers 50 mm	Polyester Fiber.3 20 mm	ERACLIT-L multiuso morbido 80 mm	Granules of expanded perlite 20 mm	0.201651	0.0750205	0.486756	5.97011	0.372032	228.15	7.98283	82.9413	7.69708	0.27	77.7	34.83
	Concrete 80 mm	Cork panels expanded 40 mm	Expanded polystyrene foam 20 mm	ERACLIT-L multiuso 120 mm	Exfoliated vermiculite 2 mm	0.201176	0.0416899	0.941389	5.77391	0.207231	200.87	12.5296	79.8512	13.3182	0.262	77.7	52.3806
	Concrete 90 mm	Expanded polystyrene foam 20 mm	Air (Cavity) 5 mm	Expanded polystyrene foam 140 mm	NORDTEX SYSTEM 270 20 mm	0.18327	0.0776627	0.948796	5.91321	0.423762	208.9	7.6578	82.1636	14.1148	0.275	77.7	39.4
	Concrete 80 mm	Polyester Fiber.150 mm	NORDTEX UD 22 mm	ERACLIT-L multiuso morbido 60 mm	NORDTEX UD 60 mm	0.204329	0.0432704	1.4185	5.75731	0.211768	202.64	12.5599	79.6339	19.8625	0.272	77.7	34.56
	Concrete 80 mm	Insulating polyurethane foam 90 mm	ERACLIT-L multiuso morbido 40 mm	Insulating polyurethane foam 20 mm	Concrete closed structure, Expanded clay 50 mm	0.161109	0.0714008	3.27657	5.80869	0.443184	231.96	8.243	80.7629	46.018	0.28	77.7	65.82
	Concrete 70 mm	Polyester Fiber.160 mm	Gypsum based dry 18 mm	Insulating polyurethane foam 50 mm	Perforated brick 8*12*24 80 mm	0.22076	0.0387021	3.77319	5.56248	0.175313	278.7	12.7252	76.8693	52.1775	0.278	77.7	57.29
	Concrete 50 mm	NORDTEX NATUR 19 mm	ERACLIT-L multiuso morbido 50 mm	Cellular glass 120 mm	Wood fiber panel.4 24 mm	0.226677	0.108439	1.20945	5.0969	0.478386	140.15	8.74512	71.5636	18.1136	0.263	77.7	96.4
	Concrete 80 mm	NORDTEX NATUR 15 mm	Wood fiber panels flexible 40 mm	Insulating polyurethane foam 60 mm	NORDTEX SPECIAL DRY 140 80 mm	0.162788	0.0504329	0.966679	5.83127	0.309807	194.79	10.4581	80.875	13.9306	0.275	77.7	48.2
	Concrete 70 mm	Wood fiber panels flexible 120 mm	Gypsum based dry 15 mm	Polyethylene foam 4 mm	ERACLIT-L multiuso 60 mm	0.198473	0.0401196	0.953416	5.61232	0.202142	186.922	11.6318	77.6614	13.5734	0.269	77.7	42.567
	Concrete 100 mm	Hemp fibers 50 mm	Polyester Fiber.3 20 mm	ERACLIT-L multiuso morbido 80 mm	Air (Cavity) 5 mm	0.216233	0.083959	0.460599	5.96966	0.38828	226.3	7.51613	82.9495	7.40762	0.255	88.8	32.15
	Concrete 60 mm	Lime and gypsum coat 12.5 mm	Kenaf fiber 20 mm	Soft cellulose fibers panels 60 mm	Polyurethane foam 2 100 mm	0.162891	0.0849021	0.283936	5.55906	0.52122	153.9	6.83633	77.3114	4.87936	0.2525	88.8	85.32
	Concrete 60 mm	NORDTEX SYSTEM 270 20 mm	NORDTEX SYSTEM DRY 140 60 mm	Hemp fibers 100 mm	Air (Cavity) 25 mm	0.179845	0.0647254	0.385351	5.40108	0.359896	149.5	9.72228	75.1601	6.18721	0.265	88.8	29.35
	Concrete 50 mm	ERACLIT-L multiuso 40 mm	Polyethylene foam 4 mm	Polyester Fiber.140 mm	Expanded polystyrene foam 120 mm	0.168083	0.0897559	0.353577	5.08635	0.533997	121.932	7.57417	71.0561	6.01564	0.254	77.7	36.197
	Concrete 100 mm	Air (Cavity) 5 mm	Polyethylene foam 15 mm	Insulating polyurethane foam 120 mm	NORDTEX SYSTEM 190 40 mm	0.146581	0.0529043	1.03208	5.98418	0.360921	232.415	8.68962	82.9518	14.9098	0.28	77.7	60.1737
	Concrete 70 mm	Polyurethane foam 2 20 mm	Polyurethane foam 1 50 mm	NORDTEX UD 35 mm	Polyurethane foam 1 90 mm	0.132562	0.0250232	0.306951	5.60465	0.188766	169.19	10.6098	77.4042	4.56063	0.265	77.7	80.81
	Concrete 80 mm	Polyethylene foam 4 mm	Polyester Fiber.160 mm	NORDTEX SPECIAL DRY 140 60 mm	Rock wool 70 mm	0.187857	0.052858	0.424428	5.77337	0.281374	189.132	9.7301	80.1149	6.56042	0.274	77.7	31.137
	Concrete 70 mm	Polyurethane foam 2 20 mm	NORDTEX SPECIAL DRY 140 40 mm	ERACLIT-L multiuso 60 mm	Polyurethane foam 1 80 mm	0.146444	0.0272992	0.311506	5.5673	0.186414	172.78	11.9485	76.8717	4.6137	0.27	77.7	64.64
	Concrete 50 mm	NORDTEX NATUR 19 mm	ERACLIT-L multiuso morbido 50 mm	Insulating polyurethane foam 60 mm	NORDTEX SPECIAL DRY 140 100 mm	0.143693	0.043589	0.951493	5.13312	0.303348	133.03	11.3551	71.0995	13.5846	0.279	77.7	49.58
	Concrete 80 mm	Cement mortar 30 mm	Granules of expanded perlite 15 mm	Polyurethane foam 2 60 mm	NORDTEX FLEX 80 mm	0.200577	0.0746219	0.478776	5.9917	0.372037	243.487	7.53234	83.145	7.56297	0.265	88.8	49.2814
	Concrete 80 mm	NORDTEX NATUR 19 mm	Wood fiber panels flexible 40 mm	Insulating polyurethane foam 60 mm	NORDTEX SPECIAL DRY 140 80 mm	0.160609	0.0485265	0.96709	5.83025	0.30214	195.71	10.7168	80.8289	13.8935	0.279	77.7	48.72
	Concrete 80 mm	NORDTEX CANNATHERM 60 mm	NORDTEX THERM 80 mm	Wood fiber hardboard 20 mm	Air (Cavity) 15 mm	0.226911	0.0635516	0.887233	5.76556	0.280072	193.8	10.489	80.148	13.0386	0.255	88.8	42.46
	Concrete 90 mm	Polyethylene foam 20 mm	Granules of expanded perlite 10 mm	Polyester Fiber.3 20 mm	Wood fiber panel.3 120 mm	0.236253	0.0483906	1.07869	5.86513	0.204825	222.785	12.0626	81.2375	15.3178	0.26	55.5	31.825
	Concrete 70 mm	Polyurethane foam 2 20 mm	ERACLIT-L multiuso morbido 120 mm	Polyethylene foam 5 mm	Concrete 40 mm	0.234348	0.116124	5.64295	5.61517	0.495521	248.865	7.72346	78.6005	79.1823	0.255	77.7	40.9712
	Concrete 70 mm	NORDTEX THERM DRY 140 60 mm	ERACLIT-L multiuso morbido 80 mm	Polyethylene foam 5 mm	ERACLIT-L multiuso 60 mm	0.184392	0.0521539	0.980842	5.61291	0.282842	176.165	11.7583	77.8123	14.0153	0.275	77.7	34.7713
	Concrete 90 mm	NORDTEX SYSTEM DRY 140 100 mm	Air (Cavity) 5 mm	Polyurethane foam 2 60 mm	Air (Cavity) 5 mm	0.192656	0.0495111	0.346389	5.86101	0.256993	214.1	10.3687	81.275	5.44333	0.26	88.8	48.81
	Concrete 70 mm	Polyurethane foam 2 120 mm	Gypsum based dry 12.5 mm	Polyethylene foam 2 mm	ERACLIT-L multiuso 60 mm	0.155123	0.0351107	0.980906	5.62816	0.226341	182.241	10.9492	77.8503	13.9308	0.2645	77.7	73.3185
	Concrete 70 mm	Fiberglass 40 mm	NORDTEX FLEX 50 mm	Wood fiber hardboard 60 mm	Polyester Fiber.150 mm	0.175283	0.0449682	0.530498	5.60071	0.256546	168.88	10.5298	77.6199	7.90795	0.27	77.7	73.3
	Concrete 60 mm	Lime and gypsum coat 12.5 mm	Air (Cavity) 30 mm	NORDTEX FLEX 60 mm	Polyurethane foam 2 100 mm	0.171977	0.0915976	0.282125	5.55538	0.532617	153.5	6.58634	77.2736	4.8769	0.2625	88.8	73.47
	Concrete 80 mm	NORDTEX CANNATHERM 60 mm	NORDTEX SPECIAL DRY 140 60 mm	NORDTEX SYSTEM 270 60 mm	OSB (Oriented Strand Board) 18 mm	0.218829	0.0448128	2.23237	5.7664	0.204785	213.8	12.7832	79.7509	30.9451	0.278	77.7	59.16
	Concrete 80 mm	Air (Cavity) 20 mm	Air (Cavity) 5 mm	NORDTEX SYSTEM 190 160 mm	Exfoliated vermiculite 2 mm	0.232244	0.0423055	1.05056	5.72739	0.18216	206.57	13.3432	79.1349	14.7257	0.267	77.7	30.7306
	Concrete 100 mm	NORDTEX FLEX 100 mm	NORDTEX UD 22 mm	NORDTEX THERM 40 mm	Air (Cavity) 5 mm	0.224445	0.0554092	0.935879	5.95475	0.246872	237.34	10.747	82.6412	13.5872	0.267	88.8	33.06
	Concrete 80 mm	Air (Cavity) 20 mm	NORDTEX UD 22 mm	Insulating polyurethane foam 70 mm	NORDTEX SPECIAL DRY 140 80 mm	0.172288	0.0534392	0.962962	5.81177	0.310174	195.66	10.4751	80.6479	13.9158	0.272	77.7	48.37
	Concrete 50 mm	NORDTEX SYSTEM DRY 140 60 mm	Polyethylene foam 3 mm	Polyester Fiber.140 mm	Expanded polystyrene foam 120 mm	0.157075	0.071637	0.358801	5.05025	0.456068	123.899	8.68631	70.4182	5.91333	0.273	77.7	38.7227
	Concrete 60 mm	Soft cellulose fibers panels 60 mm	NORDTEX NATUR 8 mm	NORDTEX SYSTEM 190 100 mm	Hemp fibers 40 mm	0.177767	0.0283758	0.549767	5.32027	0.159623	156.76	12.9417	73.4006	7.85501	0.268	77.7	38.54
	Concrete 90 mm	Polyethylene foam 15 mm	Polyester Fiber.150 mm	NORDTEX UD 60 mm	NORDTEX THERM DRY 140 60 mm	0.215578	0.0325326	0.89939	5.87147	0.150909	224.595	12.7766	81.0856	12.6495	0.275	77.7	34.0138
	Concrete 70 mm	Polyurethane foam 1 120 mm	Kenaf fiber 30 mm	Concrete closed structure, Expanded clay 50 mm	Polyethylene foam 8 mm	0.158688	0.0635117	2.5516	5.63796	0.400229	210.084	9.08	78.3894	35.96	0.278	77.7	77.334
	Concrete 90 mm	Polyurethane foam 2 20 mm	ERACLIT-L multiuso morbido 120 mm	Polyethylene foam 5 mm	Concrete 40 mm	0.233692	0.0951043	5.64247	5.89859	0.406964	292.865	8.35364	82.2786	78.8467	0.275	77.7	43.3713
	Concrete 60 mm	Expanded polystyrene foam 40 mm	NORDTEX THERM 30 mm	Insulating polyurethane foam 90 mm	Hemp fibers 50 mm	0.129344	0.0514299	0.365542	5.3496	0.397622	143.34	9.0862	74.2656	5.73018	0.27	77.7	56.11
	Concrete 80 mm	Insulating polyurethane foam 90 mm	ERACLIT-L multiuso morbido 40 mm	NORDTEX NATUR 10 mm	Soft cellulose fibers panels 40 mm	0.155823	0.0629749	0.607598	5.80722	0.404145	185.14	8.27729	80.6411	9.20907	0.26	77.7	55.16
	Concrete 80 mm	Fiberglass 40 mm	Expanded polystyrene foam 20 mm	ERACLIT-L multiuso 120 mm	Exfoliated vermiculite 2 mm	0.193493	0.0416581	0.943197	5.76927	0.215295	197.35	11.8142	79.8398	13.4169	0.262	77.7	72.8806
	Concrete 80 mm	NORDTEX CANNATHERM 60 mm	NORDTEX THERM 80 mm	Air (Cavity) 30 mm	Air (Cavity) 15 mm	0.247391	0.0822206	0.803749	5.76725	0.332351	190.6	9.38889	80.4233	12.182	0.265	88.8	39.86
	Concrete 50 mm	NORDTEX UD 60 mm	Insulating polyurethane foam 60 mm	Air (Cavity) 45 mm	Polyurethane foam 1 60 mm	0.148574	0.0571744	0.266683	5.05238	0.38482	130.52	9.06599	70.257	4.45097	0.275	77.7	59.56
	Concrete 80 mm	Hemp fibers 80 mm	NORDTEX PHALTEX 19 mm	Cork panels expanded 10 mm	Hemp fibers 80 mm	0.164316	0.0432676	0.432566	5.78324	0.263319	187.65	10.0894	80.1199	6.53836	0.269	77.7	42.17
	Concrete 80 mm	Polyethylene foam 15 mm	Polyester Fiber.150 mm	ERACLIT-L multiuso morbido 80 mm	Expanded polystyrene foam 40 mm	0.19227	0.0822441	0.413538	5.79845	0.427754	183.395	7.7398	80.681	6.73664	0.265	77.7	34.1137
	Concrete 80 mm	Polyester Fiber.2 80 mm	NORDTEX FLEX 30 mm	Wood fiber panels flexible 80 mm	Polyethylene foam 5 mm	0.183856	0.0766531	0.509831	5.79894	0.416918	184.025	8.12201	80.6768	8.04509	0.275	77.7	33.5513
	Concrete 70 mm	Mineral Insulating 50 mm	NORDTEX THERM DRY 110 60 mm	NORDTEX UD 60 mm	ERACLIT-L multiuso 20 mm	0.212428	0.0411045	1.10584	5.60208	0.193498	185.75	12.9677	77.4154	15.5667	0.26	77.7	40.54
	Concrete 80 mm	Polyethylene foam 4 mm	Polyurethane foam 1 100 mm	Granules of expanded perlite 15 mm	Rock wool 70 mm	0.149407	0.0697534	0.311344	5.81322	0.466869	183.919	6.99319	80.6269	5.1302	0.269	77.7	56.067
	Concrete 80 mm	Cork panels expanded 40 mm	Expanded polystyrene foam 20 mm	ERACLIT-L multiuso 120 mm	NORDTEX PHALTEX 12 mm	0.195805	0.0377894	1.13761	5.77378	0.192995	203.46	13.0065	79.7642	15.872	0.272	77.7	53.61
	Concrete 50 mm	Wood fiber hardboard 20 mm	Granules of expanded perlite 5 mm	Polyurethane foam 1 120 mm	Polyester Fiber.2 80 mm	0.124284	0.0686763	0.377658	5.10491	0.552576	120.382	7.56464	71.0581	6.10477	0.275	77.7	66.41
	Concrete 90 mm	NORDTEX THERM 40 mm	Polyethylene foam 3 mm	Wood fiber panels flexible 100 mm	Polyethylene foam 30 mm	0.218885	0.0792267	0.478516	5.88806	0.361956	210.439	8.82207	81.9842	7.66536	0.263	77.7	30.0502
	Concrete 70 mm	Soft cellulose fibers panels 50 mm	Rock wool 60 mm	ERACLIT-L multiuso 80 mm	Gypsum based dry 12.5 mm	0.192089	0.0649242	1.91032	5.62511	0.337991	185.575	10.0902	78.2398	27.0041	0.2725	77.7	42.64
	Concrete 70 mm	Polyurethane foam 2 20 mm	ERACLIT-L multiuso morbido 120 mm	Air (Cavity) 5 mm	NORDTEX UD 52 mm	0.187534	0.0622479	1.43782	5.61507	0.331929	174.74	10.6212	78.0459	20.5351	0.267	77.7	42.56
	Concrete 60 mm	Expanded polystyrene foam 100 mm	Wood fiber panel.4 35 mm	Expanded polystyrene foam 40 mm	NORDTEX SYSTEM 190 40 mm	0.166524	0.0387005	1.00368	5.34712	0.232401	153.95	11.3023	73.9989	14.2176	0.275	77.7	39.7
	Concrete 60 mm	Air (Cavity) 5 mm	NORDTEX SYSTEM DRY 110 140 mm	Polyethylene foam 3 mm	Flax fiber 60 mm	0.176609	0.0497105	0.454352	5.34429	0.281471	149.299	10.8982	74.1304	6.91085	0.268	77.7	34.6427
	Concrete 90 mm	Wood fiber panels flexible 160 mm	Polyethylene foam 4 mm	Air (Cavity) 5 mm	Air (Cavity) 5 mm	0.211071	0.083153	0.45388	5.90165	0.393958	206.052	8.04491	82.1265	7.33184	0.264	88.8	29.657
	Concrete 70 mm	NORDTEX FLEX 160 mm	Wood fiber panel.4 35 mm	Air (Cavity) 5 mm	Air (Cavity) 5 mm	0.186164	0.0650819	1.11632	5.62548	0.349594	171.45	10.3217	78.2412	16.2028	0.275	88.8	33.75
	Concrete 70 mm	Air (Cavity) 5 mm	Wood fiber panels flexible 40 mm	NORDTEX THERM DRY 110 140 mm	Air (Cavity) 5 mm	0.189813	0.0526379	0.730559	5.59486	0.277314	171.38	11.1306	77.6129	10.6916	0.26	88.8	31.24
	Concrete 60 mm	Expanded polystyrene foam 40 mm	Wood fiber hardboard 20 mm	Air (Cavity) 10 mm	Hemp fibers 140 mm	0.149703	0.0616409	0.409474	5.35581	0.411754	141.92	9.03477	74.4895	6.47829	0.27	77.7	31.65
	Concrete 80 mm	Polyester Fiber.2 80 mm	Wood fiber hardboard 100 mm	Air (Cavity) 5 mm	Polyethylene foam 5 mm	0.19163	0.0449157	0.853705	5.7796	0.234388	194.565	11.4102	80.0493	12.2844	0.27	77.7	33.3713
	Concrete 80 mm	ERACLIT-L multiuso 80 mm	NORDTEX NATUR 15 mm	NORDTEX UD 60 mm	Wood fiber hardboard 40 mm	0.205875	0.0225221	0.962198	5.75323	0.109397	214.85	15.4429	79.1619	13.2349	0.275	77.7	34.95
	Concrete 60 mm	Expanded polystyrene foam 40 mm	Rock wool 50 mm	NORDTEX THERM 60 mm	Insulating polyurethane foam 60 mm	0.14533	0.0353836	0.343546	5.34634	0.243471	147.16	10.2558	73.9932	5.21063	0.27	77.7	47.14
	Concrete 70 mm	Polyurethane foam 1 120 mm	Kenaf fiber 30 mm	Cement mortar 30 mm	Polyethylene foam 8 mm	0.162094	0.0683884	2.94358	5.63769	0.421904	220.084	8.58979	78.425	41.4163	0.258	88.8	70.1454
	Concrete 80 mm	Polyethylene foam 4 mm	Polyester Fiber.150 mm	NORDTEX SPECIAL DRY 140 60 mm	Rock wool 70 mm	0.198199	0.0592497	0.421226	5.76858	0.29894	188.832	9.43936	80.1306	6.59707	0.264	77.7	29.837
	Concrete 60 mm	NORDTEX SPECIAL DRY 140 140 mm	NORDTEX FLEX 20 mm	Wood fiber panel.4 35 mm	Kenaf fiber 20 mm	0.185568	0.0318177	0.918949	5.3503	0.171461	163.05	14.1591	73.7327	12.8194	0.275	77.7	40.65
	Concrete 70 mm	Polyurethane foam 2 80 mm	ERACLIT-L multiuso morbido 60 mm	Wood fiber panel.4 22 mm	NORDTEX THERM 30 mm	0.164059	0.055719	1.07577	5.62787	0.339627	170.54	9.94225	78.1535	15.5397	0.262	77.7	55.71
	Concrete 90 mm	Polyethylene foam 15 mm	Wood fiber panel.4 52 mm	ERACLIT-L multiuso morbido 80 mm	NORDTEX SYSTEM 270 20 mm	0.241449	0.0621574	1.00209	5.8205	0.257435	221.835	10.9434	80.8777	14.4284	0.257	77.7	31.6737
	Concrete 80 mm	NORDTEX THERM DRY 140 140 mm	Air (Cavity) 5 mm	NORDTEX THERM DRY 140 40 mm	Air (Cavity) 5 mm	0.207119	0.0423545	0.834791	5.75582	0.204494	201.2	12.7631	79.59	11.8451	0.27	88.8	33
	Concrete 90 mm	Wood fiber panels flexible 160 mm	Polyethylene foam 4 mm	Air (Cavity) 5 mm	Air (Cavity) 15 mm	0.210404	0.0827228	0.451532	5.90165	0.393161	206.052	8.06165	82.124	7.2939	0.274	88.8	29.657
	Concrete 80 mm	Cork panels expanded 60 mm	Air (Cavity) 5 mm	Soft cellulose fibers panels 120 mm	Air (Cavity) 5 mm	0.196318	0.0750616	0.445189	5.78755	0.382347	188	8.85908	80.5696	7.14972	0.27	88.8	65.05
	Concrete 50 mm	NORDTEX NATUR 12 mm	Calcium silicate panels 120 mm	Wood fiber panel.1 40 mm	Wood fiber panel.4 52 mm	0.198678	0.0452446	1.37465	5.06877	0.227728	150.3	12.5109	70.1115	19.3095	0.274	77.7	85.2
	Concrete 90 mm	Wood fiber panels flexible 160 mm	Polyethylene foam 4 mm	ERACLIT-L multiuso 20 mm	Air (Cavity) 5 mm	0.194531	0.0704876	0.718773	5.90101	0.362347	209.252	9.0711	82.0744	10.8446	0.279	88.8	32.257
	Concrete 90 mm	Polyethylene foam 20 mm	NORDTEX THERM 20 mm	NORDTEX NATUR 10 mm	Wood fiber panel.3 120 mm	0.237031	0.0418462	1.07311	5.8437	0.176543	226.96	13.1866	80.7658	15.0432	0.26	68.82	31.785
	Concrete 90 mm	NORDTEX PHALTEX 19 mm	Rock wool 60 mm	NORDTEX THERM 80 mm	OSB (Oriented Strand Board) 18 mm	0.232197	0.0663554	2.01663	5.9089	0.285772	229.27	10.5864	82.1615	28.4349	0.267	77.7	42.6
	Concrete 80 mm	ERACLIT-L multiuso 40 mm	Expanded polystyrene foam 20 mm	ERACLIT-L multiuso 120 mm	NORDTEX PHALTEX 12 mm	0.196845	0.0364575	1.13722	5.77113	0.185209	205.06	13.394	79.6801	15.8116	0.272	77.7	35.21
	Concrete 70 mm	Air (Cavity) 5 mm	Wood fiber panels flexible 40 mm	NORDTEX THERM DRY 110 140 mm	Air (Cavity) 15 mm	0.189275	0.0522037	0.724532	5.59482	0.275809	171.38	11.1577	77.605	10.6034	0.27	88.8	31.24
	Concrete 80 mm	Polyethylene foam 4 mm	Polyurethane foam 1 100 mm	Granules of expanded perlite 15 mm	Polyurethane foam 1 70 mm	0.129569	0.0565016	0.290959	5.81489	0.436074	183.639	7.68262	80.606	4.73481	0.269	77.7	78.997
	Concrete 100 mm	Soft cellulose fibers panels 50 mm	Polyester Fiber.3 20 mm	ERACLIT-L multiuso morbido 80 mm	Cork panels expanded 10 mm	0.227626	0.0883348	0.547821	5.96721	0.38807	227.6	7.57007	82.9711	8.70541	0.26	77.7	44.95
	Concrete 100 mm	NORDTEX FLEX 20 mm	Cork panels expanded 100 mm	Wood fiber panel.4 22 mm	NORDTEX UD 22 mm	0.232318	0.0544914	1.39283	5.93897	0.234555	244.88	11.8512	82.359	19.6839	0.264	77.7	79.32
	Concrete 60 mm	NORDTEX NATUR 8 mm	NORDTEX THERM 200 mm	Air (Cavity) 5 mm	Air (Cavity) 5 mm	0.174801	0.0242981	0.818526	5.36739	0.139005	165.84	15.1299	73.8501	11.2997	0.278	88.8	34.24
	Concrete 80 mm	NORDTEX NATUR 19 mm	Insulating polyurethane foam 40 mm	Hemp fibers 100 mm	Wood fiber panel.4 24 mm	0.16165	0.0652856	1.11145	5.83746	0.40387	192.09	8.90678	81.1302	16.1462	0.263	77.7	43
	Concrete 70 mm	NORDTEX CANNATHERM 60 mm	NORDTEX SPECIAL DRY 140 60 mm	NORDTEX SYSTEM 270 60 mm	OSB (Oriented Strand Board) 18 mm	0.219116	0.0495657	2.23232	5.5897	0.226208	191.8	12.4521	77.3816	31.0241	0.268	77.7	57.96
	Concrete 50 mm	NORDTEX SPECIAL 60 mm	Polyester Fiber.140 mm	Polyester Fiber.160 mm	NORDTEX THERM DRY 140 60 mm	0.17405	0.0555904	0.932456	5.04394	0.319394	135.8	11.3989	70.0253	13.4081	0.27	77.7	34.6
	Concrete 70 mm	Polyethylene foam 6 mm	NORDTEX SPECIAL DRY 140 40 mm	ERACLIT-L multiuso 80 mm	Polyurethane foam 1 80 mm	0.149317	0.0275653	0.311094	5.57803	0.184609	175.478	12.3126	77.005	4.59312	0.276	77.7	55.8855
	Concrete 70 mm	NORDTEX FLEX 160 mm	Air (Cavity) 20 mm	Air (Cavity) 5 mm	Air (Cavity) 5 mm	0.209392	0.0994422	0.436642	5.62803	0.474911	162	7.48302	78.5278	7.22571	0.26	88.8	29.2
	Concrete 60 mm	Soft cellulose fibers panels 60 mm	NORDTEX NATUR 8 mm	NORDTEX SYSTEM 190 100 mm	Hemp fibers 50 mm	0.167823	0.0243331	0.498001	5.32019	0.144993	157.14	13.2637	73.3422	7.07815	0.278	77.7	39.94
	Concrete 50 mm	Wood fiber panel.4 52 mm	Air (Cavity) 45 mm	ERACLIT-L multiuso morbido 120 mm	Air (Cavity) 5 mm	0.211722	0.0874549	0.48065	5.06605	0.413064	130.04	9.12881	70.8614	7.8111	0.272	88.8	28.36
	Concrete 90 mm	NORDTEX FLEX 120 mm	ERACLIT-L multiuso 20 mm	OSB (Oriented Strand Board) 15 mm	OSB (Oriented Strand Board) 22 mm	0.239279	0.0864549	2.87368	5.89839	0.361314	231.25	9.61135	82.2851	40.6162	0.267	77.7	58
	Concrete 70 mm	Polyurethane foam 1 120 mm	Kenaf fiber 30 mm	Cement mortar 30 mm	Expanded polystyrene foam 20 mm	0.151726	0.0333867	1.45421	5.63696	0.220045	220.52	10.405	77.9651	20.4558	0.27	88.8	72.8014
	Concrete 90 mm	Polyethylene foam 20 mm	Polyester Fiber.3 20 mm	Polyester Fiber.3 20 mm	Wood fiber panel.3 120 mm	0.221075	0.042355	1.07882	5.87339	0.191586	222.26	12.2867	81.2603	15.2356	0.27	55.5	33.085
	Concrete 60 mm	ERACLIT-L multiuso 40 mm	Expanded polystyrene foam 20 mm	ERACLIT-L multiuso 120 mm	NORDTEX PHALTEX 12 mm	0.19731	0.0445206	1.13715	5.37272	0.225637	161.06	12.715	74.2992	15.9482	0.252	77.7	32.81
	Concrete 90 mm	Fiberglass 60 mm	NORDTEX FLEX 20 mm	Air (Cavity) 5 mm	Wood fiber panel.2 80 mm	0.223497	0.0570213	1.2812	5.89082	0.255133	219.32	10.57	81.7838	18.3456	0.255	77.7	79.48
	Concrete 70 mm	Polyurethane foam 2 20 mm	ERACLIT-L multiuso morbido 120 mm	Air (Cavity) 10 mm	NORDTEX UD 52 mm	0.187253	0.0621181	1.43778	5.61511	0.331734	174.74	10.6279	78.0443	20.5322	0.272	77.7	42.56
	Concrete 80 mm	NORDTEX NATUR 19 mm	Insulating polyurethane foam 20 mm	Insulating polyurethane foam 60 mm	NORDTEX SPECIAL DRY 140 80 mm	0.165475	0.0529281	0.966794	5.83633	0.319856	194.45	10.023	80.9831	13.991	0.259	77.7	54.29
	Concrete 90 mm	ERACLIT-L multiuso 80 mm	NORDTEX PHALTEX 19 mm	Polyester Fiber.160 mm	Gypsum based dry 15 mm	0.234734	0.0551967	1.62855	5.85652	0.235146	234.22	11.1257	81.2711	22.8281	0.264	77.7	43.62
	Concrete 50 mm	Air (Cavity) 35 mm	Soft cellulose fibers panels 140 mm	Air (Cavity) 5 mm	Wood fiber panel.1 40 mm	0.20454	0.107152	1.35314	4.98922	0.523868	126.2	8.15771	70.0336	20.0781	0.27	77.7	34.65
	Concrete 80 mm	ERACLIT-L multiuso 40 mm	NORDTEX SPECIAL 60 mm	ERACLIT-L multiuso 80 mm	NORDTEX PHALTEX 12 mm	0.209617	0.0282358	1.12062	5.73661	0.134702	212.36	14.687	79.0201	15.4134	0.272	77.7	34.56
	Concrete 80 mm	Polyethylene foam 15 mm	Polyester Fiber.150 mm	NORDTEX SPECIAL DRY 140 60 mm	Rock wool 70 mm	0.189588	0.0538274	0.423915	5.77363	0.283918	189.195	9.6952	80.1313	6.56609	0.275	77.7	30.6537
	Concrete 90 mm	Polyester Fiber.3 20 mm	NORDTEX THERM DRY 140 140 mm	Air (Cavity) 5 mm	Gypsum based dry 18 mm	0.23161	0.0541803	2.18424	5.85842	0.233929	238.7	11.9581	81.226	30.3537	0.273	77.7	47
	Concrete 100 mm	NORDTEX PHALTEX 15 mm	Air (Cavity) 5 mm	NORDTEX THERM 80 mm	Wood fiber panel.1 60 mm	0.259373	0.0489695	1.37735	5.92597	0.188799	252.15	12.9201	82.0203	19.3075	0.26	77.7	32.15
	Concrete 80 mm	Polyurethane foam 1 20 mm	Cork panels expanded 80 mm	NORDTEX FLEX 60 mm	NORDTEX THERM DRY 110 40 mm	0.171924	0.0431038	0.728705	5.76178	0.250714	193.72	11.5272	79.7752	10.4714	0.28	77.7	81.23
	Concrete 70 mm	Polyester Fiber.2 80 mm	NORDTEX FLEX 30 mm	Wood fiber panels flexible 80 mm	Polyethylene foam 5 mm	0.184059	0.0848503	0.50999	5.62836	0.460995	162.025	7.79256	78.4177	8.13674	0.265	77.7	32.3513
	Concrete 60 mm	Air (Cavity) 15 mm	Flax fiber 100 mm	ERACLIT-L multiuso morbido 60 mm	Polyethylene foam 20 mm	0.207188	0.120518	0.465454	5.36274	0.581686	138.66	6.12978	74.8303	7.7197	0.255	77.7	31.635
	Concrete 100 mm	Kenaf fiber 60 mm	Polyester Fiber.3 20 mm	ERACLIT-L multiuso morbido 80 mm	Cork panels expanded 10 mm	0.215073	0.0814951	0.555206	5.968	0.378918	228.6	7.86113	82.9638	8.73648	0.27	77.7	59.6
	Concrete 80 mm	Polyethylene foam 4 mm	Soft cellulose fibers panels 120 mm	Wood fiber panel.4 52 mm	NORDTEX PHALTEX 15 mm	0.213868	0.0634867	1.50759	5.78938	0.29685	198.422	10.6304	80.4698	21.5179	0.271	77.7	38.657
	Concrete 80 mm	NORDTEX NATUR 19 mm	Insulating polyurethane foam 30 mm	Insulating polyurethane foam 60 mm	NORDTEX SPECIAL DRY 140 80 mm	0.154369	0.0479665	0.970912	5.83932	0.310727	194.81	10.2762	80.9546	13.9689	0.269	77.7	57.15
	Concrete 70 mm	Polyurethane foam 1 120 mm	Kenaf fiber 30 mm	Concrete closed structure, Expanded clay 50 mm	Air (Cavity) 5 mm	0.160128	0.0702629	2.79124	5.63809	0.438791	209.82	8.63545	78.4585	39.3483	0.275	88.8	76.74
	Concrete 80 mm	Air (Cavity) 20 mm	Air (Cavity) 15 mm	ERACLIT-L multiuso 80 mm	NORDTEX SPECIAL DRY 140 60 mm	0.25057	0.0694998	0.913542	5.74161	0.277367	197.2	10.951	79.8805	13.4136	0.255	77.7	27.8
	Concrete 80 mm	Air (Cavity) 20 mm	NORDTEX UD 22 mm	Insulating polyurethane foam 70 mm	NORDTEX SYSTEM 270 60 mm	0.195963	0.0613055	1.44296	5.80998	0.312843	200.36	10.3656	80.7331	20.621	0.252	77.7	45.77
	Concrete 100 mm	NORDTEX THERM DRY 110 100 mm	Polyethylene foam 5 mm	Cork panels expanded 20 mm	Soft cellulose fibers panels 50 mm	0.206393	0.0513255	0.540903	5.93758	0.248678	235.565	10.8385	82.3478	8.10569	0.275	77.7	48.3212
	Concrete 70 mm	NORDTEX FLEX 80 mm	Insulating polyurethane foam 70 mm	Polyester Fiber.130 mm	Air (Cavity) 15 mm	0.158253	0.0780648	0.29442	5.64549	0.493291	161.42	7.12906	78.4639	5.00559	0.265	88.8	48.21
	Concrete 70 mm	Wood wool 35 mm	NORDTEX SYSTEM DRY 140 100 mm	Polyethylene foam 2 mm	ERACLIT-L multiuso morbido 60 mm	0.212357	0.050773	0.557161	5.62567	0.239093	184.541	11.8478	77.9775	8.24931	0.267	77.7	52.4485
	Concrete 90 mm	NORDTEX THERM 40 mm	NORDTEX PHALTEX 19 mm	NORDTEX SPECIAL DRY 140 120 mm	Polyethylene foam 5 mm	0.219686	0.0388406	0.866018	5.84466	0.176801	225.735	13.252	80.7458	12.1843	0.274	77.7	34.4412
	Concrete 70 mm	Soft cellulose fibers panels 160 mm	Polyethylene foam 12 mm	Polyethylene foam 5 mm	Polyethylene foam 8 mm	0.206812	0.102636	0.452831	5.63024	0.496277	161.225	7.10332	78.5144	7.49309	0.255	77.7	37.0562
	Concrete 80 mm	Wood fiber panels flexible 100 mm	ERACLIT-L multiuso morbido 40 mm	NORDTEX NATUR 10 mm	Soft cellulose fibers panels 40 mm	0.194701	0.0726839	0.598727	5.79324	0.373311	186.85	9.04544	80.6327	9.2318	0.27	77.7	35.4
	Concrete 50 mm	NORDTEX UD 60 mm	Insulating polyurethane foam 60 mm	Air (Cavity) 45 mm	Polyurethane foam 1 40 mm	0.169569	0.0683465	0.268941	5.05408	0.40306	129.8	8.54725	70.4114	4.60187	0.255	77.7	53.3
	Concrete 90 mm	NORDTEX THERM 40 mm	NORDTEX PHALTEX 19 mm	NORDTEX SPECIAL DRY 140 120 mm	Air (Cavity) 10 mm	0.21902	0.038499	0.842176	5.84465	0.175778	225.57	13.2725	80.7404	11.8631	0.279	88.8	34.07
	Concrete 80 mm	Air (Cavity) 30 mm	Expanded polystyrene foam 20 mm	ERACLIT-L multiuso 120 mm	NORDTEX PHALTEX 12 mm	0.237954	0.0618013	1.13931	5.74479	0.259719	198.66	11.2811	79.7987	16.3337	0.262	77.7	30.01
	Concrete 50 mm	NORDTEX PHALTEX 10 mm	Hemp fibers 80 mm	Soft cellulose fibers panels 80 mm	Air (Cavity) 50 mm	0.190813	0.113545	0.424233	5.08983	0.595061	118.54	6.51241	71.1883	7.11144	0.27	88.8	31.85
	Concrete 70 mm	Wood fiber panel.4 52 mm	Wood fiber panel.2 100 mm	ERACLIT-L multiuso 20 mm	Ready mixed coat 30 mm	0.238307	0.0328691	2.1516	5.56665	0.137928	224.24	15.3909	76.6103	29.4532	0.272	88.8	65.73
	Concrete 100 mm	NORDTEX THERM DRY 110 100 mm	Polyethylene foam 5 mm	Cork panels expanded 20 mm	Hemp fibers 50 mm	0.191214	0.0444512	0.469582	5.93674	0.232468	235.465	11.1245	82.2351	7.02801	0.275	77.7	45.8212
	Concrete 70 mm	Polyurethane foam 1 120 mm	NORDTEX THERM 40 mm	Air (Cavity) 40 mm	Air (Cavity) 5 mm	0.153573	0.0691838	0.777887	5.6375	0.450494	164.72	8.19534	78.4002	11.6374	0.275	88.8	60.34
	Concrete 70 mm	Polyethylene foam 2 mm	ERACLIT-L multiuso 60 mm	Polyurethane foam 2 130 mm	Air (Cavity) 10 mm	0.144717	0.0529827	0.279492	5.61347	0.366113	168.216	9.34724	77.913	4.57178	0.272	88.8	68.3285
	Concrete 90 mm	NORDTEX SPECIAL 60 mm	Insulating polyurethane foam 50 mm	NORDTEX THERM 20 mm	Wood fiber panel.4 52 mm	0.18874	0.0358768	1.44171	5.84534	0.190086	231.44	13.4901	80.7084	20.0097	0.272	77.7	46.71
	Concrete 80 mm	Polyethylene foam 8 mm	Polyurethane foam 1 100 mm	Granules of expanded perlite 15 mm	Rock wool 70 mm	0.14757	0.0685153	0.312257	5.81449	0.464291	184.052	7.06063	80.6432	5.13571	0.273	77.7	56.364
	Concrete 80 mm	NORDTEX NATUR 19 mm	ERACLIT-L multiuso morbido 50 mm	Polyurethane foam 2 70 mm	Concrete closed structure, Expanded clay 50 mm	0.209394	0.0918562	3.20841	5.8269	0.438676	235.32	8.15913	81.2396	45.3596	0.269	77.7	57.82
	Concrete 90 mm	NORDTEX FLEX 80 mm	Air (Cavity) 5 mm	NORDTEX FLEX 80 mm	Air (Cavity) 10 mm	0.214481	0.0861942	0.471714	5.90248	0.401874	206	7.88903	82.1475	7.61775	0.265	88.8	31.6
	Concrete 100 mm	Air (Cavity) 5 mm	Flax fiber 40 mm	NORDTEX UD 52 mm	Wood fiber panels flexible 80 mm	0.220825	0.0398962	0.532205	5.91966	0.180669	239.2	11.3788	81.9293	7.81962	0.277	77.7	34.06
	Concrete 90 mm	Expanded polystyrene foam 100 mm	Polyurethane foam 2 40 mm	Concrete 10 mm	Polyethylene foam 12 mm	0.201632	0.0833895	1.40914	5.9111	0.413572	225.296	7.77728	82.2187	20.519	0.252	77.7	47.551
	Concrete 70 mm	Polyester Fiber.2 80 mm	NORDTEX SPECIAL 80 mm	Lime and gypsum coat 12.5 mm	Polyethylene foam 8 mm	0.228537	0.0591695	1.64695	5.59728	0.258905	190.864	11.2628	77.7176	23.3294	0.2505	88.8	48.274
	Concrete 60 mm	Wood fiber panel.4 24 mm	Wood fiber panel.4 22 mm	Cork panels expanded 10 mm	ERACLIT-L multiuso morbido 140 mm	0.195632	0.0705339	0.508422	5.38535	0.360543	152.62	9.95237	75.0219	7.93792	0.256	77.7	41.68
	Concrete 60 mm	Polyurethane foam 2 120 mm	Wood fiber hardboard 40 mm	NORDTEX NATUR 10 mm	Air (Cavity) 40 mm	0.16079	0.0769881	0.975125	5.37381	0.478811	144.9	8.20107	74.9012	14.4596	0.27	88.8	61.31
	Concrete 90 mm	Insulating polyurethane foam 80 mm	NORDTEX PHALTEX 15 mm	Hemp fibers 80 mm	Air (Cavity) 5 mm	0.149407	0.0430446	0.428654	5.90798	0.288102	207.37	9.45654	81.823	6.48629	0.27	88.8	50.7
	Concrete 50 mm	Polyethylene foam 3 mm	ERACLIT-L multiuso 60 mm	Polyurethane foam 2 130 mm	Cement mortar 30 mm	0.146577	0.0643189	3.7356	5.03469	0.438805	184.249	9.27498	70.1163	52.0895	0.273	88.8	68.2641
	Concrete 60 mm	Wood fiber panel.4 24 mm	Air (Cavity) 25 mm	Air (Cavity) 5 mm	ERACLIT-L multiuso morbido 140 mm	0.215464	0.10664	0.500395	5.45669	0.494932	145.48	7.69991	76.3218	8.27579	0.254	77.7	28.52
	Concrete 100 mm	Fiberglass 60 mm	Polyethylene foam 5 mm	Polyurethane foam 1 80 mm	Cork panels expanded 20 mm	0.16478	0.0667049	0.47934	5.98139	0.404812	227.365	7.06821	82.8595	7.48299	0.265	77.7	112.791
	Concrete 60 mm	OSB (Oriented Strand Board) 18 mm	ERACLIT-L multiuso morbido 60 mm	Wood fiber panel.2 80 mm	ERACLIT-L multiuso morbido 40 mm	0.212085	0.0403803	0.683569	5.53764	0.190397	167.1	12.188	76.5949	9.87645	0.258	77.7	44.7
	Concrete 70 mm	Wood fiber panels flexible 120 mm	Gypsum based dry 15 mm	NORDTEX THERM DRY 110 60 mm	Air (Cavity) 5 mm	0.194239	0.0402486	0.748796	5.61218	0.207212	183.79	11.2406	77.6851	10.8131	0.27	88.8	42.27
	Concrete 60 mm	NORDTEX FLEX 20 mm	ERACLIT-L multiuso 100 mm	Air (Cavity) 30 mm	NORDTEX UD 60 mm	0.213022	0.0433371	1.3893	5.31788	0.20344	165.2	13.4238	73.4414	19.3577	0.27	77.7	30.6
	Concrete 100 mm	Hemp fibers 100 mm	Granules of expanded perlite 7 mm	Wood fiber panel.4 22 mm	NORDTEX UD 22 mm	0.215729	0.0711047	1.39863	5.96785	0.329601	236.327	9.34574	83.0104	20.1863	0.251	77.7	30.408
	Concrete 90 mm	Polyurethane foam 2 60 mm	NORDTEX FLEX 50 mm	Polyester Fiber.130 mm	NORDTEX SYSTEM 270 40 mm	0.181355	0.0626502	1.36355	5.90825	0.345456	214.1	9.55294	82.0956	19.5727	0.27	77.7	51.41
	Concrete 80 mm	NORDTEX CANNATHERM 60 mm	Wood fiber hardboard 80 mm	NORDTEX PHALTEX 12 mm	Cement mortar 30 mm	0.252395	0.0842242	4.37022	5.76752	0.3337	253.36	10.1134	80.4664	60.9771	0.262	88.8	43.6814
	Concrete 70 mm	Air (Cavity) 5 mm	ERACLIT-L multiuso morbido 180 mm	Air (Cavity) 5 mm	Air (Cavity) 5 mm	0.189438	0.0831421	0.472411	5.62377	0.438887	163	8.23255	78.388	7.60496	0.265	88.8	31.8
	Concrete 70 mm	Wood wool 35 mm	Sheep wool 100 mm	Polyethylene foam 12 mm	ERACLIT-L multiuso morbido 60 mm	0.19301	0.0875189	0.460934	5.7138	0.453441	172.661	7.64845	79.561	7.50395	0.277	77.7	56.261
	Concrete 80 mm	NORDTEX NATUR 19 mm	NORDTEX FLEX 50 mm	Polyurethane foam 2 70 mm	Concrete closed structure, Expanded clay 50 mm	0.209394	0.0918562	3.20841	5.8269	0.438676	235.32	8.15913	81.2396	45.3596	0.269	77.7	57.82
	Concrete 80 mm	NORDTEX SPECIAL 120 mm	Wood fiber hardboard 20 mm	NORDTEX UD 35 mm	Gypsum based dry 12.5 mm	0.243448	0.0347227	2.18528	5.72782	0.142629	231.825	14.932	78.9073	29.9369	0.2675	77.7	41.71
	Concrete 50 mm	ERACLIT-L multiuso 40 mm	Polyethylene foam 25 mm	Polyester Fiber.140 mm	Expanded polystyrene foam 120 mm	0.15657	0.0787883	0.358708	5.08216	0.503216	122.625	8.12365	70.9182	5.98874	0.275	77.7	37.7562
	Concrete 70 mm	Soft cellulose fibers panels 50 mm	Rock wool 60 mm	Polyurethane foam 2 50 mm	OSB (Oriented Strand Board) 22 mm	0.192016	0.102241	1.83559	5.6421	0.532461	174.45	6.7192	78.5819	26.638	0.252	77.7	61.78
	Concrete 80 mm	Insulating polyurethane foam 90 mm	ERACLIT-L multiuso morbido 40 mm	Insulating polyurethane foam 20 mm	Polyurethane foam 2 50 mm	0.125373	0.0489541	0.318122	5.81048	0.390468	183.71	8.37926	80.5179	5.03379	0.28	77.7	78.02
	Concrete 50 mm	Air (Cavity) 10 mm	Wood fiber panel.4 22 mm	Air (Cavity) 45 mm	NORDTEX FLEX 140 mm	0.215867	0.117042	0.500932	5.08591	0.542195	122.94	7.44307	71.3604	8.3861	0.267	77.7	27.06
	Concrete 60 mm	ERACLIT-L multiuso 120 mm	ERACLIT-L multiuso morbido 40 mm	Concrete closed structure, Expanded clay 50 mm	Air (Cavity) 5 mm	0.217423	0.0501483	2.72631	5.349	0.230648	203.2	13.1921	73.9622	37.7727	0.275	88.8	37.45
	Concrete 70 mm	NORDTEX CANNATHERM 60 mm	NORDTEX SYSTEM 270 40 mm	Wood fiber hardboard 60 mm	OSB (Oriented Strand Board) 22 mm	0.235131	0.0549422	2.1734	5.5698	0.233666	190.3	11.7386	77.2459	30.3118	0.252	77.7	58.51
	Concrete 70 mm	Wood fiber panel.5 50 mm	Air (Cavity) 50 mm	Wood and hemp fiber panels.1 80 mm	Air (Cavity) 5 mm	0.258466	0.09939	0.893933	5.5987	0.384539	169.3	8.9711	78.326	13.6565	0.255	88.8	25.3
	Concrete 50 mm	NORDTEX UD 60 mm	Insulating polyurethane foam 70 mm	Air (Cavity) 45 mm	Polyurethane foam 1 40 mm	0.157926	0.0622263	0.263152	5.05321	0.394023	130.16	8.78492	70.3287	4.45957	0.265	77.7	57.2
	Concrete 60 mm	Polyethylene foam 10 mm	ERACLIT-L multiuso 100 mm	NORDTEX NATUR 8 mm	Wood fiber panel.2 80 mm	0.204743	0.033145	1.23616	5.32754	0.161886	168.57	14.4492	73.3918	17.0871	0.258	77.7	32.3825
	Concrete 70 mm	Polyethylene foam 2 mm	NORDTEX SPECIAL DRY 140 40 mm	Wood fiber panels flexible 60 mm	Polyurethane foam 1 90 mm	0.152482	0.0623453	0.286088	5.63672	0.408869	165.876	8.68962	78.3302	4.77801	0.262	77.7	55.7685
	Concrete 70 mm	NORDTEX THERM DRY 140 80 mm	NORDTEX SYSTEM DRY 140 60 mm	Cork panels expanded 40 mm	Air (Cavity) 20 mm	0.207793	0.0476667	0.733626	5.59286	0.229395	178.4	12.1966	77.4423	10.5949	0.27	88.8	50.2
	Concrete 90 mm	Expanded polystyrene foam 20 mm	ERACLIT-L multiuso morbido 60 mm	Polyurethane foam 2 100 mm	Air (Cavity) 5 mm	0.157549	0.0625482	0.280363	5.90927	0.397008	205.2	7.90515	81.9735	4.65894	0.275	88.8	61.84
	Concrete 70 mm	Polyethylene foam 6 mm	NORDTEX SPECIAL DRY 140 40 mm	Polyester Fiber.2 80 mm	Polyurethane foam 1 80 mm	0.145601	0.0611232	0.285168	5.63869	0.419799	165.078	8.61039	78.3365	4.74994	0.276	77.7	55.8855
	Concrete 50 mm	Wood fiber panel.4 22 mm	Insulating polyurethane foam 70 mm	Wood fiber panel.1 60 mm	NORDTEX THERM DRY 140 60 mm	0.155881	0.0257604	0.899175	5.14198	0.165257	142.76	12.8713	70.9173	12.5814	0.262	77.7	49.97
	Concrete 90 mm	Polyurethane foam 1 70 mm	Polyurethane foam 2 100 mm	Polyethylene foam 10 mm	Air (Cavity) 5 mm	0.136892	0.0571402	0.296938	5.92157	0.417412	204.35	7.48505	82.0318	4.82377	0.275	88.8	80.1025
	Concrete 80 mm	Polyester Fiber.3 20 mm	Kenaf fiber 30 mm	Wood fiber hardboard 100 mm	Polyester Fiber.140 mm	0.19323	0.0385211	0.568262	5.75615	0.199353	195.1	11.8918	79.6176	8.28754	0.27	77.7	42.55
	Concrete 90 mm	Rock wool 100 mm	Cork panels expanded 20 mm	ERACLIT-L multiuso 40 mm	Polyethylene foam 4 mm	0.219208	0.0843365	0.906568	5.90305	0.384734	210.932	8.24171	82.1932	13.6186	0.254	77.7	37.647
	Concrete 80 mm	Fiberglass 40 mm	OSB (Oriented Strand Board) 25 mm	ERACLIT-L multiuso 120 mm	Exfoliated vermiculite 2 mm	0.209546	0.0255885	0.926661	5.70934	0.122114	212.9	13.9669	78.6866	12.8529	0.267	77.7	89.2306
	Concrete 60 mm	Wood fiber hardboard 80 mm	Polyethylene foam 30 mm	ERACLIT-L multiuso 80 mm	Polyurethane foam 1 20 mm	0.173406	0.0299208	0.607465	5.35304	0.172548	159.31	13.7499	73.8019	8.60038	0.27	77.7	41.6575
	Concrete 80 mm	NORDTEX SPECIAL DRY 140 140 mm	Wood fiber hardboard 20 mm	Polyurethane foam 2 20 mm	NORDTEX NATUR 15 mm	0.191311	0.0340248	0.846712	5.75552	0.177851	202.95	13.2415	79.458	11.8239	0.275	77.7	44.15
	Concrete 60 mm	Expanded polystyrene foam 40 mm	Wood fiber hardboard 20 mm	Soft cellulose fibers panels 120 mm	OSB (Oriented Strand Board) 22 mm	0.194501	0.0882454	1.95728	5.35	0.453702	155.7	8.74563	74.7592	28.0561	0.262	77.7	53.6
	Concrete 80 mm	Polyethylene foam 4 mm	ERACLIT-L multiuso 100 mm	Wood fiber hardboard 60 mm	Polyurethane foam 2 30 mm	0.179932	0.0256123	0.526863	5.74782	0.142344	202.782	14.0186	79.2165	7.44642	0.274	77.7	45.577
	Concrete 80 mm	NORDTEX FLEX 80 mm	Polyethylene foam 20 mm	Wood fiber panels flexible 80 mm	Polyethylene foam 5 mm	0.20205	0.0854732	0.499328	5.79624	0.423029	184.785	8.03807	80.7325	8.01096	0.265	77.7	31.1363
	Concrete 100 mm	NORDTEX FLEX 30 mm	NORDTEX SYSTEM 270 40 mm	NORDTEX THERM 80 mm	Cork panels expanded 10 mm	0.239973	0.040864	0.88614	5.90785	0.170285	246.1	12.8274	81.687	12.5287	0.26	77.7	41.8
	Concrete 80 mm	Wood fiber panels flexible 160 mm	Polyethylene foam 4 mm	ERACLIT-L multiuso 20 mm	Air (Cavity) 5 mm	0.194758	0.0777266	0.718882	5.79508	0.399094	187.252	8.77363	80.7045	10.9523	0.269	88.8	31.057
	Concrete 80 mm	NORDTEX CANNATHERM 60 mm	NORDTEX THERM 80 mm	NORDTEX PHALTEX 12 mm	Cement mortar 30 mm	0.252395	0.0842242	4.37022	5.76752	0.3337	253.36	10.1134	80.4664	60.9771	0.262	88.8	43.6814
	Concrete 80 mm	NORDTEX FLEX 80 mm	ERACLIT-L multiuso morbido 50 mm	NORDTEX NATUR 10 mm	Soft cellulose fibers panels 40 mm	0.205215	0.0798286	0.59315	5.79275	0.388999	186.4	8.69263	80.6927	9.24544	0.26	77.7	35.5
	Concrete 70 mm	Wood fiber panels flexible 60 mm	Insulating polyurethane foam 60 mm	NORDTEX SPECIAL 80 mm	Polyethylene foam 3 mm	0.161259	0.0396624	1.25167	5.64005	0.245954	178.429	11.689	78.033	17.6566	0.273	77.7	47.5927
	Concrete 90 mm	NORDTEX THERM DRY 110 100 mm	ERACLIT-L multiuso 20 mm	Polyurethane foam 2 60 mm	Air (Cavity) 5 mm	0.170733	0.0371641	0.361733	5.87256	0.217674	214.3	11.3417	81.2422	5.46346	0.275	88.8	51.41
	Concrete 50 mm	ERACLIT-L multiuso 40 mm	Polyethylene foam 5 mm	Polyester Fiber.140 mm	Expanded polystyrene foam 120 mm	0.167497	0.0892076	0.353814	5.08619	0.532594	121.965	7.59954	71.0504	6.01467	0.255	77.7	36.2712
	Concrete 80 mm	Polyester Fiber.3 20 mm	Air (Cavity) 25 mm	NORDTEX THERM DRY 110 140 mm	Air (Cavity) 5 mm	0.209841	0.0613806	0.728677	5.76241	0.29251	191.8	10.564	80.0733	10.8185	0.27	88.8	30.4
	Concrete 100 mm	NORDTEX THERM DRY 110 60 mm	Cork panels expanded 30 mm	ERACLIT-L multiuso 20 mm	Wood fiber panel.4 52 mm	0.236009	0.0492095	1.40545	5.93795	0.208507	247.44	12.4612	82.2299	19.7503	0.262	77.7	46.86
	Concrete 90 mm	Granules of expanded perlite 10 mm	Flax fiber 120 mm	Flax fiber 40 mm	Air (Cavity) 5 mm	0.219485	0.100435	0.313599	5.91009	0.457595	203.725	6.14905	81.9687	5.24308	0.265	88.8	36.34
	Concrete 60 mm	Expanded polystyrene foam 40 mm	Air (Cavity) 30 mm	Insulating polyurethane foam 90 mm	Hemp fibers 50 mm	0.140645	0.081138	0.357763	5.39188	0.5769	138.54	6.38779	74.9293	5.89076	0.27	77.7	52.21
	Concrete 100 mm	NORDTEX THERM DRY 110 100 mm	Polyethylene foam 5 mm	NORDTEX PHALTEX 19 mm	Hemp fibers 50 mm	0.201011	0.0409773	0.527056	5.93656	0.203856	237.435	11.6119	82.167	7.76294	0.274	77.7	34.9913
	Concrete 80 mm	Polyethylene foam 4 mm	ERACLIT-L multiuso 100 mm	Wood fiber hardboard 60 mm	OSB (Oriented Strand Board) 15 mm	0.221279	0.0460985	1.81502	5.74831	0.208328	211.482	13.0071	79.4983	25.1211	0.259	77.7	42.447
	Concrete 50 mm	OSB (Oriented Strand Board) 18 mm	Kenaf fiber 30 mm	ERACLIT-L multiuso morbido 60 mm	NORDTEX SYSTEM 190 120 mm	0.180384	0.0348882	1.07464	5.29193	0.19341	149	13.1796	73.0419	15.0194	0.278	77.7	55.65
	Concrete 90 mm	Wood fiber panel.3 140 mm	Air (Cavity) 5 mm	Air (Cavity) 5 mm	OSB (Oriented Strand Board) 15 mm	0.256897	0.0523421	1.71864	5.84721	0.203747	234.35	12.6986	80.9816	23.8966	0.255	77.7	40.75
	Concrete 90 mm	Polyethylene foam 20 mm	Polyethylene foam 6 mm	Polyester Fiber.3 20 mm	Wood fiber panel.3 120 mm	0.241807	0.0508978	1.07864	5.86228	0.210489	222.058	11.9399	81.2392	15.357	0.256	55.5	30.9305
	Concrete 70 mm	Polyurethane foam 2 120 mm	Gypsum based dry 15 mm	Polyethylene foam 2 mm	ERACLIT-L multiuso 60 mm	0.154935	0.0317619	0.970376	5.62769	0.205001	185.116	11.1548	77.7921	13.7368	0.267	77.7	76.1085
	Concrete 70 mm	Polyurethane foam 2 50 mm	NORDTEX PHALTEX 19 mm	Air (Cavity) 5 mm	Polyurethane foam 2 130 mm	0.133042	0.0441404	0.293449	5.60377	0.331778	164.67	9.24491	77.6594	4.64204	0.274	77.7	84.5
	Concrete 70 mm	Air (Cavity) 35 mm	ERACLIT-L multiuso morbido 50 mm	Wood fiber hardboard 100 mm	Wood fiber panel.4 22 mm	0.212488	0.0532491	1.25458	5.58632	0.250598	178.44	11.7604	77.4517	17.7718	0.277	77.7	30.76
	Concrete 80 mm	ERACLIT-L multiuso 80 mm	NORDTEX NATUR 15 mm	NORDTEX UD 60 mm	Air (Cavity) 20 mm	0.252208	0.0487117	1.21075	5.75323	0.193141	208.45	13.0254	79.5902	17.0679	0.255	88.8	29.75
	Concrete 80 mm	Polyethylene foam 4 mm	Insulating polyurethane foam 100 mm	Granules of expanded perlite 15 mm	Rock wool 70 mm	0.14547	0.0688906	0.305546	5.8144	0.473574	183.919	6.82662	80.6062	5.02925	0.269	77.7	51.897
	Concrete 80 mm	ERACLIT-L multiuso 40 mm	Expanded polystyrene foam 20 mm	NORDTEX SYSTEM 190 60 mm	Wood fiber panel.2 80 mm	0.200021	0.0263355	1.23378	5.76834	0.131664	212.9	15.0217	79.4166	16.9812	0.28	77.7	36.25
	Concrete 80 mm	Wood fiber panel.4 24 mm	Wood fiber panel.1 40 mm	Polyurethane foam 1 60 mm	Concrete closed structure, Expanded clay 50 mm	0.237807	0.0712692	3.17728	5.73506	0.299693	245.24	10.4706	79.8388	44.3935	0.254	77.7	51.52
	Concrete 60 mm	Air (Cavity) 15 mm	Flax fiber 120 mm	Polyester Fiber.160 mm	Polyethylene foam 20 mm	0.184697	0.108459	0.38027	5.37192	0.587226	138.06	6.02498	74.8161	6.40258	0.275	77.7	34.665
	Concrete 80 mm	Insulating polyurethane foam 90 mm	ERACLIT-L multiuso morbido 40 mm	Gypsum based dry 18 mm	Air (Cavity) 40 mm	0.185054	0.0859409	1.71517	5.80436	0.46441	201.94	7.35849	80.7417	24.7519	0.268	88.8	61.56
	Concrete 70 mm	NORDTEX CANNATHERM 60 mm	Kenaf fiber 60 mm	Wood fiber hardboard 60 mm	OSB (Oriented Strand Board) 22 mm	0.201691	0.0743483	2.25767	5.61682	0.368624	182.7	9.93399	78.2576	31.9327	0.272	77.7	77.61
	Concrete 70 mm	Hemp fibers 60 mm	Fiberglass 50 mm	ERACLIT-L multiuso morbido 80 mm	Air (Cavity) 5 mm	0.166954	0.0810178	0.477862	5.64031	0.485271	161.88	7.49807	78.492	7.63111	0.265	88.8	77.89
	Concrete 80 mm	Polyethylene foam 4 mm	ERACLIT-L multiuso 100 mm	Wood fiber panel.2 80 mm	Air (Cavity) 10 mm	0.211754	0.0308924	1.11705	5.74916	0.145889	210.532	14.6158	79.2123	15.4615	0.274	88.8	33.297
	Concrete 60 mm	Polyurethane foam 2 120 mm	OSB (Oriented Strand Board) 18 mm	NORDTEX UD 35 mm	Air (Cavity) 40 mm	0.170854	0.0516163	1.28426	5.3657	0.302107	157.35	9.89043	74.4881	18.3692	0.273	88.8	73.46
	Concrete 80 mm	Polyester Fiber.150 mm	NORDTEX UD 22 mm	Wood fiber panel.1 60 mm	NORDTEX UD 60 mm	0.219052	0.0253663	1.35115	5.74455	0.115801	215.54	14.8372	79.0961	18.6117	0.272	77.7	34.56
	Concrete 50 mm	NORDTEX NATUR 12 mm	NORDTEX CANNATHERM 100 mm	NORDTEX SYSTEM 270 20 mm	NORDTEX THERM 80 mm	0.184574	0.0509177	0.958108	5.06084	0.275866	133.86	10.9012	70.2246	13.8071	0.262	77.7	53.66
	Concrete 100 mm	Air (Cavity) 5 mm	NORDTEX THERM 30 mm	NORDTEX CANNATHERM 40 mm	NORDTEX SYSTEM DRY 140 100 mm	0.21987	0.0524797	0.931803	5.94281	0.238685	240	11.3894	82.4153	13.4088	0.275	77.7	42.14
	Concrete 90 mm	Polyethylene foam 5 mm	Polyurethane foam 2 40 mm	NORDTEX FLEX 80 mm	Rock wool 60 mm	0.178782	0.0682053	0.366904	5.90646	0.3815	205.965	8.03941	82.0191	5.92743	0.275	77.7	44.8113
	Concrete 60 mm	Kenaf fiber 30 mm	Polyurethane foam 1 60 mm	Concrete 90 mm	Wood fiber hardboard 40 mm	0.219554	0.0129098	1.03273	5.34689	0.0588001	340.06	11.037	73.6873	14.3775	0.28	77.7	59.5
	Concrete 60 mm	NORDTEX SYSTEM DRY 110 100 mm	OSB (Oriented Strand Board) 15 mm	NORDTEX UD 22 mm	ERACLIT-L multiuso 80 mm	0.180713	0.0204744	0.922803	5.35388	0.113298	160.49	14.9101	73.6679	12.7097	0.277	77.7	45.21
	Concrete 70 mm	OSB (Oriented Strand Board) 25 mm	NORDTEX SPECIAL 80 mm	Polyethylene foam 30 mm	ERACLIT-L multiuso 60 mm	0.23219	0.0428598	0.937567	5.65721	0.184589	200.04	13.4819	78.1678	13.1288	0.265	77.7	48.4275
	Concrete 60 mm	Wood fiber panel.4 52 mm	ERACLIT-L multiuso morbido 40 mm	NORDTEX SYSTEM 190 60 mm	Insulating polyurethane foam 60 mm	0.15676	0.0242993	0.343991	5.36706	0.155009	161.6	13.329	73.9974	4.97734	0.272	77.7	48.57
	Concrete 60 mm	NORDTEX NATUR 8 mm	NORDTEX THERM 200 mm	Polyethylene foam 2 mm	Air (Cavity) 5 mm	0.176914	0.0254259	0.862759	5.36736	0.143719	165.906	15.0033	73.8633	11.9074	0.275	88.8	34.3885
	Concrete 60 mm	NORDTEX NATUR 12 mm	ERACLIT-L multiuso 100 mm	Air (Cavity) 30 mm	NORDTEX UD 60 mm	0.226345	0.0498887	1.39065	5.37398	0.22041	166.96	13.1179	74.3185	19.4637	0.262	77.7	29.56
	Concrete 80 mm	ERACLIT-L multiuso 20 mm	Air (Cavity) 20 mm	NORDTEX SYSTEM 190 120 mm	Wood wool 25 mm	0.247913	0.0517559	1.66537	5.74658	0.208766	211.625	12.8998	79.5444	23.1994	0.265	77.7	46.4
	Concrete 80 mm	NORDTEX CANNATHERM 60 mm	NORDTEX THERM 80 mm	Expanded polystyrene foam 30 mm	Air (Cavity) 10 mm	0.209664	0.0538037	0.580827	5.76451	0.256619	191.65	10.4747	80.0012	8.72393	0.26	88.8	44.74
	Concrete 60 mm	Expanded polystyrene foam 40 mm	Wood fiber hardboard 20 mm	Soft cellulose fibers panels 120 mm	Air (Cavity) 30 mm	0.195307	0.0910016	0.443978	5.35026	0.465941	141.4	7.93406	74.7233	7.2885	0.27	88.8	36.35
	Concrete 90 mm	Polyethylene foam 6 mm	Insulating polyurethane foam 90 mm	NORDTEX NATUR 19 mm	NORDTEX THERM DRY 110 60 mm	0.159251	0.0430968	0.818551	5.91221	0.270622	212.408	10.1455	81.8913	11.828	0.265	77.7	52.8755
	Concrete 70 mm	Polyethylene foam 2 mm	ERACLIT-L multiuso 60 mm	ERACLIT-L multiuso 80 mm	Wood fiber hardboard 60 mm	0.185812	0.0281241	0.9504	5.58621	0.151358	186.066	14.6152	76.9382	13.1241	0.272	77.7	34.5485
	Concrete 90 mm	Air (Cavity) 5 mm	NORDTEX PHALTEX 15 mm	Expanded polystyrene foam 140 mm	Polyethylene foam 5 mm	0.209644	0.0906444	0.343045	5.91914	0.432373	206.515	6.89755	82.2074	5.764	0.255	77.7	35.8713
	Concrete 90 mm	Polyurethane foam 2 20 mm	ERACLIT-L multiuso morbido 120 mm	Polyethylene foam 5 mm	Polyester Fiber.130 mm	0.196521	0.0748798	0.443004	5.89979	0.381027	205.765	8.258	82.0343	7.09036	0.265	77.7	42.4712
	Concrete 80 mm	Fiberglass 40 mm	Polyester Fiber.140 mm	ERACLIT-L multiuso morbido 80 mm	Expanded polystyrene foam 40 mm	0.170627	0.0687831	0.425677	5.79695	0.40312	183.88	8.19241	80.5624	6.76743	0.28	77.7	75.8
	Concrete 60 mm	Wood fiber panel.4 52 mm	Air (Cavity) 5 mm	Cork panels expanded 100 mm	Concrete 60 mm	0.245895	0.0735628	7.90144	5.36388	0.299163	290.04	12.1821	74.5678	109.088	0.277	77.7	80.16
	Concrete 90 mm	Wood fiber panels flexible 160 mm	Polyethylene foam 2 mm	Air (Cavity) 5 mm	Air (Cavity) 5 mm	0.212943	0.0843776	0.454019	5.90165	0.396244	205.986	7.98909	82.1318	7.34525	0.262	88.8	29.5085
	Concrete 80 mm	Air (Cavity) 5 mm	NORDTEX NATUR 10 mm	NORDTEX THERM DRY 110 160 mm	Air (Cavity) 5 mm	0.201184	0.0519717	0.728494	5.77011	0.258329	195.9	11.5391	80.0055	10.6167	0.26	88.8	31.7
	Concrete 50 mm	NORDTEX UD 52 mm	Insulating polyurethane foam 80 mm	NORDTEX SYSTEM DRY 140 60 mm	NORDTEX PHALTEX 15 mm	0.155298	0.0514815	1.21911	5.08456	0.331501	138.77	11.3184	70.5445	17.2708	0.257	77.7	50.56
	Concrete 60 mm	NORDTEX UD 52 mm	NORDTEX NATUR 8 mm	NORDTEX SYSTEM 190 100 mm	Hemp fibers 50 mm	0.181701	0.0226454	0.497765	5.33992	0.12463	168.78	14.8313	73.4999	6.95089	0.27	77.7	35.15
	Concrete 50 mm	NORDTEX NATUR 19 mm	Hemp fibers 80 mm	Flax fiber 80 mm	Air (Cavity) 40 mm	0.184283	0.109865	0.325864	5.1307	0.596176	119.81	6.43874	71.6756	5.64802	0.269	88.8	30.42
	Concrete 90 mm	NORDTEX THERM 20 mm	NORDTEX THERM DRY 140 140 mm	Air (Cavity) 5 mm	Gypsum based dry 18 mm	0.23161	0.0520855	2.18375	5.86164	0.224884	241.5	12.3269	81.2146	30.2706	0.273	77.7	47
	Concrete 60 mm	Lime and gypsum coat 12.5 mm	Air (Cavity) 20 mm	NORDTEX FLEX 60 mm	Polyurethane foam 2 100 mm	0.172412	0.0919682	0.281948	5.55595	0.53342	153.5	6.5685	77.2806	4.87485	0.2525	88.8	73.47
	Concrete 100 mm	Insulating polyurethane foam 60 mm	NORDTEX SPECIAL DRY 140 60 mm	NORDTEX THERM 40 mm	Air (Cavity) 5 mm	0.183904	0.0407463	0.908371	5.96477	0.221563	236.96	11.155	82.5682	12.989	0.265	88.8	46.61
	Concrete 60 mm	Hemp fibers 160 mm	Wood fiber panel.4 22 mm	NORDTEX NATUR 15 mm	Air (Cavity) 5 mm	0.155761	0.0647251	1.18371	5.37916	0.415541	147.47	9.68187	74.8572	17.1398	0.262	88.8	29.66
	Concrete 100 mm	NORDTEX THERM DRY 110 80 mm	Polyurethane foam 2 50 mm	Polyethylene foam 2 mm	Wood fiber hardboard 20 mm	0.205355	0.0644833	0.641885	5.94387	0.314008	233.816	9.34826	82.5901	9.68001	0.252	77.7	46.7985
	Concrete 70 mm	NORDTEX CANNATHERM 60 mm	Soft cellulose fibers panels 50 mm	NORDTEX THERM 80 mm	Air (Cavity) 5 mm	0.193977	0.0611188	0.914484	5.6123	0.315083	170.6	10.2131	78.0083	13.3921	0.265	88.8	48.31
	Concrete 90 mm	Polyurethane foam 2 20 mm	ERACLIT-L multiuso morbido 120 mm	Polyethylene foam 5 mm	Air (Cavity) 40 mm	0.226286	0.0941832	0.456799	5.8992	0.416213	204.865	7.45125	82.108	7.45323	0.275	88.8	38.5712
	Concrete 60 mm	Air (Cavity) 5 mm	ERACLIT-L multiuso morbido 40 mm	Concrete 50 mm	Hemp fibers 100 mm	0.211335	0.01958	0.386196	5.19391	0.0926494	247.8	10.4415	71.6829	5.57715	0.255	77.7	30.15
	Concrete 100 mm	Hemp fibers 50 mm	Polyester Fiber.3 20 mm	NORDTEX FLEX 50 mm	Expanded polystyrene foam 50 mm	0.192465	0.0712805	0.38883	5.9709	0.370356	226.55	7.90315	82.898	6.2722	0.27	77.7	36.38
	Concrete 80 mm	NORDTEX NATUR 15 mm	Wood fiber panels flexible 40 mm	NORDTEX SPECIAL DRY 140 60 mm	NORDTEX SPECIAL DRY 140 80 mm	0.200093	0.0412573	0.917418	5.78748	0.20619	201.03	12.5351	80.0351	12.9765	0.275	77.7	34.39
	Concrete 50 mm	NORDTEX PHALTEX 10 mm	NORDTEX FLEX 80 mm	Soft cellulose fibers panels 120 mm	Air (Cavity) 15 mm	0.176992	0.0912464	0.452027	5.09335	0.515541	121.1	7.80659	71.2077	7.40691	0.275	88.8	37.75
	Concrete 50 mm	NORDTEX NATUR 19 mm	NORDTEX SPECIAL DRY 140 40 mm	Insulating polyurethane foam 60 mm	NORDTEX SPECIAL DRY 140 100 mm	0.151078	0.041296	0.94896	5.10867	0.273342	136.13	12.1673	70.6719	13.4472	0.269	77.7	48.28
	Concrete 50 mm	NORDTEX PHALTEX 19 mm	NORDTEX SYSTEM 270 40 mm	Insulating polyurethane foam 100 mm	Concrete closed structure, Expanded clay 50 mm	0.172225	0.0733944	3.20693	5.10343	0.426155	178.57	9.36991	71.186	44.9786	0.259	77.7	57.47
	Concrete 80 mm	Polyethylene foam 15 mm	Polyester Fiber.150 mm	Soft cellulose fibers panels 30 mm	Hemp fibers 80 mm	0.186735	0.0842709	0.393273	5.80348	0.451287	182.235	7.33734	80.7022	6.46807	0.255	77.7	33.0637
	Concrete 80 mm	Air (Cavity) 30 mm	Expanded polystyrene foam 20 mm	ERACLIT-L multiuso morbido 120 mm	Air (Cavity) 5 mm	0.236853	0.110736	0.465498	5.78812	0.467531	182.7	6.96096	80.6762	7.70747	0.255	88.8	28.45
	Concrete 100 mm	NORDTEX FLEX 20 mm	Cork panels expanded 80 mm	Wood fiber panel.4 22 mm	NORDTEX UD 52 mm	0.227111	0.0390279	1.39125	5.93794	0.171845	250.58	13.2786	82.0391	19.3881	0.274	77.7	71.42
	Concrete 80 mm	Polyester Fiber.140 mm	NORDTEX SYSTEM DRY 140 100 mm	ERACLIT-L multiuso 20 mm	Air (Cavity) 35 mm	0.225385	0.0602187	0.851968	5.75845	0.267182	194.4	10.9015	79.9886	12.4828	0.275	88.8	30.4
	Concrete 80 mm	NORDTEX FLEX 30 mm	NORDTEX SPECIAL 60 mm	ERACLIT-L multiuso 80 mm	NORDTEX PHALTEX 12 mm	0.220535	0.035872	1.12158	5.72498	0.16266	207.46	13.5632	79.0196	15.572	0.262	77.7	33.26
	Concrete 80 mm	NORDTEX NATUR 19 mm	NORDTEX SPECIAL DRY 140 40 mm	Insulating polyurethane foam 60 mm	NORDTEX SPECIAL DRY 140 80 mm	0.162621	0.0425657	0.962365	5.79454	0.261748	199.33	11.8954	80.2019	13.6528	0.279	77.7	49.28
	Concrete 80 mm	NORDTEX FLEX 80 mm	Hemp fibers 40 mm	NORDTEX SPECIAL DRY 140 40 mm	NORDTEX PHALTEX 12 mm	0.20818	0.0854816	1.09777	5.79648	0.410614	189.88	8.68849	80.8171	16.2581	0.252	77.7	32.51
	Concrete 60 mm	Expanded polystyrene foam 40 mm	NORDTEX SPECIAL 80 mm	Expanded polystyrene foam 20 mm	Hemp fibers 80 mm	0.156828	0.0237744	0.399137	5.28865	0.151596	156.34	12.6233	72.9474	5.7195	0.28	77.7	37.25
	Concrete 70 mm	Wood fiber panel.4 52 mm	Wood fiber hardboard 80 mm	ERACLIT-L multiuso 20 mm	Ready mixed coat 30 mm	0.245481	0.0548772	2.16607	5.57499	0.22355	214.04	13.1448	77.1656	29.9736	0.252	88.8	63.13
	Concrete 60 mm	Wood fiber panel.4 35 mm	Soft cellulose fibers panels 80 mm	Insulating polyurethane foam 40 mm	NORDTEX THERM 60 mm	0.159643	0.0542091	0.995009	5.43801	0.339564	155.69	11.1244	75.4718	14.2862	0.275	77.7	50.26
	Concrete 70 mm	Hemp fibers 30 mm	Polyester Fiber.3 20 mm	NORDTEX CANNATHERM 120 mm	Air (Cavity) 40 mm	0.204552	0.111278	0.322633	5.6333	0.544011	159.14	5.94547	78.316	5.47772	0.28	88.8	55.22
	Concrete 80 mm	NORDTEX SPECIAL 100 mm	ERACLIT-L multiuso 20 mm	Wood fiber panel.4 52 mm	Wood wool 25 mm	0.232533	0.0276294	1.76984	5.72787	0.118819	226.865	16.0083	78.7732	24.2182	0.277	77.7	50.56
	Concrete 90 mm	NORDTEX FLEX 100 mm	NORDTEX UD 22 mm	NORDTEX THERM 40 mm	Air (Cavity) 5 mm	0.224747	0.0608762	0.935903	5.89056	0.270865	215.34	10.4712	81.8356	13.6763	0.257	88.8	31.86
	Concrete 80 mm	NORDTEX NATUR 19 mm	NORDTEX FLEX 50 mm	Polyurethane foam 2 70 mm	Wood fiber hardboard 40 mm	0.17707	0.0722095	0.883527	5.82873	0.407801	191.72	8.79604	81.0911	13.1298	0.259	77.7	53.57
	Concrete 90 mm	Wood fiber panel.5 60 mm	Polyethylene foam 5 mm	Polyurethane foam 1 100 mm	Cork panels expanded 20 mm	0.151515	0.0616604	0.489864	5.91661	0.406958	207.165	7.97464	82.0719	7.58398	0.275	77.7	70.7913
	Concrete 80 mm	Polyethylene foam 30 mm	Insulating polyurethane foam 30 mm	ERACLIT-L multiuso 120 mm	Exfoliated vermiculite 2 mm	0.190141	0.0404827	0.943848	5.77793	0.212909	197.44	11.888	79.9403	13.4066	0.262	77.7	40.8281
	Concrete 60 mm	NORDTEX FLEX 40 mm	Hemp fibers 120 mm	Mineral Insulating 50 mm	Polyethylene foam 3 mm	0.155469	0.0727846	0.628338	5.38997	0.468163	144.409	8.55811	75.09	9.64107	0.273	77.7	39.8127
	Concrete 90 mm	Wood fiber panel.4 24 mm	NORDTEX NATUR 8 mm	Insulating polyurethane foam 80 mm	NORDTEX SYSTEM 190 60 mm	0.172491	0.0510113	1.13773	5.90937	0.295732	220.6	10.6248	81.9581	16.2613	0.262	77.7	50.81
	Concrete 60 mm	NORDTEX CANNATHERM 60 mm	NORDTEX SPECIAL DRY 140 60 mm	NORDTEX SYSTEM 270 60 mm	Hydraulic lime coat 15 mm	0.224865	0.0622627	2.15885	5.32569	0.27689	175.35	11.417	73.9814	30.2501	0.255	88.8	44.346
	Concrete 90 mm	NORDTEX FLEX 120 mm	ERACLIT-L multiuso 20 mm	Air (Cavity) 30 mm	Air (Cavity) 5 mm	0.240813	0.098569	0.643237	5.89934	0.409318	207.2	7.83219	82.2349	10.1553	0.265	88.8	29
	Concrete 70 mm	Air (Cavity) 50 mm	Polyethylene foam 4 mm	NORDTEX SPECIAL DRY 140 100 mm	ERACLIT-L multiuso 40 mm	0.253813	0.0818684	0.951648	5.57657	0.322555	174.532	10.3682	77.7969	14.1483	0.264	77.7	26.897
	Concrete 60 mm	Polyurethane foam 1 80 mm	Cross-laminated timber panels 95 mm	Polyester Fiber.3 20 mm	Air (Cavity) 5 mm	0.20438	0.0243008	1.11788	5.33832	0.1189	179.93	12.1248	73.6612	15.6923	0.26	88.8	122.79
	Concrete 70 mm	NORDTEX NATUR 19 mm	NORDTEX FLEX 50 mm	NORDTEX SPECIAL DRY 140 40 mm	NORDTEX THERM DRY 140 80 mm	0.20617	0.0531609	0.923106	5.64202	0.25785	177.67	11.5817	78.2405	13.2827	0.259	77.7	32.97
	Concrete 60 mm	Polyurethane foam 1 120 mm	Kenaf fiber 40 mm	OSB (Oriented Strand Board) 22 mm	Wood fiber panel.4 22 mm	0.145791	0.0546935	1.74346	5.37856	0.37515	158.56	9.71193	74.7104	24.7179	0.264	77.7	90.25
	Concrete 70 mm	Polyethylene foam 20 mm	Concrete 10 mm	Wood fiber panel.3 160 mm	OSB (Oriented Strand Board) 18 mm	0.218219	0.0298344	2.04942	5.50838	0.136718	218.76	15.5446	75.787	28.0288	0.278	77.7	45.985
	Concrete 90 mm	Polyethylene foam 5 mm	Polyurethane foam 2 40 mm	NORDTEX SPECIAL 80 mm	Rock wool 60 mm	0.191304	0.0264422	0.487979	5.87118	0.13822	221.165	12.3158	81.0417	7.03697	0.275	77.7	44.8113
	Concrete 60 mm	Air (Cavity) 35 mm	NORDTEX NATUR 8 mm	NORDTEX SYSTEM 190 100 mm	Hemp fibers 50 mm	0.218521	0.0555221	0.499114	5.31758	0.254081	154.74	11.0997	73.8285	7.60145	0.253	77.7	28.39
	Concrete 50 mm	NORDTEX NATUR 15 mm	Hemp fibers 80 mm	Flax fiber 80 mm	Air (Cavity) 40 mm	0.187157	0.114182	0.324454	5.11491	0.610085	118.89	6.18158	71.4394	5.61276	0.265	88.8	29.9
	Concrete 60 mm	Wood fiber panel.5 40 mm	Wood and hemp fiber panels.8 100 mm	OSB (Oriented Strand Board) 15 mm	Hemp fibers 40 mm	0.184844	0.0373551	0.662843	5.34171	0.20209	145.27	12.0919	73.8542	9.57769	0.255	77.7	42.9
	Concrete 70 mm	NORDTEX FLEX 80 mm	Polyethylene foam 20 mm	Wood fiber panels flexible 80 mm	Air (Cavity) 20 mm	0.20111	0.0936069	0.477139	5.62916	0.465452	162.62	7.73878	78.5214	7.77616	0.27	88.8	29.565
	Concrete 70 mm	NORDTEX PHALTEX 15 mm	NORDTEX SYSTEM 270 40 mm	NORDTEX SYSTEM DRY 110 100 mm	Polyester Fiber.140 mm	0.197108	0.0449569	0.518984	5.59107	0.228082	169.25	12.2287	77.394	7.6419	0.265	77.7	33.75
	Concrete 70 mm	ERACLIT-L multiuso 160 mm	Air (Cavity) 5 mm	Air (Cavity) 5 mm	Ready mixed coat 30 mm	0.210581	0.0426114	2.05312	5.59023	0.202352	209.6	13.5248	77.2066	28.3116	0.27	88.8	64.17
	Concrete 60 mm	Expanded polystyrene foam 40 mm	Rock wool 50 mm	NORDTEX THERM 60 mm	Hemp fibers 60 mm	0.159433	0.0418111	0.469299	5.34699	0.262248	147.28	10.3157	74.0865	7.02429	0.27	77.7	34.08
	Concrete 70 mm	Wood fiber panels flexible 120 mm	NORDTEX NATUR 19 mm	Concrete 10 mm	ERACLIT-L multiuso 60 mm	0.188321	0.0299874	0.944875	5.61619	0.159236	195.91	12.4716	77.5406	13.2925	0.279	77.7	33.79
	Concrete 90 mm	Polyethylene foam 20 mm	NORDTEX THERM 20 mm	NORDTEX NATUR 15 mm	Wood fiber panel.3 120 mm	0.23132	0.0380066	1.07212	5.84219	0.164303	228.11	13.565	80.6693	14.9569	0.265	68.82	32.435
	Concrete 100 mm	Polyurethane foam 2 30 mm	Air (Cavity) 15 mm	Soft cellulose fibers panels 100 mm	Cork panels expanded 10 mm	0.230628	0.0928657	0.507898	5.96802	0.402665	226.25	7.04335	82.909	8.16201	0.255	77.7	53.93
	Concrete 70 mm	NORDTEX THERM DRY 110 80 mm	NORDTEX SYSTEM 190 60 mm	NORDTEX THERM DRY 140 40 mm	Air (Cavity) 5 mm	0.204572	0.0418207	0.864802	5.60005	0.204431	179.8	12.6854	77.426	12.2866	0.255	88.8	31.8
	Concrete 80 mm	ERACLIT-L multiuso 40 mm	ERACLIT-L multiuso morbido 100 mm	Gypsum based dry 15 mm	Concrete 30 mm	0.253809	0.104522	5.56549	5.78965	0.411815	270.65	8.92696	80.9907	77.8428	0.265	77.7	43.55
	Concrete 60 mm	Expanded polystyrene foam 40 mm	ERACLIT-L multiuso 80 mm	Polyethylene foam 30 mm	Insulating polyurethane foam 60 mm	0.149984	0.0328251	0.310239	5.31171	0.218857	149.35	11.0922	73.4534	4.70611	0.27	77.7	47.9375
	Concrete 100 mm	NORDTEX THERM DRY 110 100 mm	Polyethylene foam 6 mm	Cork panels expanded 20 mm	Hemp fibers 50 mm	0.190456	0.0441118	0.469211	5.93672	0.231612	235.498	11.1517	82.2294	7.0168	0.276	77.7	45.8955
	Concrete 100 mm	Air (Cavity) 25 mm	Hemp fibers 80 mm	Wood fiber panel.4 24 mm	NORDTEX UD 22 mm	0.250258	0.0854751	1.38966	5.9617	0.341548	235.46	8.8629	83.0717	20.2804	0.251	77.7	27.88
	Concrete 60 mm	ERACLIT-L multiuso 40 mm	NORDTEX SPECIAL DRY 140 100 mm	Air (Cavity) 30 mm	Wood fiber panel.4 24 mm	0.231557	0.0681724	1.20909	5.35378	0.294409	158.88	11.3914	74.4568	17.3375	0.254	77.7	28.52
	Concrete 80 mm	NORDTEX CANNATHERM 60 mm	Polyethylene foam 20 mm	Wood fiber hardboard 100 mm	Air (Cavity) 10 mm	0.207612	0.0533504	0.893696	5.77307	0.256971	194.46	10.9508	80.0948	12.9637	0.27	88.8	43.945
	Concrete 60 mm	Hemp fibers 160 mm	Wood fiber panel.4 22 mm	NORDTEX SYSTEM 270 20 mm	Air (Cavity) 5 mm	0.153274	0.0586961	1.27163	5.37877	0.382948	149.32	10.2261	74.7542	18.2455	0.267	88.8	30.31
	Concrete 100 mm	Hemp fibers 50 mm	Air (Cavity) 25 mm	NORDTEX FLEX 50 mm	Expanded polystyrene foam 50 mm	0.2073	0.0793438	0.381955	5.96956	0.382749	226.15	7.53983	82.9049	6.23842	0.275	77.7	33.78
	Concrete 80 mm	NORDTEX SYSTEM 190 40 mm	Polyester Fiber.130 mm	Wood fiber panel.4 22 mm	Hemp fibers 80 mm	0.194984	0.0518893	0.429535	5.76798	0.26612	193.48	10.5106	80.0242	6.60471	0.252	77.7	31.46
	Concrete 90 mm	Air (Cavity) 5 mm	NORDTEX PHALTEX 15 mm	Expanded polystyrene foam 140 mm	Air (Cavity) 10 mm	0.209038	0.09032	0.326354	5.9192	0.432075	206.35	6.89924	82.2058	5.49708	0.26	88.8	35.5
	Concrete 70 mm	Polyethylene foam 6 mm	Expanded polystyrene foam 80 mm	NORDTEX SYSTEM 270 40 mm	Insulating polyurethane foam 80 mm	0.142828	0.0267366	0.301325	5.60038	0.187195	170.478	10.6741	77.3672	4.50921	0.276	77.7	55.0955
	Concrete 90 mm	NORDTEX FLEX 120 mm	ERACLIT-L multiuso 20 mm	Air (Cavity) 30 mm	Cork panels expanded 10 mm	0.232247	0.0918721	0.718811	5.89938	0.39558	208.4	8.18642	82.2214	11.1381	0.27	77.7	39.3
	Concrete 40 mm	Concrete 30 mm	NORDTEX FLEX 140 mm	Wood fiber panel.4 22 mm	NORDTEX THERM DRY 110 40 mm	0.183974	0.0545524	0.865426	5.62203	0.296522	171.34	10.7162	78.0351	12.6045	0.272	77.7	34.66
	Concrete 80 mm	Polyester Fiber.150 mm	NORDTEX UD 22 mm	Polyurethane foam 2 40 mm	NORDTEX SYSTEM 190 60 mm	0.198722	0.0521556	1.10511	5.7616	0.262455	196.24	11.2404	79.9065	15.7778	0.252	77.7	45.17
	Concrete 100 mm	NORDTEX SYSTEM 190 40 mm	NORDTEX SPECIAL DRY 140 80 mm	NORDTEX THERM 40 mm	Air (Cavity) 5 mm	0.23424	0.0468173	0.882855	5.91572	0.199869	245.2	12.5244	81.8932	12.5768	0.265	88.8	32.8
	Concrete 90 mm	Polyurethane foam 2 20 mm	ERACLIT-L multiuso 120 mm	Polyethylene foam 4 mm	Air (Cavity) 40 mm	0.231622	0.0527717	0.820699	5.86021	0.227836	218.032	11.5689	81.2619	11.9191	0.274	88.8	38.497
	Concrete 80 mm	NORDTEX NATUR 15 mm	Wood fiber hardboard 20 mm	NORDTEX FLEX 60 mm	NORDTEX SPECIAL DRY 140 80 mm	0.218656	0.0663551	0.936577	5.79665	0.303468	196.85	10.6811	80.6106	13.7057	0.255	77.7	32.35
	Concrete 50 mm	Mineral Insulating 50 mm	ERACLIT-L multiuso morbido 100 mm	NORDTEX FLEX 30 mm	Air (Cavity) 45 mm	0.203911	0.111859	0.474446	5.03045	0.548567	122.25	7.329	70.534	7.90945	0.275	88.8	36.84
	Concrete 90 mm	Wood fiber panel.4 24 mm	NORDTEX NATUR 8 mm	Insulating polyurethane foam 80 mm	Concrete 70 mm	0.22672	0.0833306	8.63428	5.90852	0.367549	363.2	8.86907	82.3197	119.843	0.272	77.7	51.41
	Concrete 50 mm	NORDTEX NATUR 12 mm	Hemp fibers 80 mm	Flax fiber 80 mm	Air (Cavity) 40 mm	0.189372	0.117317	0.323467	5.09882	0.619503	118.2	6.00597	71.2027	5.58451	0.262	88.8	29.51
	Concrete 50 mm	ERACLIT-L multiuso 40 mm	Air (Cavity) 10 mm	Polyester Fiber.140 mm	Expanded polystyrene foam 120 mm	0.167109	0.0897336	0.353754	5.08851	0.536975	121.8	7.54279	71.0816	6.01579	0.26	77.7	35.9
	Concrete 80 mm	NORDTEX CANNATHERM 60 mm	Wood fiber hardboard 80 mm	NORDTEX PHALTEX 12 mm	OSB (Oriented Strand Board) 22 mm	0.243318	0.0745605	2.37077	5.76673	0.306432	207.66	10.6195	80.3088	33.4053	0.254	77.7	58.67
	Concrete 80 mm	Wood fiber panels flexible 60 mm	NORDTEX NATUR 19 mm	NORDTEX UD 60 mm	Wood fiber hardboard 40 mm	0.223797	0.034801	0.965361	5.75525	0.155502	205.94	13.0492	79.4734	13.5618	0.259	77.7	32.03
	Concrete 60 mm	Polyethylene foam 3 mm	NORDTEX THERM DRY 110 100 mm	Air (Cavity) 30 mm	NORDTEX UD 60 mm	0.228878	0.0680814	1.41116	5.35511	0.297457	159.299	11.4259	74.464	20.167	0.253	77.7	28.2228
	Concrete 80 mm	Granules of expanded perlite 7 mm	Polyurethane foam 1 100 mm	Insulating polyurethane foam 80 mm	Granules of expanded perlite 10 mm	0.12135	0.0538861	0.283682	5.81848	0.444055	184.053	7.56816	80.6126	4.61301	0.277	77.7	78.448
	Concrete 80 mm	Polyethylene foam 15 mm	Polyester Fiber.140 mm	NORDTEX SPECIAL DRY 140 60 mm	Rock wool 70 mm	0.200127	0.0604134	0.420569	5.7688	0.301875	188.895	9.40105	80.1481	6.60263	0.265	77.7	29.3538
	Concrete 70 mm	Soft cellulose fibers panels 160 mm	NORDTEX UD 35 mm	Polyethylene foam 5 mm	Polyethylene foam 8 mm	0.188165	0.0692879	1.1119	5.62761	0.368229	170.279	9.85542	78.3375	16.225	0.278	77.7	40.7152
	Concrete 60 mm	Polyethylene foam 30 mm	NORDTEX FLEX 140 mm	Expanded polystyrene foam 30 mm	Air (Cavity) 5 mm	0.181571	0.085749	0.424681	5.37244	0.472262	141.04	7.99146	74.9685	6.9492	0.265	88.8	32.5075
	Concrete 70 mm	Polyurethane foam 1 120 mm	NORDTEX THERM 40 mm	Air (Cavity) 40 mm	Polyethylene foam 2 mm	0.155202	0.0716677	0.813579	5.63755	0.461771	164.786	8.04098	78.4166	12.163	0.272	77.7	60.4885
	Concrete 60 mm	NORDTEX SYSTEM 190 60 mm	Air (Cavity) 45 mm	Polyethylene foam 12 mm	Polyester Fiber.2 80 mm	0.233715	0.10457	0.395011	5.38141	0.447425	146.196	7.93662	75.3002	6.74454	0.257	77.7	26.291
	Concrete 70 mm	Wood fiber panel.5 60 mm	Air (Cavity) 50 mm	Wood and hemp fiber panels.1 80 mm	Air (Cavity) 5 mm	0.242005	0.0886914	0.900578	5.60376	0.366486	169.8	9.31553	78.2689	13.6032	0.265	88.8	26.6
	Concrete 80 mm	Air (Cavity) 5 mm	Wood fiber panel.3 120 mm	Gypsum based dry 18 mm	Wood fiber panel.4 52 mm	0.231234	0.0238481	1.35029	5.73543	0.103134	233.54	15.7409	78.8949	18.5449	0.275	77.7	47.36
	Concrete 90 mm	NORDTEX THERM DRY 110 140 mm	ERACLIT-L multiuso 20 mm	Polyethylene foam 15 mm	Air (Cavity) 5 mm	0.202306	0.0476269	0.73249	5.87467	0.23542	217.095	11.7788	81.383	10.6174	0.27	88.8	32.7137
	Concrete 100 mm	Rock wool 60 mm	Granules of expanded perlite 7 mm	Wood fiber panels flexible 60 mm	Hemp fibers 50 mm	0.190379	0.0690132	0.416217	5.96977	0.362503	227.917	8.06468	82.8807	6.63805	0.277	77.7	31.878
	Concrete 60 mm	NORDTEX SYSTEM 190 40 mm	ERACLIT-L multiuso 100 mm	NORDTEX PHALTEX 19 mm	Insulating polyurethane foam 50 mm	0.162134	0.0220024	0.398765	5.35368	0.135705	161.77	14	73.7438	5.67599	0.269	77.7	46.62
	Concrete 70 mm	Wood fiber panel.4 52 mm	Wood fiber hardboard 80 mm	ERACLIT-L multiuso 20 mm	Rock wool 40 mm	0.202411	0.0348184	0.546608	5.57392	0.172018	185.64	13.4445	76.9372	7.83991	0.262	77.7	31.38
	Concrete 60 mm	Wood fiber panel.5 40 mm	Wood and hemp fiber panels.8 100 mm	Gypsum based dry 15 mm	Hemp fibers 40 mm	0.187214	0.035973	0.684372	5.34204	0.192149	152.77	12.15	73.8392	9.85821	0.255	77.7	43.3
	Concrete 70 mm	Polyester Fiber.2 80 mm	Insulating polyurethane foam 90 mm	Air (Cavity) 30 mm	Polyethylene foam 5 mm	0.15153	0.0792966	0.251699	5.64653	0.523306	159.805	6.46429	78.3668	4.32061	0.275	77.7	50.5312
	Concrete 100 mm	Air (Cavity) 5 mm	Rock wool 50 mm	Air (Cavity) 5 mm	NORDTEX THERM DRY 110 100 mm	0.222028	0.0671855	0.777972	5.95616	0.302599	233	9.49821	82.806	11.6131	0.26	77.7	29.03
	Concrete 100 mm	Air (Cavity) 5 mm	Rock wool 50 mm	Insulating polyurethane foam 80 mm	ERACLIT-L multiuso 20 mm	0.175985	0.0727093	0.587319	5.98054	0.413157	228.08	6.81607	82.8524	9.04674	0.255	77.7	46.68
	Concrete 70 mm	ERACLIT-L multiuso 120 mm	Hemp fibers 30 mm	NORDTEX PHALTEX 10 mm	Air (Cavity) 35 mm	0.217974	0.0557145	0.712853	5.58998	0.255601	176.64	11.3635	77.5744	10.4476	0.265	88.8	29.8
	Concrete 90 mm	NORDTEX SYSTEM 190 80 mm	Insulating polyurethane foam 80 mm	Air (Cavity) 5 mm	Air (Cavity) 15 mm	0.171177	0.0422436	0.272582	5.84666	0.246784	216.08	10.4485	80.9774	4.32841	0.27	88.8	49.25
	Concrete 60 mm	Air (Cavity) 50 mm	Polyethylene foam 4 mm	NORDTEX SPECIAL DRY 140 100 mm	ERACLIT-L multiuso 40 mm	0.254199	0.0905643	0.951722	5.32374	0.356273	152.532	10.0051	74.4433	14.2953	0.254	77.7	25.697
	Concrete 90 mm	Expanded polystyrene foam 20 mm	Air (Cavity) 5 mm	Polyurethane foam 2 100 mm	Wood fiber panel.1 40 mm	0.17852	0.0695507	1.3459	5.91543	0.389596	212.8	8.45982	82.2089	19.4615	0.255	77.7	59.24
	Concrete 80 mm	Polyethylene foam 15 mm	NORDTEX NATUR 12 mm	NORDTEX SPECIAL DRY 140 80 mm	Rock wool 70 mm	0.216286	0.0626718	0.413504	5.74449	0.289764	193.255	10.0387	79.8541	6.54763	0.257	77.7	28.3137
	Concrete 70 mm	Expanded polystyrene foam 20 mm	NORDTEX SPECIAL DRY 140 40 mm	NORDTEX UD 52 mm	Polyurethane foam 1 90 mm	0.151307	0.0228237	0.298694	5.55535	0.150844	177.58	12.2758	76.6407	4.37152	0.272	77.7	58.67
	Concrete 80 mm	Wood fiber hardboard 80 mm	NORDTEX NATUR 19 mm	NORDTEX UD 60 mm	Wood fiber hardboard 40 mm	0.202402	0.020878	0.961555	5.75331	0.103151	215.77	15.7326	79.1376	13.2036	0.279	77.7	35.47
	Concrete 80 mm	Insulating polyurethane foam 90 mm	Kenaf fiber 50 mm	NORDTEX NATUR 10 mm	Hemp fibers 50 mm	0.137212	0.0472247	0.508327	5.80776	0.344174	185.94	9.20806	80.4999	7.63921	0.28	77.7	69.66
	Concrete 70 mm	Polyester Fiber.2 80 mm	Wood fiber hardboard 100 mm	Air (Cavity) 5 mm	Air (Cavity) 5 mm	0.191635	0.0495095	0.835403	5.60488	0.258352	172.4	11.0824	77.7116	12.1192	0.26	88.8	31.8
	Concrete 100 mm	NORDTEX PHALTEX 10 mm	NORDTEX SYSTEM DRY 110 140 mm	Granules of expanded perlite 15 mm	Polyethylene foam 5 mm	0.217674	0.0534915	0.670476	5.94201	0.245741	239.252	11.1116	82.4308	9.88762	0.27	77.7	33.8813
	Concrete 80 mm	Cork panels expanded 40 mm	Polyester Fiber.150 mm	ERACLIT-L multiuso 100 mm	Exfoliated vermiculite 2 mm	0.190164	0.044027	0.954575	5.78969	0.231521	198.47	11.9869	80.1408	13.5799	0.272	77.7	53.0306
	Concrete 70 mm	NORDTEX CANNATHERM 60 mm	NORDTEX SYSTEM 270 40 mm	Polyester Fiber.2 80 mm	OSB (Oriented Strand Board) 22 mm	0.202564	0.0529364	1.86976	5.57182	0.261331	183.1	10.4534	77.3337	26.2312	0.272	77.7	61.11
	Concrete 50 mm	Wood fiber panel.4 22 mm	NORDTEX SPECIAL DRY 140 40 mm	Cellular glass 120 mm	Wood fiber panel.4 24 mm	0.241903	0.10086	1.1919	5.08553	0.416944	144.82	9.6978	71.3138	17.6983	0.256	77.7	95.49
	Concrete 80 mm	Rock wool 70 mm	Insulating polyurethane foam 80 mm	Air (Cavity) 30 mm	Polyethylene foam 5 mm	0.171226	0.0858451	0.247487	5.81065	0.501354	181.845	5.93012	80.4953	4.19163	0.265	77.7	43.6613
	Concrete 100 mm	NORDTEX THERM DRY 110 80 mm	Cork panels expanded 40 mm	ERACLIT-L multiuso 40 mm	Granules of expanded perlite 10 mm	0.213104	0.0478224	0.856388	5.93764	0.224408	240.925	11.8798	82.2548	12.2912	0.27	77.7	52.54
	Concrete 80 mm	NORDTEX THERM DRY 110 100 mm	Expanded polystyrene foam 40 mm	Air (Cavity) 5 mm	Flax fiber 40 mm	0.192046	0.0611223	0.387128	5.77162	0.318268	189.6	9.63673	80.2017	6.16345	0.265	77.7	35.12
	Concrete 80 mm	Insulating polyurethane foam 90 mm	ERACLIT-L multiuso morbido 40 mm	Air (Cavity) 5 mm	Soft cellulose fibers panels 40 mm	0.158247	0.0726013	0.452054	5.80902	0.458784	182.84	7.22629	80.6393	7.15609	0.255	77.7	53.86
	Concrete 70 mm	NORDTEX NATUR 19 mm	Wood fiber hardboard 120 mm	Wood fiber hardboard 60 mm	Polyethylene foam 5 mm	0.187712	0.028399	0.901334	5.60531	0.15129	187.335	14.6676	77.2012	12.4629	0.274	77.7	34.6412
	Concrete 80 mm	Polyester Fiber.2 80 mm	Polyester Fiber.130 mm	Wood fiber panels flexible 80 mm	Polyethylene foam 5 mm	0.182386	0.0795324	0.499144	5.80255	0.436068	183.425	7.79088	80.715	7.9235	0.275	77.7	33.5513
	Concrete 80 mm	NORDTEX SPECIAL 120 mm	Kenaf fiber 20 mm	NORDTEX UD 35 mm	Gypsum based dry 12.5 mm	0.243448	0.0378362	2.16876	5.7273	0.155418	229.625	14.3962	78.981	29.7575	0.2675	77.7	47.21
	Concrete 70 mm	Wood wool 35 mm	NORDTEX SYSTEM DRY 140 100 mm	Polyethylene foam 3 mm	ERACLIT-L multiuso morbido 60 mm	0.211421	0.0503196	0.555391	5.62562	0.238006	184.574	11.8727	77.9692	8.21676	0.268	77.7	52.5227
	Concrete 80 mm	Granules of expanded perlite 7 mm	Wood fiber hardboard 120 mm	NORDTEX THERM 60 mm	Air (Cavity) 5 mm	0.196123	0.0313203	0.882426	5.7454	0.159698	205.447	14.1012	79.2146	12.2804	0.272	88.8	33.938
	Concrete 50 mm	Cork panels expanded 20 mm	Granules of expanded perlite 5 mm	Polyurethane foam 1 120 mm	Polyester Fiber.2 80 mm	0.124076	0.0696472	0.377861	5.07363	0.561328	119.582	7.40617	70.6278	6.11044	0.275	77.7	77.11
	Concrete 100 mm	Polyurethane foam 2 100 mm	Kenaf fiber 30 mm	Wood fiber panel.4 22 mm	NORDTEX UD 22 mm	0.173553	0.0559003	1.4256	5.9775	0.322094	236.88	9.51609	82.9489	20.3438	0.274	77.7	69.86
	Concrete 80 mm	NORDTEX CANNATHERM 60 mm	Wood fiber hardboard 80 mm	NORDTEX PHALTEX 10 mm	OSB (Oriented Strand Board) 22 mm	0.245022	0.0763406	2.35019	5.76687	0.311567	207.2	10.4989	80.3399	33.1586	0.252	77.7	58.41
	Concrete 90 mm	Polyethylene foam 15 mm	Polyester Fiber.150 mm	NORDTEX THERM DRY 110 80 mm	Granules of expanded perlite 20 mm	0.220659	0.0729995	0.673343	5.89241	0.330825	210.645	9.2209	82.0003	10.2628	0.255	77.7	31.4937
	Concrete 70 mm	Cork panels expanded 100 mm	Flax fiber 40 mm	Air (Cavity) 5 mm	Concrete closed structure, Expanded clay 50 mm	0.243466	0.0952442	3.23219	5.61131	0.3912	217.2	9.63198	78.4694	45.5803	0.265	77.7	82.87
	Concrete 70 mm	Fiberglass 20 mm	Hemp fibers 100 mm	Cross-laminated timber panels 60 mm	NORDTEX PHALTEX 12 mm	0.208194	0.0604556	2.41727	5.61848	0.290381	189.4	10.6262	78.0677	34.0387	0.262	77.7	107.71
	Concrete 80 mm	NORDTEX NATUR 10 mm	Insulating polyurethane foam 40 mm	Hemp fibers 100 mm	Wood fiber panel.4 24 mm	0.166703	0.0702266	1.1084	5.82892	0.421268	190.02	8.42548	81.0397	16.1952	0.254	77.7	41.83
	Concrete 70 mm	Wood fiber panel.4 22 mm	ERACLIT-L multiuso 120 mm	Air (Cavity) 10 mm	NORDTEX UD 52 mm	0.202081	0.0317059	1.38348	5.6087	0.156897	193.18	14.9323	77.2356	19.0346	0.274	77.7	33.62
	Concrete 80 mm	Expanded polystyrene foam 50 mm	NORDTEX FLEX 50 mm	Granules of expanded perlite 20 mm	NORDTEX SPECIAL DRY 140 80 mm	0.185187	0.05536	0.949178	5.78882	0.298941	193.3	10.5014	80.3557	13.7565	0.28	77.7	37.31
	Concrete 70 mm	Wood fiber hardboard 40 mm	Soft cellulose fibers panels 140 mm	Air (Cavity) 5 mm	Polyester Fiber.3 20 mm	0.183482	0.0745166	0.409676	5.63823	0.406124	166.4	8.88635	78.5245	6.65131	0.275	77.7	39.65
	Concrete 60 mm	NORDTEX PHALTEX 12 mm	NORDTEX SYSTEM DRY 110 140 mm	Granules of expanded perlite 15 mm	Hemp fibers 50 mm	0.162308	0.0387613	0.454095	5.40537	0.238814	153.447	11.8564	74.7733	6.69859	0.277	77.7	36.12
	Concrete 80 mm	Polyethylene foam 5 mm	Soft cellulose fibers panels 50 mm	ERACLIT-L multiuso 80 mm	NORDTEX SPECIAL DRY 140 60 mm	0.195358	0.0374714	0.91386	5.76219	0.191809	199.365	12.6799	79.6284	12.8815	0.275	77.7	37.8212
	Concrete 80 mm	Polyethylene foam 8 mm	Polyurethane foam 1 100 mm	Wood fiber hardboard 20 mm	Rock wool 70 mm	0.143762	0.0520203	0.418095	5.8087	0.361851	185.864	8.71287	80.5539	6.4515	0.278	77.7	56.954
	Concrete 80 mm	Polyethylene foam 5 mm	Flax fiber 120 mm	ERACLIT-L multiuso 60 mm	Granules of expanded perlite 5 mm	0.201141	0.0754049	0.933068	5.79565	0.374886	189.827	8.89722	80.6938	13.8675	0.27	77.7	36.6212
	Concrete 80 mm	NORDTEX SYSTEM 190 40 mm	NORDTEX SPECIAL DRY 140 60 mm	ERACLIT-L multiuso morbido 40 mm	Air (Cavity) 45 mm	0.259179	0.0819734	0.562345	5.75528	0.316281	194	9.8099	80.2654	8.85987	0.265	88.8	27.8
	Concrete 90 mm	Insulating polyurethane foam 30 mm	Expanded polystyrene foam 40 mm	ERACLIT-L multiuso 100 mm	Air (Cavity) 5 mm	0.185915	0.0408132	0.902405	5.89403	0.219526	216.48	11.4518	81.5776	12.8915	0.265	88.8	43.37
	Concrete 50 mm	NORDTEX NATUR 19 mm	ERACLIT-L multiuso morbido 50 mm	Insulating polyurethane foam 60 mm	Expanded polystyrene foam 100 mm	0.134022	0.0715483	0.357045	5.14621	0.533853	122.53	7.82949	71.6795	5.86721	0.279	77.7	52.83
	Concrete 50 mm	Wood fiber panel.4 22 mm	Polyester Fiber.150 mm	NORDTEX SPECIAL DRY 140 60 mm	NORDTEX THERM DRY 110 80 mm	0.176282	0.0450527	0.768496	5.10693	0.255572	134.64	11.8055	70.7198	11.0492	0.262	77.7	33.56
	Concrete 80 mm	NORDTEX FLEX 80 mm	ERACLIT-L multiuso morbido 50 mm	Cork panels expanded 10 mm	Polyester Fiber.140 mm	0.199472	0.081582	0.463552	5.79475	0.408989	184.9	8.23783	80.692	7.45872	0.26	77.7	42
	Concrete 60 mm	Wood fiber panel.4 24 mm	Wood fiber panel.4 22 mm	Cork panels expanded 10 mm	ERACLIT-L multiuso 140 mm	0.199316	0.03471	0.951379	5.35951	0.174146	168.02	14.2399	73.8778	13.1974	0.256	77.7	41.68
	Concrete 80 mm	Polyethylene foam 4 mm	ERACLIT-L multiuso 100 mm	Wood fiber hardboard 60 mm	Air (Cavity) 10 mm	0.221151	0.0465395	0.879668	5.74828	0.210442	201.732	12.5996	79.5472	12.5296	0.254	88.8	30.697
	Concrete 60 mm	OSB (Oriented Strand Board) 25 mm	Polyester Fiber.2 80 mm	Wood fiber hardboard 40 mm	NORDTEX UD 60 mm	0.204244	0.0492767	1.40546	5.59672	0.241263	173.25	12.1107	77.5211	19.8103	0.265	77.7	50.2
	Concrete 70 mm	Polyester Fiber.2 80 mm	Wood fiber hardboard 100 mm	Air (Cavity) 5 mm	Wood fiber panel.4 24 mm	0.178309	0.0370384	1.22894	5.60424	0.20772	178.88	12.5021	77.4456	17.1826	0.279	77.7	34.92
	Concrete 70 mm	Kenaf fiber 60 mm	Kenaf fiber 50 mm	Wood fiber hardboard 60 mm	OSB (Oriented Strand Board) 22 mm	0.210965	0.0783585	2.25434	5.61913	0.371429	183.4	9.95533	78.3444	31.9314	0.262	77.7	78
	Concrete 100 mm	NORDTEX THERM DRY 140 60 mm	NORDTEX SPECIAL DRY 140 60 mm	NORDTEX THERM 40 mm	Air (Cavity) 5 mm	0.232973	0.0484348	0.8844	5.92429	0.207899	243.2	12.2176	82.0551	12.6506	0.265	88.8	32.8
	Concrete 80 mm	NORDTEX CANNATHERM 60 mm	Soft cellulose fibers panels 50 mm	NORDTEX THERM 80 mm	Air (Cavity) 5 mm	0.193752	0.0552259	0.914453	5.7861	0.285034	192.6	10.5437	80.3153	13.2952	0.275	88.8	49.51
	Concrete 80 mm	NORDTEX NATUR 15 mm	Wood fiber panels flexible 40 mm	NORDTEX SPECIAL DRY 140 60 mm	NORDTEX SYSTEM 270 60 mm	0.23275	0.0521007	1.38415	5.78879	0.223848	205.73	12.2949	80.1978	19.5174	0.255	77.7	31.79
	Concrete 80 mm	Air (Cavity) 30 mm	Expanded polystyrene foam 20 mm	ERACLIT-L multiuso morbido 120 mm	Air (Cavity) 15 mm	0.236014	0.110157	0.463065	5.78821	0.46674	182.7	6.97849	80.6766	7.66719	0.265	88.8	28.45
	Concrete 70 mm	NORDTEX THERM DRY 140 60 mm	Insulating polyurethane foam 60 mm	Polyethylene foam 4 mm	ERACLIT-L multiuso 60 mm	0.169324	0.0565117	0.992152	5.63043	0.333748	174.292	10.7088	78.1813	14.3169	0.254	77.7	45.907
	Concrete 80 mm	Polyethylene foam 12 mm	NORDTEX SPECIAL DRY 140 40 mm	NORDTEX SPECIAL DRY 140 60 mm	Rock wool 70 mm	0.208385	0.0571552	0.415976	5.74781	0.274278	193.196	10.2915	79.8221	6.50548	0.262	77.7	29.131
	Concrete 70 mm	NORDTEX THERM DRY 110 80 mm	NORDTEX SYSTEM 190 60 mm	NORDTEX FLEX 50 mm	Air (Cavity) 5 mm	0.191262	0.0376011	0.579576	5.59929	0.196595	176.7	12.3465	77.4029	8.39665	0.265	88.8	33.1
	Concrete 90 mm	NORDTEX FLEX 120 mm	Expanded polystyrene foam 20 mm	NORDTEX PHALTEX 10 mm	Soft cellulose fibers panels 40 mm	0.194609	0.0678428	0.587203	5.90019	0.348611	208.6	9.16146	82.0342	9.00749	0.28	77.7	38.65
	Concrete 50 mm	NORDTEX UD 60 mm	Insulating polyurethane foam 60 mm	Air (Cavity) 45 mm	Polyurethane foam 1 50 mm	0.158379	0.0624073	0.266634	5.05324	0.394037	130.16	8.79947	70.3322	4.51118	0.265	77.7	56.41
	Concrete 70 mm	Wood fiber hardboard 100 mm	NORDTEX NATUR 8 mm	Insulating polyurethane foam 80 mm	OSB (Oriented Strand Board) 18 mm	0.152453	0.0317471	1.53628	5.58631	0.208242	186.42	12.171	77.1756	21.2392	0.276	77.7	64.59
	Concrete 70 mm	Soft cellulose fibers panels 50 mm	Rock wool 70 mm	Polyurethane foam 2 50 mm	OSB (Oriented Strand Board) 22 mm	0.182543	0.0960249	1.84235	5.6443	0.52604	174.85	6.91057	78.5961	26.6519	0.262	77.7	62.59
	Concrete 60 mm	Hemp fibers 160 mm	Wood fiber panel.4 22 mm	Wood fiber panel.4 22 mm	Air (Cavity) 5 mm	0.152301	0.0563795	1.29025	5.37863	0.370184	149.96	10.4295	74.7118	18.4618	0.269	88.8	30.57
	Concrete 50 mm	Concrete 60 mm	Polyethylene foam 5 mm	Polyurethane foam 1 100 mm	Concrete closed structure, Expanded clay 50 mm	0.214567	0.0792142	3.19449	6.00643	0.369181	295.765	7.59793	83.3975	45.0154	0.265	77.7	61.5412
	Concrete 80 mm	NORDTEX FLEX 80 mm	ERACLIT-L multiuso morbido 50 mm	ERACLIT-L multiuso 20 mm	Soft cellulose fibers panels 40 mm	0.193146	0.0692802	0.599091	5.79208	0.358693	187.3	9.27709	80.5835	9.19076	0.27	77.7	36.8
	Concrete 90 mm	NORDTEX THERM 40 mm	NORDTEX PHALTEX 15 mm	NORDTEX SYSTEM DRY 110 120 mm	Polyethylene foam 5 mm	0.207847	0.043496	0.739966	5.85046	0.209269	221.215	12.4194	80.9527	10.5802	0.27	77.7	33.9213
	Concrete 90 mm	Wood fiber panel.4 24 mm	NORDTEX NATUR 8 mm	Insulating polyurethane foam 80 mm	Concrete closed structure, Expanded clay 50 mm	0.221109	0.0873477	3.17796	5.90904	0.395045	259.2	8.22756	82.2924	44.8748	0.252	77.7	52.46
	Concrete 80 mm	Granules of expanded perlite 7 mm	Polyurethane foam 1 100 mm	Expanded polystyrene foam 60 mm	Granules of expanded perlite 10 mm	0.153208	0.072725	0.349427	5.81412	0.47468	183.273	6.85647	80.6434	5.71036	0.257	77.7	60.148
	Concrete 70 mm	Polyester Fiber.2 80 mm	Insulating polyurethane foam 90 mm	NORDTEX SYSTEM 270 20 mm	Polyethylene foam 5 mm	0.145602	0.0725852	0.889312	5.64701	0.498516	165.105	7.5829	78.4992	13.2264	0.265	77.7	53.1313
	Concrete 80 mm	NORDTEX CANNATHERM 40 mm	Soft cellulose fibers panels 50 mm	NORDTEX THERM 80 mm	Air (Cavity) 5 mm	0.214535	0.0656845	0.909488	5.77925	0.306171	192	10.0844	80.3732	13.3901	0.255	88.8	42.89
	Concrete 70 mm	Wood fiber panel.5 120 mm	Wood and hemp fiber panels.1 20 mm	Polyethylene foam 25 mm	Wood and hemp fiber panels.5 35 mm	0.194832	0.0682061	1.34022	5.62185	0.350077	173.475	10.3196	78.2337	19.2711	0.27	77.7	33.0063
	Concrete 80 mm	NORDTEX NATUR 19 mm	NORDTEX FLEX 50 mm	Kenaf fiber 60 mm	Wood fiber hardboard 60 mm	0.199742	0.0658312	0.983569	5.8144	0.32958	195.47	10.2604	80.8577	14.3683	0.269	77.7	50.67
	Concrete 70 mm	Wood fiber panels flexible 60 mm	Insulating polyurethane foam 60 mm	NORDTEX SPECIAL 80 mm	Polyethylene foam 5 mm	0.160183	0.0381287	1.20956	5.64	0.238032	178.495	11.8156	78.0051	17.0586	0.275	77.7	47.7413
	Concrete 100 mm	Polyurethane foam 2 100 mm	ERACLIT-L multiuso 20 mm	Wood fiber panel.4 22 mm	NORDTEX UD 22 mm	0.181636	0.0525423	1.45031	5.97474	0.289273	238.58	10.0709	82.8797	20.6226	0.264	77.7	60.31
	Concrete 70 mm	Wood fiber panels flexible 60 mm	NORDTEX SYSTEM DRY 110 100 mm	Wood fiber panel.4 22 mm	Polyethylene foam 3 mm	0.199426	0.0610612	1.16022	5.60616	0.306185	163.009	10.9014	77.8929	16.6584	0.255	77.7	31.4428
	Concrete 50 mm	NORDTEX PHALTEX 12 mm	NORDTEX SYSTEM DRY 110 140 mm	Granules of expanded perlite 15 mm	Hemp fibers 50 mm	0.162466	0.0429036	0.454087	5.07275	0.264078	131.447	11.4597	70.256	6.77586	0.267	77.7	34.92
	Concrete 90 mm	Expanded polystyrene foam 30 mm	Polyester Fiber.150 mm	NORDTEX UD 60 mm	NORDTEX UD 22 mm	0.237899	0.0547404	1.40125	5.88584	0.2301	222.69	11.1649	81.6628	19.9218	0.252	77.7	32.84
	Concrete 60 mm	Polyurethane foam 2 120 mm	NORDTEX SYSTEM DRY 140 60 mm	NORDTEX NATUR 10 mm	NORDTEX FLEX 20 mm	0.142463	0.0468768	0.850556	5.37252	0.329046	147.9	10.22	74.5081	12.3285	0.27	77.7	66.51
	Concrete 80 mm	NORDTEX FLEX 80 mm	Insulating polyurethane foam 70 mm	Polyester Fiber.130 mm	NORDTEX NATUR 15 mm	0.153551	0.0672409	0.718551	5.80955	0.437905	186.87	7.96589	80.6871	10.8004	0.275	77.7	51.36
	Concrete 90 mm	Wood fiber panel.5 40 mm	Wood and hemp fiber panels.1 40 mm	Wood fiber panel.6 80 mm	Wood and hemp fiber panels.13 12 mm	0.221001	0.0466975	1.1389	5.86718	0.2113	221.96	12.1796	81.2362	16.0597	0.262	77.7	33.16
	Concrete 60 mm	Expanded polystyrene foam 40 mm	Polyester Fiber.140 mm	NORDTEX THERM 60 mm	Insulating polyurethane foam 60 mm	0.150587	0.0375571	0.342495	5.34012	0.249404	146.36	10.2306	73.9378	5.22601	0.26	77.7	48.31
	Concrete 70 mm	intonaco di calce e gesso 15 mm	Mineral Insulating 100 mm	NORDTEX THERM 80 mm	Gypsum based dry 12.5 mm	0.219978	0.0606001	1.88287	5.75565	0.275483	213.675	11.3295	79.9286	26.3949	0.2775	88.8	75.76
	Concrete 90 mm	Polyethylene foam 15 mm	Polyester Fiber.150 mm	ERACLIT-L multiuso 80 mm	Ready mixed coat 30 mm	0.238615	0.0680737	2.19349	5.88489	0.285287	242.795	10.7187	81.8493	30.8873	0.265	88.8	63.7837
	Concrete 70 mm	Kenaf fiber 50 mm	NORDTEX FLEX 80 mm	ERACLIT-L multiuso morbido 50 mm	Granules of expanded perlite 7 mm	0.197216	0.0903542	0.507099	5.62657	0.458148	163.648	7.86125	78.4673	8.17009	0.257	77.7	46.488
	Concrete 70 mm	NORDTEX FLEX 140 mm	Wood fiber panel.4 35 mm	Air (Cavity) 5 mm	Air (Cavity) 5 mm	0.206386	0.0788878	1.11046	5.62407	0.382235	170.45	9.58077	78.4203	16.3461	0.255	88.8	31.15
	Concrete 80 mm	Polyethylene foam 10 mm	Flax fiber 120 mm	ERACLIT-L multiuso 60 mm	Granules of expanded perlite 5 mm	0.197013	0.0731363	0.935187	5.79753	0.371226	189.993	8.99059	80.6959	13.8653	0.275	77.7	36.9925
	Concrete 70 mm	NORDTEX THERM DRY 140 40 mm	Expanded polystyrene foam 20 mm	Air (Cavity) 5 mm	NORDTEX THERM DRY 140 140 mm	0.188665	0.0391379	0.917217	5.61696	0.207446	179.9	12.8604	77.6164	12.9195	0.275	77.7	35.05
	Concrete 70 mm	Polyurethane foam 2 20 mm	Air (Cavity) 50 mm	NORDTEX FLEX 30 mm	Polyurethane foam 1 90 mm	0.175419	0.093528	0.272767	5.63536	0.533167	159.44	6.17323	78.2699	4.67603	0.26	77.7	59.16
	Concrete 70 mm	NORDTEX FLEX 160 mm	Air (Cavity) 20 mm	Air (Cavity) 5 mm	Polyurethane foam 2 20 mm	0.183994	0.0800044	0.391626	5.62825	0.434822	162.7	8.13489	78.3978	6.42062	0.275	77.7	41
	Concrete 60 mm	ERACLIT-L multiuso 40 mm	Air (Cavity) 25 mm	ERACLIT-L multiuso 120 mm	NORDTEX PHALTEX 12 mm	0.216407	0.0542488	1.13697	5.35652	0.25068	160.36	12.1602	74.2424	16.1022	0.257	77.7	29.56
	Concrete 70 mm	Polyurethane foam 1 120 mm	Wood fiber hardboard 40 mm	Air (Cavity) 40 mm	Polyethylene foam 2 mm	0.155202	0.0716677	0.813579	5.63755	0.461771	164.786	8.04098	78.4166	12.163	0.272	77.7	60.4885
	Concrete 90 mm	Wood fiber panel.5 50 mm	Insulating polyurethane foam 30 mm	Wood fiber panel.4 35 mm	Polyester Fiber.150 mm	0.201528	0.0489517	0.584543	5.89516	0.242903	212.53	10.108	81.7373	8.71117	0.255	77.7	41.42
	Concrete 90 mm	intonaco di calce e gesso 15 mm	Polyester Fiber.150 mm	NORDTEX UD 60 mm	NORDTEX THERM DRY 140 60 mm	0.230011	0.0344978	0.899763	5.92332	0.149983	245.1	12.7777	81.8306	12.6712	0.275	88.8	52.62
	Concrete 60 mm	Expanded polystyrene foam 30 mm	NORDTEX THERM 20 mm	Cork panels expanded 10 mm	ERACLIT-L multiuso 140 mm	0.183352	0.0333411	0.950461	5.31225	0.181843	159.85	13.4762	73.2809	13.2666	0.26	77.7	43.18
	Concrete 60 mm	Expanded polystyrene foam 40 mm	Rock wool 50 mm	Polyethylene foam 5 mm	Cork panels expanded 100 mm	0.182832	0.0720599	0.800934	5.35839	0.394132	147.565	9.10419	74.6703	12.0041	0.255	77.7	77.1012
	Concrete 60 mm	Cork panels expanded 140 mm	Air (Cavity) 5 mm	NORDTEX SPECIAL DRY 140 40 mm	intonaco di calce e gesso 15 mm	0.200113	0.0614727	1.97042	5.3586	0.30719	175.4	11.2972	74.4456	27.5661	0.26	88.8	114.72
	Concrete 100 mm	NORDTEX THERM DRY 110 100 mm	Polyethylene foam 5 mm	NORDTEX NATUR 12 mm	Hemp fibers 50 mm	0.201881	0.0461424	0.50379	5.93681	0.228563	235.825	11.1261	82.2588	7.52796	0.267	77.7	34.0812
	Concrete 70 mm	Wood fiber panels flexible 40 mm	Polyethylene foam 4 mm	NORDTEX SPECIAL DRY 140 100 mm	ERACLIT-L multiuso 40 mm	0.20779	0.05051	0.953885	5.58653	0.243082	176.512	11.8104	77.4186	13.6476	0.254	77.7	31.537
	Concrete 70 mm	Air (Cavity) 50 mm	Air (Cavity) 15 mm	NORDTEX SPECIAL DRY 140 100 mm	ERACLIT-L multiuso 40 mm	0.251156	0.0800766	0.952112	5.57343	0.318832	174.4	10.4216	77.7267	14.1266	0.275	77.7	26.6
	Concrete 80 mm	Polyurethane foam 1 120 mm	Wood fiber panel.4 35 mm	Polyurethane foam 2 20 mm	Air (Cavity) 5 mm	0.146492	0.0402334	0.728503	5.80696	0.274645	190.47	10.149	80.4039	10.5706	0.26	88.8	72.69
	Concrete 70 mm	Wood fiber panel.4 52 mm	NORDTEX THERM 80 mm	NORDTEX UD 35 mm	Ready mixed coat 30 mm	0.233101	0.0417169	2.36032	5.57516	0.178965	220.29	14.6287	76.8567	32.4225	0.267	88.8	65.08
	Concrete 70 mm	NORDTEX THERM DRY 140 60 mm	Insulating polyurethane foam 60 mm	Polyethylene foam 2 mm	ERACLIT-L multiuso 60 mm	0.170528	0.0572547	0.990874	5.63037	0.33575	174.226	10.6633	78.1924	14.3122	0.252	77.7	45.7585
	Concrete 70 mm	Air (Cavity) 10 mm	Wood fiber panel.4 22 mm	ERACLIT-L multiuso 120 mm	NORDTEX THERM 30 mm	0.215778	0.0447532	0.952635	5.57974	0.207404	183.94	13.0745	77.1402	13.4212	0.252	77.7	30.76
	Concrete 80 mm	Cork panels expanded 40 mm	Expanded polystyrene foam 20 mm	ERACLIT-L multiuso 120 mm	Polyethylene foam 5 mm	0.198418	0.0397429	0.90737	5.77383	0.200299	200.865	12.6932	79.8142	12.828	0.265	77.7	52.4213
	Concrete 90 mm	Wood fiber panel.5 40 mm	Polyethylene foam 5 mm	Polyurethane foam 1 100 mm	Cork panels expanded 20 mm	0.164645	0.0711516	0.480718	5.92059	0.432151	206.165	7.23449	82.121	7.56957	0.255	77.7	68.1912
	Concrete 80 mm	Polyethylene foam 2 mm	Wood fiber panel.1 40 mm	Polyurethane foam 2 90 mm	Concrete closed structure, Expanded clay 50 mm	0.212391	0.0821199	3.20129	5.78361	0.386644	239.816	9.07267	80.6191	45.0505	0.262	77.7	60.7885
	Concrete 70 mm	NORDTEX NATUR 15 mm	ERACLIT-L multiuso 120 mm	Hemp fibers 40 mm	ERACLIT-L multiuso 20 mm	0.183571	0.0345601	0.716508	5.60428	0.188266	181.37	12.9902	77.3907	10.0679	0.265	77.7	34.3
	Concrete 60 mm	NORDTEX NATUR 19 mm	NORDTEX SPECIAL DRY 140 40 mm	Wood fiber panels flexible 120 mm	Air (Cavity) 40 mm	0.204112	0.0855054	0.473831	5.41192	0.418914	147.91	8.96394	75.5766	7.68721	0.279	88.8	28.79
	Concrete 60 mm	Granules of expanded perlite 7 mm	Soft cellulose fibers panels 140 mm	OSB (Oriented Strand Board) 22 mm	Wood fiber panel.4 22 mm	0.218398	0.0845521	1.71305	5.36732	0.387146	158.488	9.40645	74.9685	24.7164	0.251	77.7	51.698
	Concrete 70 mm	NORDTEX FLEX 80 mm	ERACLIT-L multiuso morbido 50 mm	ERACLIT-L multiuso 20 mm	Soft cellulose fibers panels 40 mm	0.19337	0.0766362	0.599204	5.62424	0.396319	165.3	8.94963	78.3697	9.28971	0.26	77.7	35.6
	Concrete 100 mm	Cork panels expanded 50 mm	NORDTEX SPECIAL DRY 140 80 mm	NORDTEX THERM 40 mm	Air (Cavity) 5 mm	0.215865	0.041066	0.886028	5.93208	0.190239	243.6	12.6471	82.0387	12.5543	0.275	88.8	57.1
	Concrete 50 mm	Wood fiber panel.4 52 mm	Hemp fibers 40 mm	Flax fiber 80 mm	Air (Cavity) 40 mm	0.209178	0.0944377	0.336698	5.07518	0.451469	127.96	8.0921	71.0064	5.81874	0.262	88.8	30.56
	Concrete 90 mm	Insulating polyurethane foam 40 mm	Air (Cavity) 5 mm	Polyurethane foam 2 130 mm	Air (Cavity) 5 mm	0.139217	0.0589187	0.274393	5.92147	0.423215	203.99	7.27496	82.0205	4.50415	0.27	88.8	78.84
	Concrete 70 mm	NORDTEX CANNATHERM 60 mm	Cork panels expanded 80 mm	NORDTEX PHALTEX 19 mm	Soft cellulose fibers panels 50 mm	0.186197	0.0469234	0.634665	5.59842	0.25201	171.77	11.0045	77.5941	9.34641	0.279	77.7	87.58
	Concrete 90 mm	NORDTEX THERM 40 mm	NORDTEX THERM DRY 110 40 mm	Wood fiber panels flexible 80 mm	Polyethylene foam 5 mm	0.220262	0.0692737	0.509727	5.87178	0.314506	212.925	9.73679	81.6876	7.95596	0.255	77.7	30.8512
	Concrete 70 mm	Polyurethane foam 2 20 mm	NORDTEX SPECIAL DRY 140 40 mm	NORDTEX SPECIAL 60 mm	Polyurethane foam 1 80 mm	0.151643	0.0212632	0.313672	5.56074	0.140219	177.58	12.6093	76.6805	4.55088	0.27	77.7	64.64
	Concrete 70 mm	Polyurethane foam 2 20 mm	ERACLIT-L multiuso morbido 120 mm	Polyethylene foam 6 mm	Concrete 40 mm	0.233209	0.115279	5.64297	5.61535	0.494318	248.898	7.7508	78.5984	79.1698	0.256	77.7	41.0455
	Concrete 70 mm	Polyester Fiber.2 80 mm	Insulating polyurethane foam 80 mm	Air (Cavity) 30 mm	Polyethylene foam 5 mm	0.162217	0.0863743	0.252698	5.64439	0.53246	159.445	6.20761	78.3413	4.34578	0.265	77.7	47.2212
	Concrete 80 mm	Wood fiber panel.4 24 mm	Wood fiber panel.1 40 mm	Wood fiber panels flexible 120 mm	Gypsum based dry 12.5 mm	0.210606	0.055291	1.49149	5.72772	0.262532	213.395	11.1941	79.4926	20.9095	0.2765	77.7	41.2
	Concrete 80 mm	ERACLIT-L multiuso 60 mm	NORDTEX NATUR 15 mm	NORDTEX UD 60 mm	Wood fiber hardboard 40 mm	0.230176	0.0320597	0.963554	5.7478	0.139283	211.65	14.135	79.25	13.4043	0.255	77.7	32.35
	Concrete 90 mm	NORDTEX SPECIAL 60 mm	NORDTEX SPECIAL DRY 140 40 mm	NORDTEX THERM 20 mm	Wood fiber panel.4 52 mm	0.243902	0.0408031	1.3867	5.83458	0.167293	235.24	14.0574	80.5389	19.2141	0.262	77.7	33.16
	Concrete 70 mm	Expanded polystyrene foam 120 mm	Fiberglass 50 mm	NORDTEX UD 22 mm	Polyethylene foam 3 mm	0.171684	0.0867221	0.964211	5.638	0.505127	165.839	7.34274	78.5002	14.4442	0.265	77.7	81.5228
	Concrete 60 mm	Wood wool 35 mm	Sheep wool 100 mm	Polyethylene foam 12 mm	Polyester Fiber.160 mm	0.190013	0.0971056	0.346131	5.52877	0.511047	149.461	6.93891	77.0215	5.92787	0.267	77.7	55.061
	Concrete 80 mm	NORDTEX SYSTEM 190 40 mm	NORDTEX SYSTEM DRY 140 100 mm	Polyurethane foam 1 20 mm	Polyurethane foam 1 40 mm	0.163685	0.0274478	0.353097	5.74968	0.167687	199.76	12.8683	79.3446	5.14954	0.28	77.7	57.12
	Concrete 80 mm	NORDTEX THERM 20 mm	Soft cellulose fibers panels 30 mm	NORDTEX THERM DRY 110 140 mm	Air (Cavity) 5 mm	0.1854	0.0439424	0.730664	5.78482	0.237014	195.8	11.8953	80.0808	10.5226	0.275	88.8	36.35
	Concrete 60 mm	NORDTEX CANNATHERM 60 mm	Insulating polyurethane foam 60 mm	NORDTEX SYSTEM 270 60 mm	Hydraulic lime coat 15 mm	0.178814	0.0707395	2.24754	5.37224	0.395604	169.11	9.34073	74.846	31.8235	0.255	88.8	58.156
	Concrete 70 mm	Wood fiber panel.4 22 mm	NORDTEX SPECIAL DRY 140 40 mm	ERACLIT-L multiuso 80 mm	Polyurethane foam 2 60 mm	0.166533	0.0282022	0.373711	5.61035	0.16935	180.44	12.9768	77.4168	5.43699	0.272	77.7	51.87
	Concrete 80 mm	ERACLIT-L multiuso 40 mm	ERACLIT-L multiuso morbido 100 mm	Lime and gypsum coat 12.5 mm	Concrete 30 mm	0.25453	0.105804	5.17863	5.78968	0.415685	268.4	8.76278	80.989	72.5517	0.2625	77.7	49.88
	Concrete 60 mm	Flax fiber 80 mm	NORDTEX SYSTEM 190 80 mm	Wood fiber panel.4 35 mm	Air (Cavity) 5 mm	0.202026	0.0464168	1.22235	5.32856	0.229757	159.05	11.9719	73.7783	17.3053	0.26	88.8	34.2
	Concrete 100 mm	NORDTEX UD 60 mm	NORDTEX SPECIAL DRY 140 60 mm	NORDTEX THERM 40 mm	Air (Cavity) 5 mm	0.245162	0.0428392	0.872911	5.88664	0.174738	251	13.217	81.3855	12.3195	0.265	88.8	32.8
	Concrete 80 mm	Polyethylene foam 2 mm	Polyester Fiber.140 mm	NORDTEX SPECIAL DRY 140 60 mm	Rock wool 70 mm	0.211596	0.0682249	0.416418	5.76306	0.32243	188.466	9.07518	80.16	6.63665	0.252	77.7	28.3885
	Concrete 60 mm	Wood fiber panel.5 40 mm	Cork panels expanded 80 mm	Wood and hemp fiber panels.1 80 mm	Air (Cavity) 5 mm	0.180992	0.0407682	0.892822	5.34002	0.225249	156.4	12.5589	73.8219	12.6585	0.265	88.8	70
	Concrete 70 mm	OSB (Oriented Strand Board) 25 mm	NORDTEX SPECIAL 80 mm	Polyethylene foam 25 mm	ERACLIT-L multiuso 60 mm	0.237945	0.0448462	0.935769	5.65744	0.188473	199.875	13.3425	78.2055	13.1398	0.26	77.7	48.0562
	Concrete 50 mm	NORDTEX SYSTEM DRY 140 60 mm	Polyethylene foam 3 mm	ERACLIT-L multiuso morbido 40 mm	Expanded polystyrene foam 100 mm	0.174835	0.0797061	0.363576	5.04085	0.455892	123.999	8.499	70.3887	6.07367	0.253	77.7	35.4727
	Concrete 60 mm	Exfoliated vermiculite 2 mm	Rock wool 70 mm	Insulating polyurethane foam 120 mm	OSB (Oriented Strand Board) 15 mm	0.133946	0.0768734	1.34419	5.39131	0.573913	149.04	6.6529	74.9302	19.5384	0.267	77.7	66.7806
	Concrete 70 mm	OSB (Oriented Strand Board) 18 mm	ERACLIT-L multiuso morbido 60 mm	Wood fiber panel.2 80 mm	NORDTEX CANNATHERM 40 mm	0.214204	0.0381908	0.647955	5.72198	0.178292	188.3	12.2786	79.116	9.37338	0.268	77.7	53.94
	Concrete 70 mm	Air (Cavity) 5 mm	Air (Cavity) 5 mm	Air (Cavity) 5 mm	NORDTEX SPECIAL DRY 140 180 mm	0.202751	0.0431959	0.914689	5.56942	0.213049	179.2	12.7246	77.0135	12.9328	0.265	77.7	31.8
	Concrete 70 mm	Wood fiber panels flexible 40 mm	Polyethylene foam 4 mm	NORDTEX THERM DRY 110 100 mm	ERACLIT-L multiuso 40 mm	0.196997	0.0558478	0.94975	5.59935	0.283496	173.512	11.2112	77.7106	13.6988	0.254	77.7	31.537
	Concrete 90 mm	Granules of expanded perlite 7 mm	Air (Cavity) 5 mm	Wood fiber panel.3 140 mm	OSB (Oriented Strand Board) 15 mm	0.253925	0.0509408	1.89375	5.84108	0.200613	234.998	12.8837	80.8577	26.2651	0.257	77.7	41.688
	Concrete 70 mm	Wood fiber hardboard 140 mm	Air (Cavity) 5 mm	Air (Cavity) 20 mm	NORDTEX THERM DRY 110 40 mm	0.195082	0.037508	0.746913	5.58951	0.192268	180.8	13.0581	77.2056	10.5529	0.275	77.7	31.8
	Concrete 70 mm	NORDTEX THERM DRY 110 80 mm	NORDTEX SYSTEM 190 60 mm	NORDTEX THERM DRY 140 40 mm	Granules of expanded perlite 10 mm	0.199981	0.038741	0.833647	5.59995	0.193724	180.725	12.9228	77.3704	11.8103	0.26	77.7	33.14
	Concrete 90 mm	Wood fiber panel.5 50 mm	Insulating polyurethane foam 30 mm	Wood fiber panel.4 35 mm	Wood and hemp fiber panels.4 60 mm	0.207331	0.0371635	1.36691	5.89478	0.179247	226.93	12.4935	81.4785	19.1319	0.265	77.7	42.72
	Concrete 60 mm	Polyurethane foam 2 120 mm	Wood fiber hardboard 40 mm	NORDTEX NATUR 15 mm	Hemp fibers 30 mm	0.139675	0.0411699	0.678636	5.37163	0.294754	147.19	10.3244	74.4157	9.89499	0.265	77.7	66.46
	Concrete 100 mm	NORDTEX NATUR 19 mm	NORDTEX FLEX 50 mm	NORDTEX FLEX 30 mm	NORDTEX THERM 80 mm	0.209106	0.0494164	0.980737	5.95568	0.236322	241.17	11.4785	82.5483	14.035	0.279	77.7	35.27
	Concrete 70 mm	Polyethylene foam 5 mm	Air (Cavity) 5 mm	Wood fiber panels flexible 180 mm	NORDTEX NATUR 10 mm	0.186176	0.0805382	0.741551	5.62408	0.432591	165.375	8.50137	78.3865	11.3003	0.27	77.7	30.9512
	Concrete 80 mm	NORDTEX NATUR 12 mm	Wood fiber panels flexible 40 mm	Insulating polyurethane foam 60 mm	NORDTEX SPECIAL DRY 140 80 mm	0.164461	0.0518155	0.966297	5.83002	0.315061	194.1	10.2812	80.8794	13.9548	0.272	77.7	47.81
	Concrete 70 mm	Cork panels expanded 100 mm	NORDTEX SPECIAL DRY 140 40 mm	Air (Cavity) 5 mm	Concrete closed structure, Expanded clay 50 mm	0.244921	0.0840734	3.41051	5.60732	0.343268	221.6	10.8676	78.2184	47.722	0.265	77.7	82.05
	Concrete 80 mm	Polyethylene foam 20 mm	Kenaf fiber 40 mm	NORDTEX THERM DRY 110 100 mm	Soft cellulose fibers panels 30 mm	0.19485	0.0549157	0.615925	5.77468	0.281835	190.86	10.5209	80.1552	9.20194	0.27	77.7	46.235
	Concrete 60 mm	Hemp fibers 160 mm	NORDTEX PHALTEX 10 mm	Wood fiber panel.4 22 mm	Air (Cavity) 5 mm	0.159988	0.0722226	1.16843	5.3796	0.451424	146.32	9.10046	74.9638	17.0466	0.257	88.8	29.01
	Concrete 60 mm	ERACLIT-L multiuso 80 mm	Wood fiber panel.2 100 mm	Wood fiber panel.4 22 mm	Air (Cavity) 5 mm	0.200022	0.024996	1.19211	5.34781	0.124966	173.74	15.5951	73.5382	16.3776	0.267	88.8	33.46
	Concrete 100 mm	NORDTEX FLEX 120 mm	ERACLIT-L multiuso 20 mm	OSB (Oriented Strand Board) 15 mm	Wood fiber hardboard 20 mm	0.220809	0.0581338	1.35807	5.9601	0.263276	242.15	10.7371	82.7522	19.4183	0.275	77.7	44.55
	Concrete 70 mm	Polyethylene foam 3 mm	ERACLIT-L multiuso 60 mm	Insulating polyurethane foam 70 mm	Concrete closed structure, Expanded clay 50 mm	0.199593	0.0793139	3.19284	5.61478	0.397379	216.219	9.30507	78.2887	44.8699	0.253	77.7	51.3828
	Concrete 70 mm	Cork panels expanded 10 mm	NORDTEX NATUR 8 mm	Wood fiber hardboard 20 mm	NORDTEX SPECIAL DRY 140 160 mm	0.197746	0.0381196	0.914102	5.58713	0.192771	182.64	13.4033	77.1422	12.8037	0.268	77.7	43.14
	Concrete 80 mm	Insulating polyurethane foam 90 mm	NORDTEX FLEX 20 mm	NORDTEX SYSTEM 270 40 mm	Hemp fibers 50 mm	0.139718	0.025287	0.542966	5.80104	0.180986	192.74	11.2027	80.0989	7.80254	0.28	77.7	55.91
	Concrete 70 mm	NORDTEX NATUR 15 mm	NORDTEX THERM 40 mm	Flax fiber 100 mm	Air (Cavity) 40 mm	0.237301	0.107872	0.348428	5.64463	0.45458	166.85	7.43208	78.8144	6.01068	0.265	88.8	30.7
	Concrete 80 mm	NORDTEX FLEX 80 mm	Wood fiber panel.1 40 mm	NORDTEX NATUR 15 mm	Soft cellulose fibers panels 40 mm	0.222487	0.0487634	0.695081	5.76936	0.219174	195.65	10.9813	79.9822	10.2143	0.255	77.7	34.85
	Concrete 60 mm	NORDTEX CANNATHERM 60 mm	Cork panels expanded 80 mm	NORDTEX PHALTEX 19 mm	Soft cellulose fibers panels 50 mm	0.186405	0.0520134	0.634683	5.33593	0.279035	149.77	10.6348	74.0564	9.42973	0.269	77.7	86.38
	Concrete 70 mm	Cement mortar 30 mm	NORDTEX THERM 30 mm	Soft cellulose fibers panels 80 mm	NORDTEX SPECIAL 60 mm	0.229452	0.0621559	1.32047	5.92566	0.270888	236.4	10.9626	82.3259	18.8937	0.27	88.8	37.0114
	Concrete 50 mm	NORDTEX NATUR 15 mm	NORDTEX NATUR 10 mm	Calcium silicate panels 80 mm	NORDTEX SPECIAL 120 mm	0.1958	0.0332876	1.25276	5.08652	0.170008	153.15	13.9581	70.1066	17.3738	0.275	77.7	83.08
	Concrete 80 mm	Polyurethane foam 2 20 mm	ERACLIT-L multiuso morbido 120 mm	Polyethylene foam 6 mm	Polyester Fiber.130 mm	0.195949	0.082007	0.44314	5.7907	0.418512	183.798	7.98615	80.6096	7.16754	0.256	77.7	41.3455
	Concrete 70 mm	NORDTEX SPECIAL 60 mm	Wood fiber hardboard 40 mm	Soft cellulose fibers panels 30 mm	NORDTEX UD 52 mm	0.227559	0.0464137	1.39214	5.57463	0.203964	190.04	13.463	77.0391	19.3796	0.252	77.7	34.11
	Concrete 60 mm	Polyester Fiber.2 80 mm	Insulating polyurethane foam 80 mm	Air (Cavity) 30 mm	Air (Cavity) 5 mm	0.162221	0.0957663	0.237919	5.38886	0.590343	137.28	5.83311	74.8823	4.10385	0.255	88.8	45.65
	Concrete 80 mm	Insulating polyurethane foam 40 mm	NORDTEX SPECIAL 80 mm	NORDTEX THERM DRY 110 40 mm	NORDTEX PHALTEX 12 mm	0.202074	0.0312907	0.997028	5.75676	0.154847	203.8	12.7269	79.4834	13.9401	0.252	77.7	42.82
	Concrete 70 mm	Wood fiber panel.3 120 mm	NORDTEX SYSTEM 190 40 mm	NORDTEX NATUR 10 mm	NORDTEX UD 22 mm	0.213306	0.0325962	1.31545	5.58182	0.152815	192.64	14.7387	76.8868	18.1127	0.262	77.7	33.36
	Concrete 70 mm	NORDTEX FLEX 20 mm	NORDTEX THERM DRY 140 100 mm	NORDTEX SYSTEM 190 60 mm	Air (Cavity) 5 mm	0.212052	0.0452872	0.996832	5.57709	0.213566	180.4	12.7491	77.137	14.1085	0.255	88.8	31.8
	Concrete 90 mm	ERACLIT-L multiuso 80 mm	NORDTEX NATUR 15 mm	NORDTEX UD 60 mm	Air (Cavity) 20 mm	0.251827	0.0442743	1.2108	5.85825	0.175812	230.45	13.3203	80.9772	16.9923	0.265	88.8	30.95
	Concrete 80 mm	NORDTEX SPECIAL 80 mm	NORDTEX SPECIAL DRY 140 40 mm	NORDTEX THERM 20 mm	Wood fiber panel.4 52 mm	0.220809	0.0299897	1.38454	5.7274	0.135817	218.04	15.3257	78.8409	19.0088	0.272	77.7	34.56
	Concrete 70 mm	NORDTEX THERM 20 mm	Soft cellulose fibers panels 30 mm	NORDTEX THERM DRY 110 140 mm	Polyethylene foam 2 mm	0.18799	0.0504213	0.765755	5.62468	0.268212	173.866	11.4455	77.9762	11.1058	0.262	77.7	35.2985
	Concrete 100 mm	Fiberglass 60 mm	Polyethylene foam 5 mm	Soft cellulose fibers panels 100 mm	Air (Cavity) 5 mm	0.204786	0.0805031	0.424764	5.97224	0.393109	226.085	7.27072	82.9029	6.8426	0.27	88.8	84.8012
	Concrete 60 mm	Air (Cavity) 30 mm	Expanded polystyrene foam 20 mm	ERACLIT-L multiuso morbido 120 mm	Wood fiber panel.4 22 mm	0.219376	0.11659	1.08757	5.35698	0.531462	144.64	7.43512	75.0526	16.5436	0.252	77.7	28.91
	Concrete 50 mm	Polyethylene foam 20 mm	NORDTEX CANNATHERM 120 mm	Polyester Fiber.130 mm	NORDTEX SYSTEM 270 40 mm	0.189277	0.105128	1.35644	5.00252	0.55542	125.76	7.61598	70.1283	20.0771	0.26	77.7	56.305
	Concrete 90 mm	NORDTEX SPECIAL DRY 140 80 mm	Polyethylene foam 4 mm	NORDTEX THERM DRY 110 80 mm	Wood wool 25 mm	0.211278	0.0470834	1.55511	5.86232	0.222851	227.757	12.5751	81.1419	21.6483	0.279	77.7	50.497
	Concrete 80 mm	Air (Cavity) 5 mm	NORDTEX NATUR 10 mm	NORDTEX THERM DRY 110 160 mm	Air (Cavity) 15 mm	0.200579	0.0515455	0.72252	5.77007	0.256983	195.9	11.5663	79.9976	10.5297	0.27	88.8	31.7
	Concrete 20 mm	Concrete 80 mm	Cork panels expanded 120 mm	Granules of expanded perlite 20 mm	Cement mortar 30 mm	0.259494	0.0794862	3.92834	5.94031	0.306312	296.25	10.1233	82.7762	54.8104	0.27	88.8	87.7414
	Concrete 80 mm	ERACLIT-L multiuso 40 mm	Polyethylene foam 5 mm	Polyurethane foam 1 100 mm	Concrete closed structure, Expanded clay 50 mm	0.176422	0.072907	3.22357	5.81034	0.413253	236.165	8.87095	80.854	45.2584	0.275	77.7	63.1412
	Concrete 90 mm	Hemp fibers 60 mm	Wood fiber panel.1 60 mm	NORDTEX THERM 40 mm	Air (Cavity) 5 mm	0.216942	0.0360899	0.900236	5.87904	0.166358	222.58	12.3282	81.2614	12.7648	0.255	88.8	32.35
	Concrete 60 mm	NORDTEX NATUR 15 mm	ERACLIT-L multiuso morbido 50 mm	Cellular glass 120 mm	Wood wool 25 mm	0.241155	0.112924	1.53451	5.42261	0.468263	164.375	8.57313	76.0677	22.6361	0.27	77.7	112.56
	Concrete 70 mm	Insulating polyurethane foam 60 mm	Wood fiber panels flexible 60 mm	Polyethylene foam 4 mm	ERACLIT-L multiuso 60 mm	0.166076	0.0599324	0.999877	5.62369	0.360874	168.862	9.62013	78.1552	14.5569	0.254	77.7	45.067
	Concrete 80 mm	Fiberglass 30 mm	Polyester Fiber.140 mm	ERACLIT-L multiuso morbido 80 mm	Expanded polystyrene foam 40 mm	0.180237	0.0749479	0.420213	5.79538	0.41583	183.56	7.95	80.5861	6.75579	0.27	77.7	71.2
	Concrete 60 mm	Air (Cavity) 15 mm	Flax fiber 100 mm	ERACLIT-L multiuso morbido 60 mm	Concrete 40 mm	0.225539	0.131251	5.64572	5.35723	0.581944	226	6.6857	75.0365	79.4195	0.275	77.7	34.95
	Concrete 80 mm	Wood fiber panel.1 40 mm	Mineral Insulating 80 mm	Insulating polyurethane foam 20 mm	Concrete closed structure, Expanded clay 50 mm	0.259577	0.088705	3.218	5.76398	0.341729	246.52	10.2411	80.4795	45.1948	0.27	77.7	56.764
	Concrete 90 mm	Fiberglass 40 mm	Expanded polystyrene foam 20 mm	ERACLIT-L multiuso 120 mm	Exfoliated vermiculite 2 mm	0.193269	0.0377654	0.943214	5.88355	0.195403	219.35	12.1156	81.3571	13.3484	0.272	77.7	74.0806
	Concrete 70 mm	NORDTEX FLEX 120 mm	ERACLIT-L multiuso 20 mm	OSB (Oriented Strand Board) 15 mm	Expanded polystyrene foam 50 mm	0.182862	0.0401183	0.618715	5.61793	0.219391	174.7	11.0086	77.7744	9.0535	0.275	77.7	46.48
	Concrete 70 mm	Air (Cavity) 20 mm	Air (Cavity) 15 mm	NORDTEX THERM DRY 110 140 mm	Air (Cavity) 15 mm	0.228363	0.0815453	0.717954	5.59179	0.357087	169.4	9.69081	78.0136	10.9874	0.26	88.8	26.6
	Concrete 60 mm	Polyethylene foam 8 mm	Wood fiber panel.1 60 mm	NORDTEX THERM 100 mm	Wood fiber hardboard 40 mm	0.191852	0.0265743	0.950265	5.29688	0.138514	170.564	15.2845	72.8733	13.0542	0.268	77.7	33.794
	Concrete 60 mm	NORDTEX THERM 30 mm	Polyethylene foam 5 mm	Polyester Fiber.140 mm	Expanded polystyrene foam 120 mm	0.17483	0.091448	0.349222	5.43451	0.523069	142.365	7.26016	75.7694	5.94082	0.255	77.7	36.1713
	Concrete 80 mm	Polyester Fiber.3 20 mm	NORDTEX NATUR 10 mm	NORDTEX THERM DRY 110 160 mm	Air (Cavity) 5 mm	0.186103	0.0414533	0.728381	5.75348	0.222744	196.3	12.3632	79.5819	10.4184	0.275	88.8	34.3
	Concrete 100 mm	Polyethylene foam 2 mm	Expanded polystyrene foam 20 mm	ERACLIT-L multiuso 120 mm	NORDTEX PHALTEX 12 mm	0.24342	0.0540688	1.13906	5.92623	0.222122	242.726	11.722	82.1873	16.1891	0.254	77.7	32.5585
	Concrete 80 mm	NORDTEX FLEX 80 mm	NORDTEX CANNATHERM 60 mm	NORDTEX SYSTEM 270 20 mm	Soft cellulose fibers panels 40 mm	0.189916	0.0644702	0.678207	5.79556	0.339466	188.7	9.51246	80.5746	10.2124	0.28	77.7	50.16
	Concrete 60 mm	NORDTEX CANNATHERM 80 mm	NORDTEX THERM 80 mm	Expanded polystyrene foam 30 mm	Air (Cavity) 10 mm	0.190202	0.0540623	0.584192	5.33538	0.284236	148.25	10.2331	74.0948	8.77644	0.26	88.8	48.96
	Concrete 60 mm	Air (Cavity) 25 mm	NORDTEX THERM 30 mm	Soft cellulose fibers panels 120 mm	Expanded polystyrene foam 30 mm	0.197027	0.0966881	0.408287	5.39224	0.490734	142.65	7.79778	75.3425	6.85746	0.265	77.7	36.03
	Concrete 50 mm	Air (Cavity) 25 mm	Soft cellulose fibers panels 140 mm	Air (Cavity) 5 mm	Wood fiber panel.1 40 mm	0.20517	0.107656	1.35283	4.99001	0.524718	126.2	8.14192	70.0496	20.0804	0.26	77.7	34.65
	Concrete 80 mm	NORDTEX UD 22 mm	NORDTEX NATUR 10 mm	NORDTEX THERM DRY 110 160 mm	Air (Cavity) 5 mm	0.188009	0.039256	0.728048	5.76767	0.208799	201.84	12.9384	79.7099	10.3311	0.277	88.8	34.56
	Concrete 90 mm	NORDTEX CANNATHERM 60 mm	Soft cellulose fibers panels 50 mm	Polyurethane foam 2 60 mm	Air (Cavity) 5 mm	0.184378	0.0777324	0.296319	5.91036	0.421592	203.9	7.16425	82.0344	4.96211	0.265	88.8	65.32
	Concrete 80 mm	NORDTEX CANNATHERM 80 mm	NORDTEX PHALTEX 10 mm	NORDTEX NATUR 12 mm	Rock wool 70 mm	0.222091	0.0829368	0.431359	5.77774	0.373436	186.26	7.98239	80.4419	6.93979	0.252	77.7	44.58
	Concrete 60 mm	NORDTEX SPECIAL 100 mm	ERACLIT-L multiuso 20 mm	Wood fiber panel.4 52 mm	Wood wool 25 mm	0.233182	0.0335808	1.76981	5.33645	0.144011	182.865	15.3371	73.4231	24.272	0.257	77.7	48.16
	Concrete 90 mm	Cement mortar 30 mm	Granules of expanded perlite 15 mm	Polyurethane foam 2 60 mm	NORDTEX FLEX 80 mm	0.200336	0.0682713	0.478652	6.00867	0.340784	265.488	7.78317	83.3345	7.49307	0.275	88.8	50.4814
	Concrete 70 mm	NORDTEX SYSTEM 190 80 mm	Air (Cavity) 45 mm	NORDTEX THERM 60 mm	Air (Cavity) 5 mm	0.253992	0.0712932	0.876138	5.58507	0.280691	178.8	11.1667	77.725	12.9215	0.26	88.8	26.6
	Concrete 80 mm	Polyester Fiber.150 mm	Insulating polyurethane foam 90 mm	OSB (Oriented Strand Board) 15 mm	Concrete 30 mm	0.176891	0.0852319	5.27284	5.81185	0.481832	256.49	7.19784	80.8029	73.6787	0.265	77.7	62.81
	Concrete 90 mm	NORDTEX THERM DRY 110 140 mm	Air (Cavity) 20 mm	Air (Cavity) 5 mm	Polyethylene foam 4 mm	0.230717	0.0685656	0.652899	5.87668	0.297184	213.532	10.1854	81.753	9.9065	0.259	77.7	29.297
	Concrete 90 mm	Air (Cavity) 5 mm	NORDTEX SYSTEM 270 20 mm	Wood fiber panels flexible 40 mm	NORDTEX THERM DRY 110 100 mm	0.221932	0.0647799	0.774809	5.88102	0.291891	216.28	10.5206	81.7581	11.4802	0.255	77.7	31.04
	Concrete 80 mm	Insulating polyurethane foam 90 mm	Exfoliated vermiculite 2 mm	NORDTEX THERM DRY 110 40 mm	NORDTEX SYSTEM 270 40 mm	0.164462	0.0562743	1.41449	5.80352	0.342173	194.41	9.78122	80.5773	20.1918	0.252	77.7	51.6906
	Concrete 80 mm	Polyurethane foam 1 70 mm	Wood fiber panel.4 22 mm	Polyurethane foam 1 50 mm	Concrete closed structure, Expanded clay 50 mm	0.171524	0.0486103	3.21069	5.78802	0.283402	236.26	10.3104	80.2565	44.6538	0.272	77.7	71.48
	Concrete 70 mm	Polyester Fiber.140 mm	NORDTEX SPECIAL 80 mm	Granules of expanded perlite 10 mm	ERACLIT-L multiuso 60 mm	0.207347	0.0320024	0.930454	5.55629	0.154342	184.925	13.4993	76.6507	12.9824	0.26	77.7	33.14
	Concrete 80 mm	Wood fiber panel.4 52 mm	Air (Cavity) 5 mm	Air (Cavity) 5 mm	Wood fiber panel.3 120 mm	0.228395	0.036735	1.07357	5.73297	0.16084	212.84	14.2116	79.0763	14.8892	0.262	46.62	31.96
	Concrete 80 mm	NORDTEX FLEX 80 mm	Insulating polyurethane foam 70 mm	Polyester Fiber.130 mm	OSB (Oriented Strand Board) 18 mm	0.157768	0.0694975	1.60517	5.80937	0.440506	195.12	8.04841	80.7216	22.9975	0.278	77.7	63.51
	Concrete 70 mm	NORDTEX UD 35 mm	NORDTEX SYSTEM 190 80 mm	Wood fiber panel.4 52 mm	ERACLIT-L multiuso 20 mm	0.225124	0.0310083	1.09385	5.58494	0.137739	195.89	15.0592	76.8944	15.1005	0.257	77.7	32.71
	Concrete 70 mm	NORDTEX THERM 20 mm	Cork panels expanded 120 mm	Polyethylene foam 6 mm	Concrete 40 mm	0.248041	0.0911447	5.75066	5.6172	0.367458	259.798	10.3088	78.4856	79.9919	0.256	77.7	87.0455
	Concrete 30 mm	Concrete 30 mm	NORDTEX FLEX 140 mm	Wood fiber panel.4 22 mm	NORDTEX THERM DRY 110 40 mm	0.184177	0.060477	0.865451	5.36841	0.328363	149.34	10.35	74.6314	12.7048	0.262	77.7	33.46
	Concrete 70 mm	Polyurethane foam 1 120 mm	Air (Cavity) 5 mm	Concrete closed structure, Expanded clay 50 mm	Polyethylene foam 8 mm	0.177229	0.0746763	2.51325	5.6331	0.421356	208.584	8.42593	78.4316	35.5788	0.253	77.7	65.184
	Concrete 80 mm	Wood fiber panel.5 40 mm	Wood and hemp fiber panels.5 60 mm	Wood and hemp fiber panels.4 20 mm	Wood fiber panel.1 60 mm	0.238823	0.031139	1.33894	5.7321	0.130385	215.4	14.4893	78.9874	18.4906	0.26	77.7	33
	Concrete 90 mm	Polyurethane foam 1 50 mm	NORDTEX NATUR 12 mm	NORDTEX THERM 120 mm	Air (Cavity) 5 mm	0.17409	0.0256405	0.882537	5.8854	0.147283	221.76	13.4216	81.1614	12.3123	0.277	88.8	48.96
	Concrete 70 mm	NORDTEX UD 60 mm	Air (Cavity) 5 mm	Wood fiber hardboard 40 mm	NORDTEX SPECIAL 100 mm	0.209579	0.0238266	1.25688	5.57302	0.113688	200.6	16.2373	76.6083	17.1942	0.275	77.7	34.4
	Concrete 100 mm	Air (Cavity) 5 mm	Polyester Fiber.150 mm	ERACLIT-L multiuso 100 mm	Granules of expanded perlite 10 mm	0.221479	0.0489678	0.86437	5.94514	0.221094	238.425	11.3269	82.4019	12.4808	0.265	77.7	32.84
	Concrete 60 mm	Air (Cavity) 20 mm	NORDTEX UD 22 mm	Insulating polyurethane foam 70 mm	NORDTEX SPECIAL DRY 140 80 mm	0.172644	0.0653641	0.96303	5.43514	0.378606	151.66	9.8034	75.6358	14.1165	0.252	77.7	45.97
	Concrete 80 mm	Wood fiber panel.4 24 mm	Polyurethane foam 1 80 mm	Gypsum based dry 10 mm	Rock wool 70 mm	0.167381	0.0449745	0.489766	5.82942	0.268695	199.66	9.9133	80.7782	7.35285	0.264	77.7	57.34
	Concrete 90 mm	Insulating polyurethane foam 70 mm	Polyethylene foam 4 mm	Polyurethane foam 1 80 mm	Cork panels expanded 20 mm	0.138689	0.0587173	0.495609	5.92192	0.423373	205.932	7.4837	82.0536	7.61801	0.264	77.7	81.347
	Concrete 70 mm	Polyethylene foam 15 mm	NORDTEX CANNATHERM 120 mm	Polyester Fiber.130 mm	NORDTEX SYSTEM 270 40 mm	0.192638	0.0878321	1.35368	5.63373	0.455944	169.595	8.29699	78.5951	19.8222	0.275	77.7	58.3338
	Concrete 80 mm	Hemp fibers 50 mm	Polyester Fiber.3 20 mm	ERACLIT-L multiuso morbido 80 mm	Air (Cavity) 35 mm	0.214654	0.100297	0.453998	5.79835	0.467251	182.3	6.99645	80.7233	7.44868	0.265	88.8	29.75
	Concrete 60 mm	NORDTEX PHALTEX 10 mm	NORDTEX SYSTEM DRY 110 140 mm	Fiberglass 20 mm	NORDTEX SYSTEM 190 40 mm	0.175133	0.0433264	1.02225	5.40042	0.247391	157.94	12.4642	74.6983	14.3833	0.27	77.7	66.4
	Concrete 70 mm	NORDTEX NATUR 19 mm	ERACLIT-L multiuso morbido 80 mm	ERACLIT-L multiuso morbido 80 mm	Ready mixed coat 30 mm	0.198706	0.0832046	1.9968	5.66789	0.418732	196.37	9.2912	79.0715	28.4889	0.279	88.8	66.64
	Concrete 80 mm	Granules of expanded perlite 5 mm	Wood fiber hardboard 120 mm	NORDTEX THERM 60 mm	Air (Cavity) 5 mm	0.197847	0.0322257	0.882576	5.74691	0.162882	205.262	14.0025	79.2517	12.2975	0.27	88.8	33.67
	Concrete 80 mm	Wood fiber hardboard 20 mm	NORDTEX SYSTEM 190 40 mm	NORDTEX SYSTEM DRY 140 60 mm	NORDTEX THERM DRY 140 60 mm	0.216923	0.0433373	0.912696	5.74299	0.199782	203.6	12.9403	79.4067	12.8781	0.26	77.7	33
	Concrete 60 mm	NORDTEX UD 35 mm	NORDTEX NATUR 8 mm	ERACLIT-L multiuso morbido 140 mm	NORDTEX SYSTEM 270 20 mm	0.19221	0.0721855	1.03805	5.40731	0.375555	155.59	10.2239	75.3394	15.112	0.263	77.7	33.59
	Concrete 80 mm	NORDTEX SYSTEM DRY 140 100 mm	Wood fiber hardboard 40 mm	ERACLIT-L multiuso morbido 50 mm	Air (Cavity) 5 mm	0.195758	0.0378824	0.564662	5.75527	0.193517	198.9	12.5496	79.554	8.16765	0.275	88.8	34.3
	Concrete 70 mm	Polyurethane foam 2 30 mm	ERACLIT-L multiuso morbido 120 mm	Polyethylene foam 5 mm	Concrete 40 mm	0.214972	0.103051	5.65665	5.61752	0.47937	249.215	8.05675	78.5334	79.1729	0.265	77.7	44.0513
	Concrete 70 mm	Wood wool 35 mm	NORDTEX SYSTEM DRY 140 100 mm	Polyethylene foam 2 mm	Wood fiber panels flexible 60 mm	0.212357	0.0508089	0.55531	5.62567	0.239262	184.511	11.8398	77.9786	8.2257	0.267	77.7	51.6085
	Concrete 70 mm	Air (Cavity) 5 mm	Wood fiber panel.3 160 mm	Air (Cavity) 25 mm	Air (Cavity) 5 mm	0.228183	0.0434261	0.887063	5.56659	0.190312	184.4	13.2207	76.926	12.5679	0.265	88.8	29.2
	Concrete 80 mm	Expanded polystyrene foam 20 mm	ERACLIT-L multiuso morbido 60 mm	NORDTEX PHALTEX 15 mm	NORDTEX SPECIAL DRY 140 80 mm	0.219752	0.0597396	0.92565	5.76974	0.27185	194.35	10.636	80.1488	13.4898	0.255	77.7	33
	Concrete 60 mm	Wood fiber hardboard 80 mm	Wood fiber hardboard 80 mm	Wood fiber hardboard 40 mm	Gypsum based dry 18 mm	0.185516	0.030439	2.2816	5.34856	0.164078	184.7	14.6983	73.6466	31.2623	0.278	77.7	48.6
	Concrete 80 mm	Granules of expanded perlite 10 mm	NORDTEX NATUR 10 mm	NORDTEX THERM DRY 110 160 mm	Air (Cavity) 5 mm	0.196743	0.0486453	0.728599	5.76466	0.247254	196.825	11.819	79.8677	10.5525	0.265	88.8	33.04
	Concrete 90 mm	Polyethylene foam 20 mm	NORDTEX THERM 20 mm	NORDTEX NATUR 15 mm	Hemp fibers 120 mm	0.182953	0.0589145	0.39583	5.868	0.322019	209.87	9.51795	81.4879	6.25069	0.265	77.7	30.085
	Concrete 60 mm	Polyurethane foam 2 80 mm	NORDTEX THERM 80 mm	Expanded polystyrene foam 30 mm	Air (Cavity) 10 mm	0.157866	0.039273	0.588501	5.35113	0.248775	148.65	10.7471	74.0916	8.62669	0.26	88.8	55.23
	Concrete 70 mm	NORDTEX PHALTEX 19 mm	Soft cellulose fibers panels 40 mm	Polyurethane foam 1 100 mm	Cork panels expanded 40 mm	0.148626	0.0688762	0.679198	5.70644	0.463419	168.37	8.16807	79.3282	10.2865	0.269	77.7	80.69
	Concrete 70 mm	NORDTEX THERM DRY 140 80 mm	NORDTEX SYSTEM DRY 140 60 mm	Hemp fibers 30 mm	Air (Cavity) 20 mm	0.210091	0.0521419	0.549749	5.59276	0.248188	174.74	11.3947	77.5644	8.23746	0.26	88.8	31.1
	Concrete 70 mm	Soft cellulose fibers panels 100 mm	NORDTEX UD 35 mm	NORDTEX UD 35 mm	Ready mixed coat 30 mm	0.224788	0.0573913	2.34692	5.60716	0.255313	206.9	11.7237	77.7902	32.7992	0.27	88.8	69.22
	Concrete 80 mm	Air (Cavity) 5 mm	NORDTEX NATUR 12 mm	NORDTEX THERM DRY 110 160 mm	Air (Cavity) 5 mm	0.199512	0.0505211	0.728533	5.76962	0.253223	196.36	11.6772	79.9706	10.5869	0.262	88.8	31.96
	Concrete 70 mm	Polyurethane foam 1 120 mm	Kenaf fiber 30 mm	Cement mortar 30 mm	Wood fiber hardboard 20 mm	0.153483	0.0360351	1.73555	5.63703	0.234783	223.02	10.4398	78.0011	24.3599	0.27	88.8	72.1514
	Concrete 70 mm	Polyethylene foam 5 mm	Flax fiber 120 mm	Wood wool 35 mm	OSB (Oriented Strand Board) 22 mm	0.254919	0.118548	2.75209	5.61281	0.465041	185.54	7.96251	78.6467	39.472	0.252	77.7	67.3012
	Concrete 80 mm	Wood fiber hardboard 40 mm	Hemp fibers 50 mm	OSB (Oriented Strand Board) 22 mm	Wood fiber hardboard 80 mm	0.194904	0.0252994	0.921367	5.78186	0.129804	211.4	13.6188	79.7127	12.8164	0.272	77.7	49.6
	Concrete 100 mm	Polyethylene foam 5 mm	Air (Cavity) 15 mm	NORDTEX THERM 80 mm	Polyester Fiber.160 mm	0.239407	0.0635391	0.471982	5.92055	0.265403	234.765	10.0501	82.2843	7.36371	0.26	68.82	30.5712
	Concrete 80 mm	Polyethylene foam 20 mm	ERACLIT-L multiuso morbido 120 mm	Polyethylene foam 6 mm	Polyester Fiber.130 mm	0.210491	0.0915913	0.434861	5.79452	0.435132	183.758	7.66424	80.719	7.14213	0.256	77.7	31.0305
	Concrete 80 mm	NORDTEX UD 35 mm	Polyethylene foam 20 mm	Wood fiber panels flexible 80 mm	NORDTEX UD 60 mm	0.211909	0.0531307	1.43417	5.78583	0.250724	206.27	12.1844	80.1871	20.213	0.275	77.7	32.715
	Concrete 80 mm	Hemp fibers 80 mm	Polyester Fiber.3 20 mm	ERACLIT-L multiuso morbido 80 mm	Air (Cavity) 5 mm	0.178169	0.076438	0.483074	5.80312	0.42902	183.44	7.97448	80.7121	7.66605	0.265	88.8	32.5
	Concrete 70 mm	Polyurethane foam 2 110 mm	Kenaf fiber 30 mm	Concrete closed structure, Expanded clay 50 mm	Polyethylene foam 8 mm	0.180752	0.0744752	2.54124	5.63211	0.412029	209.614	8.66963	78.4344	35.9656	0.268	77.7	75.374
	Concrete 60 mm	Polyethylene foam 6 mm	NORDTEX SPECIAL DRY 140 40 mm	ERACLIT-L multiuso 60 mm	Soft cellulose fibers panels 100 mm	0.184874	0.0502248	0.477329	5.33231	0.271671	151.398	11.0243	73.9666	7.2009	0.266	77.7	37.3955
	Concrete 80 mm	Polyester Fiber.2 80 mm	Cork panels expanded 40 mm	ERACLIT-L multiuso 20 mm	Air (Cavity) 40 mm	0.239832	0.104087	0.780696	5.788	0.434	186.4	7.77022	80.7972	12.1145	0.26	88.8	46.2
	Concrete 60 mm	Polyurethane foam 1 60 mm	NORDTEX NATUR 8 mm	NORDTEX SYSTEM 190 100 mm	Hemp fibers 50 mm	0.144504	0.0176252	0.497447	5.33347	0.12197	156.9	13.5139	73.4573	6.99482	0.278	77.7	52.54
	Concrete 80 mm	Wood fiber panel.5 50 mm	Air (Cavity) 50 mm	Wood and hemp fiber panels.1 80 mm	Air (Cavity) 5 mm	0.258066	0.0898903	0.893746	5.77098	0.348323	191.3	9.29992	80.5733	13.5258	0.265	88.8	26.5
	Concrete 70 mm	Polyurethane foam 2 20 mm	NORDTEX SPECIAL DRY 140 40 mm	NORDTEX UD 52 mm	Insulating polyurethane foam 90 mm	0.14382	0.0201106	0.278087	5.55816	0.139832	177.58	12.3629	76.6451	4.05799	0.272	77.7	63.52
	Concrete 60 mm	Wood fiber panel.4 52 mm	OSB (Oriented Strand Board) 25 mm	NORDTEX SYSTEM 190 80 mm	Insulating polyurethane foam 60 mm	0.166805	0.0152534	0.336938	5.30204	0.0914445	179.65	15.068	72.9425	4.70987	0.277	77.7	65.57
	Concrete 70 mm	Hemp fibers 100 mm	Granules of expanded perlite 7 mm	Wood fiber panel.4 22 mm	Polyurethane foam 2 60 mm	0.154635	0.0420542	0.405567	5.62112	0.271957	166.488	9.93665	77.8735	6.15439	0.259	77.7	48.958
	Concrete 80 mm	Polyethylene foam 5 mm	ERACLIT-L multiuso 100 mm	Wood fiber hardboard 60 mm	Polyurethane foam 2 30 mm	0.17926	0.0252716	0.526825	5.74694	0.140977	202.815	14.0662	79.1982	7.43964	0.275	77.7	45.6512
	Concrete 60 mm	Polyethylene foam 30 mm	NORDTEX FLEX 140 mm	Air (Cavity) 30 mm	Air (Cavity) 5 mm	0.209506	0.110379	0.453953	5.37175	0.526856	139.99	7.11737	75.11	7.55791	0.265	88.8	27.6275
	Concrete 80 mm	NORDTEX CANNATHERM 60 mm	Air (Cavity) 5 mm	Expanded polystyrene foam 50 mm	Insulating polyurethane foam 80 mm	0.147563	0.0682293	0.254037	5.81308	0.462373	182.43	7.03782	80.6155	4.29351	0.275	77.7	65.64
	Concrete 60 mm	Polyethylene foam 4 mm	Wood fiber panels flexible 80 mm	Flax fiber 80 mm	NORDTEX THERM DRY 110 40 mm	0.182628	0.0939886	0.688012	5.38444	0.514644	142.892	7.7136	75.2005	10.7385	0.264	77.7	34.027
	Concrete 90 mm	Wood fiber hardboard 80 mm	Polyethylene foam 30 mm	NORDTEX NATUR 19 mm	NORDTEX THERM DRY 110 60 mm	0.20335	0.03798	0.781176	5.85871	0.186772	222.76	12.9538	80.9584	11.0442	0.279	77.7	33.6975
	Concrete 80 mm	NORDTEX FLEX 60 mm	Air (Cavity) 45 mm	Insulating polyurethane foam 70 mm	Polyethylene foam 10 mm	0.191547	0.093912	0.275878	5.8112	0.490283	181.85	6.20503	80.6295	4.71873	0.265	77.7	43.6525
	Concrete 90 mm	NORDTEX SPECIAL 100 mm	ERACLIT-L multiuso 20 mm	Wood fiber panel.4 52 mm	Polyethylene foam 8 mm	0.240348	0.0299067	1.18746	5.83094	0.12443	239.504	15.2502	80.2895	16.3597	0.27	77.7	33.754
	Concrete 100 mm	NORDTEX FLEX 40 mm	NORDTEX SPECIAL DRY 140 80 mm	NORDTEX THERM 40 mm	Air (Cavity) 5 mm	0.228866	0.0504677	0.887843	5.93662	0.220512	239.6	11.6235	82.2897	12.7844	0.265	88.8	32.8
	Concrete 90 mm	Wood fiber panels flexible 60 mm	Polyethylene foam 4 mm	NORDTEX SPECIAL DRY 140 100 mm	Air (Cavity) 10 mm	0.225063	0.0600646	0.859106	5.88223	0.266879	215.102	10.6887	81.7049	12.5895	0.264	88.8	31.057
	Concrete 70 mm	NORDTEX SPECIAL 80 mm	Insulating polyurethane foam 70 mm	Concrete 40 mm	Air (Cavity) 15 mm	0.194421	0.0385327	3.97843	5.57031	0.198192	263.72	12.961	76.9677	54.9894	0.275	88.8	49.11
	Concrete 70 mm	Polyethylene foam 6 mm	Concrete 10 mm	Wood fiber panel.3 160 mm	OSB (Oriented Strand Board) 18 mm	0.233052	0.0405373	2.05035	5.62416	0.173941	218.298	14.327	77.5799	28.1612	0.264	77.7	44.9455
	Concrete 80 mm	Air (Cavity) 35 mm	NORDTEX NATUR 8 mm	NORDTEX SYSTEM 190 100 mm	Hemp fibers 50 mm	0.217951	0.0455779	0.49911	5.7299	0.20912	198.74	11.7819	79.3557	7.43233	0.273	77.7	30.79
	Concrete 60 mm	Wood fiber panel.4 35 mm	NORDTEX SPECIAL DRY 140 80 mm	Insulating polyurethane foam 40 mm	NORDTEX THERM 60 mm	0.162235	0.032477	0.972748	5.37114	0.200185	163.69	13.7793	74.0743	13.4926	0.275	77.7	46.01
	Concrete 80 mm	Polyethylene foam 3 mm	NORDTEX THERM DRY 110 100 mm	Air (Cavity) 30 mm	NORDTEX UD 60 mm	0.228253	0.0556801	1.41124	5.76858	0.243941	203.299	12.1127	79.978	19.9396	0.273	77.7	30.6227
	Concrete 70 mm	Polyester Fiber.2 80 mm	Polyurethane foam 1 90 mm	Air (Cavity) 30 mm	Polyethylene foam 5 mm	0.155369	0.0804251	0.273751	5.64454	0.51764	159.805	6.61813	78.3823	4.66927	0.275	77.7	54.2313
	Concrete 70 mm	Polyester Fiber.2 80 mm	Wood fiber hardboard 80 mm	Air (Cavity) 15 mm	Air (Cavity) 5 mm	0.211846	0.0703538	0.837126	5.60658	0.3321	169.2	9.72058	78.0635	12.4773	0.25	88.8	29.2
	Concrete 80 mm	NORDTEX CANNATHERM 60 mm	Wood fiber hardboard 100 mm	NORDTEX PHALTEX 10 mm	OSB (Oriented Strand Board) 18 mm	0.219138	0.0553938	2.13635	5.76501	0.25278	207.8	11.6104	79.9676	29.8259	0.268	77.7	57.86
	Concrete 80 mm	Expanded polystyrene foam 50 mm	Hemp fibers 30 mm	Granules of expanded perlite 20 mm	NORDTEX SPECIAL DRY 140 80 mm	0.196689	0.0649811	0.950329	5.7904	0.330374	191.94	9.73813	80.5159	13.943	0.26	77.7	35.31
	Concrete 100 mm	Air (Cavity) 5 mm	Polyethylene foam 2 mm	Insulating polyurethane foam 120 mm	NORDTEX SYSTEM 190 40 mm	0.152641	0.0559355	1.02771	5.98287	0.366452	231.986	8.4745	82.9534	14.8967	0.267	77.7	59.2085
	Concrete 70 mm	Polyurethane foam 2 120 mm	NORDTEX SYSTEM DRY 140 60 mm	NORDTEX NATUR 10 mm	Air (Cavity) 5 mm	0.151308	0.0562815	1.01556	5.63456	0.371967	168.9	9.5471	78.254	14.7259	0.265	88.8	65.11
	Concrete 70 mm	NORDTEX PHALTEX 19 mm	Polyester Fiber.160 mm	Polyurethane foam 2 80 mm	NORDTEX SYSTEM 190 40 mm	0.16183	0.0723295	1.03165	5.70218	0.446947	170.57	8.55597	79.3511	15.175	0.269	77.7	56.62
	Concrete 90 mm	Air (Cavity) 5 mm	NORDTEX NATUR 10 mm	NORDTEX SPECIAL DRY 140 80 mm	NORDTEX SYSTEM DRY 140 80 mm	0.224989	0.0480194	0.916051	5.85773	0.21343	222.7	12.3681	81.1094	13.037	0.265	77.7	32.9
	Concrete 80 mm	Polyethylene foam 4 mm	Polyethylene foam 15 mm	Expanded polystyrene foam 160 mm	NORDTEX THERM 20 mm	0.171455	0.0780696	0.668902	5.80958	0.455336	185.427	7.55464	80.7573	10.2668	0.279	77.7	39.6108
	Concrete 100 mm	NORDTEX FLEX 100 mm	ERACLIT-L multiuso 20 mm	OSB (Oriented Strand Board) 15 mm	Wood fiber hardboard 20 mm	0.249845	0.0708246	1.34746	5.95709	0.283474	241.15	10.0549	82.8872	19.4826	0.255	77.7	41.95
	Concrete 100 mm	Air (Cavity) 5 mm	NORDTEX THERM 30 mm	Polyester Fiber.140 mm	NORDTEX FLEX 100 mm	0.206109	0.0706993	0.500369	5.95447	0.343019	231	8.89112	82.7816	7.85262	0.275	77.7	34.1
	Concrete 60 mm	ERACLIT-L multiuso 60 mm	Air (Cavity) 5 mm	Expanded polystyrene foam 120 mm	NORDTEX SYSTEM 270 20 mm	0.1724	0.0709461	0.95241	5.38486	0.41152	151.1	9.39816	75.0213	13.9856	0.265	77.7	37.1
	Concrete 60 mm	Air (Cavity) 5 mm	Wood fiber hardboard 20 mm	Air (Cavity) 10 mm	NORDTEX THERM DRY 110 180 mm	0.172069	0.0399682	0.773505	5.35584	0.232279	155	12.5971	74.0336	10.9782	0.275	77.7	33.2
	Concrete 60 mm	Soft cellulose fibers panels 60 mm	Wood fiber panel.4 52 mm	ERACLIT-L multiuso 40 mm	Wood fiber hardboard 40 mm	0.20496	0.0360651	0.932173	5.30865	0.175962	161.24	12.7986	73.321	13.1106	0.252	77.7	35.91
	Concrete 90 mm	NORDTEX FLEX 120 mm	ERACLIT-L multiuso 20 mm	OSB (Oriented Strand Board) 15 mm	intonaco di calce e gesso 15 mm	0.248052	0.101594	2.88071	5.89887	0.409567	237.95	8.3527	82.3599	40.9573	0.26	88.8	60.47
	Concrete 70 mm	Polyurethane foam 1 120 mm	NORDTEX SYSTEM 190 60 mm	NORDTEX PHALTEX 15 mm	Gypsum based dry 12.5 mm	0.145057	0.0468866	2.24338	5.63563	0.323229	187.545	10.6196	78.122	31.3342	0.2775	77.7	74.25
	Concrete 90 mm	Polyester Fiber.150 mm	NORDTEX SYSTEM DRY 140 80 mm	Wood fiber panel.4 24 mm	Air (Cavity) 15 mm	0.23872	0.0653392	1.15068	5.87872	0.273706	217.18	10.6989	81.728	16.6441	0.259	88.8	30.82
	Concrete 50 mm	Cement mortar 30 mm	ERACLIT-L multiuso morbido 120 mm	Polyethylene foam 5 mm	Wood fiber panel.4 52 mm	0.218973	0.0756941	1.4324	5.71994	0.345677	190.205	10.0369	79.6949	20.6852	0.257	88.8	30.9926
	Concrete 90 mm	Insulating polyurethane foam 60 mm	NORDTEX SPECIAL DRY 140 60 mm	NORDTEX THERM 40 mm	Air (Cavity) 5 mm	0.184106	0.0448044	0.908373	5.89846	0.243361	214.96	10.8775	81.7145	13.0576	0.255	88.8	45.41
	Concrete 70 mm	Polyurethane foam 1 120 mm	NORDTEX THERM 40 mm	OSB (Oriented Strand Board) 22 mm	NORDTEX PHALTEX 12 mm	0.152017	0.0571468	2.17612	5.63692	0.375924	181.78	10.0074	78.2965	30.6621	0.264	77.7	79.15
	Concrete 60 mm	Wood fiber panel.4 35 mm	ERACLIT-L multiuso morbido 40 mm	NORDTEX SYSTEM 190 60 mm	Hemp fibers 60 mm	0.184628	0.0398101	0.468157	5.40126	0.215623	157.13	11.9544	74.7263	6.9175	0.255	77.7	33.3
	Concrete 70 mm	ERACLIT-L multiuso 80 mm	Wood fiber panel.2 100 mm	Wood fiber panel.4 22 mm	Air (Cavity) 5 mm	0.199782	0.0226086	1.19212	5.59003	0.113166	195.74	15.9531	76.8596	16.3498	0.277	88.8	34.66
	Concrete 70 mm	Soft cellulose fibers panels 100 mm	NORDTEX NATUR 12 mm	Hemp fibers 30 mm	Rock wool 40 mm	0.195806	0.0806025	0.416846	5.61981	0.411645	163.5	8.15464	78.2927	6.75874	0.252	77.7	34.43
	Concrete 80 mm	NORDTEX PHALTEX 15 mm	NORDTEX NATUR 10 mm	NORDTEX THERM DRY 110 160 mm	Air (Cavity) 5 mm	0.19705	0.0471504	0.728491	5.78693	0.239281	199.35	12.042	80.1425	10.5111	0.27	88.8	33.65
	Concrete 60 mm	Air (Cavity) 45 mm	Rock wool 50 mm	Air (Cavity) 5 mm	ERACLIT-L multiuso 100 mm	0.227098	0.0817231	0.970047	5.32175	0.359858	150	9.46724	74.303	14.4571	0.26	77.7	24.23
	Concrete 50 mm	ERACLIT-L multiuso 40 mm	Polyethylene foam 2 mm	Polyester Fiber.140 mm	Expanded polystyrene foam 120 mm	0.169269	0.0908607	0.353107	5.08667	0.536784	121.866	7.52368	71.0672	6.01753	0.252	77.7	36.0485
	Concrete 70 mm	Wood fiber panel.4 52 mm	Wood fiber hardboard 80 mm	ERACLIT-L multiuso 20 mm	Cement mortar 30 mm	0.25768	0.0637393	4.14471	5.57551	0.247358	244.04	12.5202	77.3525	57.1905	0.252	88.8	30.4214
	Concrete 80 mm	Soft cellulose fibers panels 30 mm	Air (Cavity) 5 mm	Air (Cavity) 5 mm	Sheep wool 150 mm	0.190071	0.0963545	0.256034	5.81134	0.506939	179.885	5.69552	80.5045	4.30015	0.27	77.7	38.34
	Concrete 80 mm	Insulating polyurethane foam 90 mm	ERACLIT-L multiuso morbido 40 mm	Insulating polyurethane foam 20 mm	Kenaf fiber 40 mm	0.141267	0.0601084	0.428474	5.81028	0.425495	183.96	7.88341	80.6077	6.70274	0.27	77.7	72.57
	Concrete 60 mm	Insulating polyurethane foam 90 mm	Kenaf fiber 50 mm	Air (Cavity) 10 mm	NORDTEX UD 60 mm	0.147732	0.0514942	1.46229	5.37097	0.348566	153.94	10.19	74.5497	20.7801	0.27	77.7	66.61
	Concrete 70 mm	Polyester Fiber.150 mm	NORDTEX FLEX 20 mm	NORDTEX CANNATHERM 80 mm	NORDTEX SYSTEM 270 40 mm	0.201594	0.0915332	1.34513	5.62751	0.454046	169.5	8.35067	78.563	19.7554	0.26	77.7	49.18
	Concrete 80 mm	Air (Cavity) 10 mm	Soft cellulose fibers panels 50 mm	NORDTEX THERM 80 mm	Soft cellulose fibers panels 40 mm	0.212998	0.0538592	0.623642	5.76075	0.252863	192.4	10.7498	79.9416	9.29656	0.26	77.7	37.35
	Concrete 80 mm	Insulating polyurethane foam 100 mm	Cork panels expanded 20 mm	Polyethylene foam 20 mm	Wood fiber panels flexible 60 mm	0.14109	0.0529469	0.547552	5.80822	0.37527	185.63	8.79969	80.5649	8.2573	0.28	77.7	65.695
	Concrete 80 mm	Polyethylene foam 15 mm	Polyester Fiber.160 mm	Wood fiber panel.4 22 mm	Insulating polyurethane foam 100 mm	0.142791	0.0378605	0.27302	5.77372	0.265146	187.835	9.71829	79.9138	4.27476	0.277	77.7	55.7237
	Concrete 60 mm	NORDTEX NATUR 15 mm	Wood fiber panels flexible 80 mm	Flax fiber 80 mm	NORDTEX UD 35 mm	0.186816	0.0869057	1.29737	5.44432	0.465194	151.26	8.83987	76.0385	19.0158	0.27	77.7	35.03
	Concrete 70 mm	NORDTEX THERM 20 mm	NORDTEX NATUR 19 mm	ERACLIT-L multiuso 160 mm	Polyethylene foam 8 mm	0.185536	0.0262606	0.873356	5.57663	0.14154	187.434	15.0016	76.7652	12.0499	0.277	77.7	34.864
	Concrete 60 mm	Polyurethane foam 2 120 mm	NORDTEX SYSTEM DRY 140 60 mm	NORDTEX NATUR 10 mm	OSB (Oriented Strand Board) 25 mm	0.14958	0.0563317	2.49645	5.37327	0.376598	163.15	10.2999	74.6422	34.9723	0.275	77.7	83.51
	Concrete 80 mm	Kenaf fiber 50 mm	NORDTEX SYSTEM 270 40 mm	ERACLIT-L multiuso 80 mm	NORDTEX SYSTEM 270 20 mm	0.20828	0.032567	1.20709	5.74171	0.156362	207.2	13.6198	79.2149	16.7302	0.27	77.7	48.05
	Concrete 70 mm	Wood fiber panel.4 22 mm	Hemp fibers 30 mm	NORDTEX CANNATHERM 80 mm	Polyurethane foam 1 70 mm	0.151816	0.0691435	0.283461	5.69448	0.455443	166	7.85367	79.1282	4.79303	0.272	77.7	70.81
	Concrete 100 mm	Polyethylene foam 8 mm	NORDTEX SPECIAL DRY 140 40 mm	ERACLIT-L multiuso 80 mm	Expanded polystyrene foam 50 mm	0.204331	0.0370101	0.496063	5.92	0.181128	240.414	12.2282	81.8554	7.25809	0.278	77.7	36.324
	Concrete 60 mm	NORDTEX THERM DRY 110 120 mm	OSB (Oriented Strand Board) 22 mm	NORDTEX UD 35 mm	Air (Cavity) 40 mm	0.221652	0.0437127	1.23888	5.36023	0.197213	168.95	12.7977	74.1059	17.4849	0.277	88.8	44.6
	Concrete 80 mm	Polyester Fiber.160 mm	NORDTEX SPECIAL DRY 140 80 mm	Wood fiber panel.4 22 mm	Air (Cavity) 10 mm	0.226648	0.0669791	1.14401	5.77184	0.29552	194.94	10.4845	80.2811	16.5893	0.252	88.8	30.66
	Concrete 90 mm	Hemp fibers 60 mm	Wood fiber panel.1 60 mm	NORDTEX THERM 40 mm	Polyethylene foam 2 mm	0.220206	0.0379832	0.953521	5.87912	0.172489	222.646	12.1893	81.2943	13.5152	0.252	77.7	32.4985
	Concrete 60 mm	Expanded polystyrene foam 50 mm	Polyester Fiber.150 mm	ERACLIT-L multiuso morbido 40 mm	ERACLIT-L multiuso 60 mm	0.176788	0.0722701	0.996716	5.36664	0.408796	146.85	9.26211	74.7893	14.6933	0.26	77.7	34.83
	Concrete 80 mm	NORDTEX CANNATHERM 60 mm	Wood fiber hardboard 80 mm	NORDTEX PHALTEX 19 mm	OSB (Oriented Strand Board) 22 mm	0.237538	0.068407	2.43005	5.76626	0.287983	209.27	11.0553	80.195	34.0952	0.261	77.7	59.58
	Concrete 80 mm	NORDTEX CANNATHERM 60 mm	Wood fiber hardboard 100 mm	Polyethylene foam 12 mm	OSB (Oriented Strand Board) 22 mm	0.21271	0.0509093	2.09878	5.7646	0.239337	208.496	11.8268	79.8885	29.2311	0.274	77.7	60.601
	Concrete 80 mm	Wood fiber panel.5 60 mm	Wood and hemp fiber panels.14 40 mm	Wood fiber panel.5 40 mm	Air (Cavity) 45 mm	0.250182	0.0965307	0.561102	5.7757	0.385842	186.6	8.32482	80.6276	8.97096	0.265	88.8	27.8
	Concrete 90 mm	Wood fiber panel.5 60 mm	Polyethylene foam 5 mm	Polyurethane foam 1 100 mm	Cork panels expanded 10 mm	0.157808	0.0655237	0.376149	5.91644	0.415213	205.965	7.58117	82.0604	6.0569	0.265	77.7	67.7913
	Concrete 70 mm	NORDTEX NATUR 19 mm	NORDTEX FLEX 50 mm	ERACLIT-L multiuso 40 mm	Insulating polyurethane foam 80 mm	0.155583	0.0444938	0.29316	5.64097	0.285981	170.15	10.0229	78.1801	4.64307	0.259	77.7	50.62
	Concrete 80 mm	ERACLIT-L multiuso 20 mm	Expanded polystyrene foam 80 mm	Insulating polyurethane foam 80 mm	NORDTEX NATUR 19 mm	0.143724	0.0626279	0.783232	5.83004	0.43575	189.25	8.09933	80.925	11.6206	0.279	77.7	55.72
	Concrete 70 mm	NORDTEX FLEX 100 mm	NORDTEX UD 22 mm	Polyethylene foam 4 mm	ERACLIT-L multiuso morbido 60 mm	0.201446	0.0632452	0.595793	5.61095	0.313956	168.072	9.6777	78.0257	9.0624	0.256	77.7	32.357
	Concrete 60 mm	NORDTEX THERM DRY 110 100 mm	Polyethylene foam 5 mm	Gypsum based dry 10 mm	Hemp fibers 100 mm	0.156804	0.0298698	0.409002	5.3522	0.190491	158.465	12.0062	73.9269	5.96225	0.275	77.7	39.8612
	Concrete 70 mm	Rock wool 70 mm	NORDTEX THERM 30 mm	Soft cellulose fibers panels 80 mm	Polyethylene foam 8 mm	0.196426	0.0753457	0.497492	5.6044	0.383584	165.064	8.49681	78.0495	7.85367	0.258	77.7	33.184
	Concrete 80 mm	ERACLIT-L multiuso 60 mm	Cork panels expanded 30 mm	Fiberglass 50 mm	Wood fiber panel.4 52 mm	0.192616	0.04575	1.42388	5.75985	0.237519	204.84	12.5435	79.7048	19.9238	0.272	77.7	92.4
	Concrete 80 mm	Polyethylene foam 4 mm	ERACLIT-L multiuso 100 mm	Wood fiber hardboard 60 mm	Hydraulic lime coat 15 mm	0.225653	0.0493457	1.78806	5.74844	0.218679	218.982	12.6016	79.5795	24.8028	0.259	88.8	32.383
	Concrete 90 mm	NORDTEX CANNATHERM 60 mm	Wood fiber hardboard 80 mm	NORDTEX PHALTEX 12 mm	NORDTEX FLEX 30 mm	0.211145	0.0451571	0.768198	5.87784	0.213867	216.86	11.5412	81.4072	11.1225	0.272	77.7	46.52
	Concrete 50 mm	NORDTEX PHALTEX 15 mm	Granules of expanded perlite 5 mm	Polyurethane foam 1 120 mm	Polyester Fiber.2 80 mm	0.129073	0.0732492	0.374597	5.14241	0.567503	120.632	7.15681	71.5799	6.09311	0.27	77.7	65.76
	Concrete 100 mm	Air (Cavity) 15 mm	Polyester Fiber.3 20 mm	ERACLIT-L multiuso morbido 120 mm	Exfoliated vermiculite 2 mm	0.246264	0.0969637	0.481422	5.96194	0.393739	226.57	7.33235	82.934	7.83093	0.257	77.7	30.5306
	Concrete 70 mm	NORDTEX SYSTEM 270 40 mm	Expanded polystyrene foam 100 mm	Polyethylene foam 4 mm	ERACLIT-L multiuso 60 mm	0.17831	0.0571237	0.991101	5.64432	0.320362	177.832	11.0027	78.3695	14.2854	0.274	77.7	37.947
	Concrete 80 mm	Polyethylene foam 8 mm	Insulating polyurethane foam 100 mm	Granules of expanded perlite 15 mm	Rock wool 70 mm	0.143727	0.0677424	0.306353	5.81585	0.471326	184.052	6.88759	80.6254	5.03427	0.273	77.7	52.194
	Concrete 70 mm	Polyurethane foam 2 20 mm	Polyurethane foam 1 50 mm	NORDTEX UD 35 mm	Insulating polyurethane foam 90 mm	0.129757	0.02436	0.285674	5.60462	0.187735	169.19	10.5313	77.3965	4.26121	0.265	77.7	77.11
	Concrete 90 mm	Wood fiber hardboard 40 mm	Polyethylene foam 5 mm	ERACLIT-L multiuso 60 mm	Wood fiber panels flexible 80 mm	0.200103	0.0430739	0.528418	5.85921	0.215259	218.125	11.7434	81.1164	7.76399	0.275	77.7	33.4513
	Concrete 100 mm	Air (Cavity) 5 mm	Wood fiber panels flexible 40 mm	ERACLIT-L multiuso 100 mm	NORDTEX PHALTEX 12 mm	0.242246	0.0575363	1.14409	5.93671	0.237512	240.74	11.2259	82.4055	16.3584	0.257	77.7	31.2
	Concrete 80 mm	Polyester Fiber.2 80 mm	Polyester Fiber.160 mm	Air (Cavity) 15 mm	Fiberglass 40 mm	0.182422	0.0858924	0.294228	5.80587	0.470844	181.48	6.77106	80.6344	4.97313	0.275	77.7	71.9
	Concrete 80 mm	Insulating polyurethane foam 20 mm	Granules of expanded perlite 20 mm	NORDTEX THERM 100 mm	NORDTEX SYSTEM 270 40 mm	0.202867	0.038147	1.35249	5.75631	0.18804	205.17	13.1075	79.5129	18.842	0.26	77.7	40.69
	Concrete 70 mm	NORDTEX NATUR 19 mm	NORDTEX FLEX 50 mm	Kenaf fiber 60 mm	Wood fiber hardboard 60 mm	0.199982	0.0727152	0.983615	5.66582	0.36361	173.47	9.94283	78.9102	14.4837	0.259	77.7	49.47
	Concrete 70 mm	Cork panels expanded 100 mm	NORDTEX SPECIAL DRY 140 40 mm	ERACLIT-L multiuso morbido 40 mm	Polyethylene foam 20 mm	0.189093	0.046896	0.567681	5.60256	0.248005	174.26	11.4983	77.6238	8.38438	0.27	77.7	79.285
	Concrete 60 mm	Air (Cavity) 35 mm	Wood fiber panel.4 24 mm	Air (Cavity) 5 mm	ERACLIT-L multiuso morbido 140 mm	0.21477	0.102366	0.501254	5.40148	0.476631	145.48	8.07088	75.5723	8.26273	0.264	77.7	28.52
	Concrete 100 mm	Expanded polystyrene foam 20 mm	Cork panels expanded 100 mm	Wood fiber panel.4 22 mm	NORDTEX UD 22 mm	0.229024	0.05324	1.39319	5.93966	0.232465	244.58	11.868	82.3507	19.6747	0.264	77.7	79.97
	Concrete 100 mm	NORDTEX SYSTEM DRY 140 100 mm	ERACLIT-L multiuso 20 mm	Expanded polystyrene foam 40 mm	Air (Cavity) 5 mm	0.223804	0.0491332	0.514641	5.92368	0.219537	238.6	11.2817	82.1132	7.72486	0.265	88.8	34.1
	Concrete 100 mm	NORDTEX THERM DRY 110 60 mm	NORDTEX FLEX 40 mm	Polyester Fiber.130 mm	NORDTEX SYSTEM 270 40 mm	0.21878	0.0633744	1.33471	5.94632	0.289672	240.1	10.6634	82.6365	19.0838	0.27	77.7	34.1
	Concrete 60 mm	Expanded polystyrene foam 40 mm	ERACLIT-L multiuso morbido 100 mm	NORDTEX FLEX 30 mm	NORDTEX CANNATHERM 40 mm	0.172311	0.0788651	0.440036	5.36365	0.45769	141.1	8.16986	74.7797	7.09366	0.27	77.7	43.84
	Concrete 70 mm	Polyurethane foam 1 60 mm	Fiberglass 50 mm	ERACLIT-L multiuso morbido 80 mm	Air (Cavity) 5 mm	0.154091	0.075582	0.482908	5.63796	0.490503	161.76	7.32972	78.3748	7.62169	0.265	88.8	93.49
	Concrete 90 mm	Expanded polystyrene foam 20 mm	Insulating polyurethane foam 90 mm	NORDTEX NATUR 19 mm	NORDTEX THERM DRY 110 60 mm	0.14831	0.0386991	0.821419	5.91565	0.260934	212.91	10.4533	81.8764	11.7968	0.279	77.7	55.68
	Concrete 80 mm	Cork panels expanded 20 mm	Polyethylene foam 4 mm	NORDTEX FLEX 20 mm	Wood fiber panels flexible 140 mm	0.198488	0.0808247	0.507051	5.80227	0.407202	186.462	8.39523	80.8024	8.07287	0.264	77.7	42.037
	Concrete 60 mm	Polyethylene foam 10 mm	NORDTEX SPECIAL DRY 140 40 mm	Cork panels expanded 100 mm	Concrete 60 mm	0.246465	0.091037	7.90786	5.34766	0.369371	281.93	10.8642	74.7166	109.631	0.27	77.7	79.3425
	Concrete 100 mm	Rock wool 60 mm	Exfoliated vermiculite 2 mm	Wood fiber panels flexible 60 mm	Hemp fibers 50 mm	0.194848	0.0718213	0.412926	5.96972	0.368601	227.44	7.9066	82.8892	6.61861	0.272	77.7	31.2706
	Concrete 80 mm	NORDTEX NATUR 19 mm	Polyethylene foam 20 mm	Wood fiber panels flexible 80 mm	NORDTEX UD 60 mm	0.228015	0.0673979	1.43374	5.80952	0.295585	201.19	10.7962	80.7958	20.5396	0.259	77.7	30.635
	Concrete 90 mm	Air (Cavity) 30 mm	NORDTEX SYSTEM DRY 110 100 mm	Wood fiber panel.4 22 mm	NORDTEX UD 22 mm	0.250547	0.0705354	1.39104	5.87303	0.281525	209.88	11.0004	81.7086	19.9471	0.264	77.7	29.52
	Concrete 90 mm	Polyethylene foam 15 mm	Polyester Fiber.150 mm	ERACLIT-L multiuso 80 mm	Fiberglass 40 mm	0.19133	0.0397843	0.50671	5.88221	0.207935	214.075	11.1696	81.4145	7.50261	0.275	77.7	72.9137
	Concrete 80 mm	Cork panels expanded 40 mm	Expanded polystyrene foam 30 mm	ERACLIT-L multiuso 120 mm	Polyethylene foam 5 mm	0.187477	0.0354102	0.907539	5.78075	0.188877	201.215	12.9823	79.8388	12.7634	0.275	77.7	54.0513
	Concrete 50 mm	NORDTEX SYSTEM DRY 140 60 mm	Polyethylene foam 3 mm	ERACLIT-L multiuso morbido 40 mm	Expanded polystyrene foam 120 mm	0.158531	0.0678414	0.361813	5.03912	0.427937	124.699	9.04483	70.2235	5.90741	0.273	77.7	38.7227
	Concrete 70 mm	Polyethylene foam 6 mm	ERACLIT-L multiuso 60 mm	ERACLIT-L multiuso 80 mm	Hemp fibers 50 mm	0.178784	0.0308051	0.489782	5.57917	0.172303	178.498	13.1104	76.9962	7.02947	0.266	77.7	34.1955
	Concrete 60 mm	NORDTEX PHALTEX 12 mm	Wood fiber panel.4 35 mm	Insulating polyurethane foam 70 mm	NORDTEX CANNATHERM 100 mm	0.150376	0.0652184	0.341859	5.44403	0.433703	149.73	8.63133	75.7218	5.59595	0.277	77.7	71.92
	Concrete 60 mm	Wood fiber panel.4 22 mm	Air (Cavity) 25 mm	Air (Cavity) 5 mm	ERACLIT-L multiuso morbido 140 mm	0.217416	0.109399	0.499261	5.45663	0.503177	144.94	7.5426	76.3263	8.27806	0.252	77.7	28.26
	Concrete 60 mm	Hemp fibers 160 mm	NORDTEX PHALTEX 10 mm	Polyester Fiber.140 mm	Air (Cavity) 5 mm	0.14486	0.0599525	0.521854	5.37889	0.413866	141.58	9.17145	74.7872	7.99994	0.275	88.8	31.35
	Concrete 70 mm	Wood fiber panel.5 50 mm	Air (Cavity) 50 mm	Polyethylene foam 15 mm	Wood fiber panel.6 80 mm	0.24561	0.0937857	0.971876	5.60567	0.381847	169.795	9.06702	78.3528	14.6535	0.265	77.7	26.4138
	Concrete 90 mm	Air (Cavity) 35 mm	Air (Cavity) 25 mm	Insulating polyurethane foam 80 mm	Hemp fibers 50 mm	0.176497	0.0800919	0.34297	5.91555	0.453786	202.78	6.38754	81.9622	5.6327	0.28	77.7	46
	Concrete 70 mm	Wood wool 25 mm	NORDTEX FLEX 40 mm	NORDTEX SYSTEM 190 120 mm	Wood fiber panel.4 24 mm	0.202667	0.0310481	1.29436	5.66498	0.153197	194.905	14.4791	78.0589	17.8478	0.279	77.7	50.92
	Concrete 70 mm	Polyethylene foam 25 mm	NORDTEX SPECIAL 60 mm	NORDTEX SPECIAL DRY 140 40 mm	ERACLIT-L multiuso 80 mm	0.197473	0.0283193	0.949383	5.5388	0.143408	187.625	14.6587	76.2808	13.1043	0.275	77.7	33.6562
	Concrete 90 mm	Wood fiber panel.5 80 mm	Wood fiber panel.5 50 mm	Wood and hemp fiber panels.7 30 mm	Air (Cavity) 10 mm	0.219663	0.0884522	0.473388	5.90133	0.402671	206	7.84444	82.1496	7.66286	0.26	88.8	31.6
	Concrete 70 mm	NORDTEX SYSTEM 270 40 mm	Polyurethane foam 1 90 mm	Wood fiber panels flexible 60 mm	Air (Cavity) 10 mm	0.154031	0.0618556	0.448673	5.65622	0.401579	170.81	9.09967	78.6097	7.01543	0.27	88.8	55.62
	Concrete 80 mm	Polyurethane foam 2 120 mm	NORDTEX SYSTEM DRY 140 60 mm	NORDTEX NATUR 10 mm	Air (Cavity) 5 mm	0.151171	0.0508136	1.01552	5.80684	0.336134	190.9	9.87801	80.5484	14.638	0.275	88.8	66.31
	Concrete 90 mm	Rock wool 100 mm	Cork panels expanded 20 mm	ERACLIT-L multiuso 40 mm	OSB (Oriented Strand Board) 18 mm	0.21659	0.0800831	2.04952	5.90288	0.369745	222.5	8.9247	82.2165	29.2343	0.268	77.7	51.45
	Concrete 80 mm	Polyester Fiber.2 80 mm	Polyethylene foam 4 mm	NORDTEX SPECIAL DRY 140 100 mm	Hydraulic lime coat 15 mm	0.20039	0.0570882	1.78014	5.78282	0.284885	209.782	10.6613	80.2915	25.0526	0.279	88.8	34.983
	Concrete 70 mm	ERACLIT-L multiuso 120 mm	NORDTEX SYSTEM DRY 140 60 mm	Air (Cavity) 15 mm	NORDTEX NATUR 10 mm	0.196634	0.0355852	0.958805	5.58991	0.180972	183.9	13.6289	77.1355	13.3525	0.275	77.7	33.1
	Concrete 70 mm	NORDTEX THERM DRY 110 100 mm	NORDTEX FLEX 50 mm	ERACLIT-L multiuso 40 mm	Polyethylene foam 2 mm	0.188761	0.0551165	0.901341	5.60584	0.291992	173.966	11.3056	77.7868	12.9945	0.262	77.7	33.2485
	Concrete 80 mm	NORDTEX SPECIAL DRY 140 40 mm	Wood fiber hardboard 100 mm	Polyethylene foam 12 mm	OSB (Oriented Strand Board) 22 mm	0.239415	0.0585654	2.09631	5.75453	0.244619	212.296	12.1632	79.8161	29.19	0.254	77.7	45.941
	Concrete 80 mm	NORDTEX FLEX 30 mm	Wood fiber panel.1 40 mm	NORDTEX SYSTEM 190 80 mm	Soft cellulose fibers panels 40 mm	0.209595	0.0295723	0.636836	5.72087	0.141093	204.9	13.7209	78.8977	8.99166	0.27	77.7	36.8
	Concrete 100 mm	Wood fiber panel.5 40 mm	Wood and hemp fiber panels.8 100 mm	Gypsum based dry 15 mm	Cork panels expanded 10 mm	0.232815	0.0599099	1.61636	5.94593	0.257328	240.45	11.2739	82.5618	22.8901	0.265	77.7	52.65
	Concrete 90 mm	Hemp fibers 100 mm	Air (Cavity) 10 mm	Air (Cavity) 5 mm	NORDTEX CANNATHERM 60 mm	0.189207	0.0807727	0.341849	5.91144	0.426902	203.6	7.15174	82.0761	5.67697	0.265	77.7	42.41
	Concrete 90 mm	Polyurethane foam 1 20 mm	ERACLIT-L multiuso morbido 40 mm	NORDTEX FLEX 80 mm	Fiberglass 40 mm	0.182979	0.0670865	0.369865	5.89994	0.366636	206	8.43573	81.9612	5.96763	0.27	77.7	81.93
	Concrete 90 mm	NORDTEX CANNATHERM 60 mm	Wood fiber hardboard 80 mm	NORDTEX PHALTEX 12 mm	NORDTEX PHALTEX 19 mm	0.237077	0.0637635	1.3962	5.87933	0.268956	219.73	10.8138	81.7107	19.9387	0.261	77.7	45.09
	Concrete 80 mm	Lime and gypsum coat 12.5 mm	Wood fiber hardboard 20 mm	Cork panels expanded 30 mm	Polyurethane foam 2 130 mm	0.152534	0.0587265	0.282675	5.86777	0.385006	202.35	8.50695	81.4214	4.68112	0.2725	88.8	100.36
	Concrete 80 mm	NORDTEX FLEX 50 mm	Kenaf fiber 80 mm	Polyurethane foam 1 20 mm	Wood fiber panel.4 35 mm	0.19427	0.0772957	1.29162	5.799	0.397878	192.67	9.10688	80.7776	18.7927	0.265	77.7	64.48
	Concrete 80 mm	Air (Cavity) 20 mm	Air (Cavity) 15 mm	Polyurethane foam 2 90 mm	Concrete closed structure, Expanded clay 50 mm	0.244404	0.121255	3.17974	5.78865	0.496126	229.15	6.51386	80.6522	45.3452	0.255	77.7	55.44
	Concrete 70 mm	NORDTEX FLEX 20 mm	Sheep wool 100 mm	Expanded polystyrene foam 30 mm	Wood fiber hardboard 40 mm	0.186953	0.0945118	0.887031	5.64087	0.505537	164.24	7.12515	78.5833	13.4531	0.26	77.7	37.15
	Concrete 90 mm	Polyethylene foam 5 mm	Insulating polyurethane foam 40 mm	Cork panels expanded 80 mm	Cork panels expanded 60 mm	0.173871	0.0385506	0.785751	5.8919	0.22172	216.405	11.5651	81.5139	11.2317	0.275	77.7	109.831
	Concrete 70 mm	NORDTEX NATUR 19 mm	Polyurethane foam 2 90 mm	Polyester Fiber.140 mm	Wood fiber hardboard 60 mm	0.148835	0.0538081	1.00944	5.69254	0.361529	172.32	10.0072	79.0171	14.5811	0.279	77.7	60.26
	Concrete 80 mm	Polyester Fiber.140 mm	NORDTEX SPECIAL DRY 140 100 mm	ERACLIT-L multiuso 20 mm	Air (Cavity) 35 mm	0.225385	0.0602187	0.851968	5.75845	0.267182	194.4	10.9015	79.9886	12.4828	0.275	88.8	30.4
	Concrete 70 mm	Polyurethane foam 2 20 mm	ERACLIT-L multiuso morbido 120 mm	Polyethylene foam 5 mm	Concrete closed structure, Expanded clay 50 mm	0.227425	0.108639	3.31468	5.61575	0.477693	210.865	8.18246	78.5976	47.0562	0.265	77.7	45.6213
	Concrete 70 mm	NORDTEX FLEX 100 mm	Wood fiber panels flexible 40 mm	Wood fiber hardboard 60 mm	Polyethylene foam 5 mm	0.180546	0.058782	0.938521	5.62355	0.325579	170.745	10.5814	78.119	13.6539	0.275	77.7	34.2112
	Concrete 80 mm	Polyethylene foam 3 mm	Expanded polystyrene foam 20 mm	Polyurethane foam 1 100 mm	Concrete closed structure, Expanded clay 50 mm	0.19271	0.092619	3.21216	5.80687	0.480614	230.399	7.1076	80.7928	45.4403	0.253	77.7	61.0427
	Concrete 100 mm	Rock wool 40 mm	Exfoliated vermiculite 2 mm	Wood fiber panels flexible 60 mm	Hemp fibers 50 mm	0.217786	0.0840748	0.402224	5.96671	0.386043	226.64	7.44418	82.896	6.57248	0.252	77.7	29.6606
	Concrete 80 mm	NORDTEX THERM DRY 140 60 mm	NORDTEX SPECIAL DRY 140 60 mm	NORDTEX SYSTEM 270 60 mm	OSB (Oriented Strand Board) 18 mm	0.220595	0.0373173	2.22973	5.75737	0.169167	220.4	14.3888	79.3861	30.6561	0.278	77.7	47.1
	Concrete 60 mm	Expanded polystyrene foam 40 mm	Wood fiber hardboard 40 mm	Polyurethane foam 2 60 mm	Insulating polyurethane foam 60 mm	0.136529	0.0481867	0.265819	5.33187	0.35294	144.06	9.20124	73.9792	4.31515	0.26	77.7	65.52
	Concrete 80 mm	NORDTEX NATUR 15 mm	Air (Cavity) 25 mm	Insulating polyurethane foam 60 mm	NORDTEX SPECIAL DRY 140 80 mm	0.191156	0.065658	0.955915	5.82641	0.343478	192.81	9.36679	81.009	14.0401	0.26	77.7	43.56
	Concrete 90 mm	NORDTEX PHALTEX 10 mm	NORDTEX SYSTEM DRY 110 140 mm	Granules of expanded perlite 15 mm	Polyethylene foam 5 mm	0.217958	0.0586627	0.670483	5.88519	0.269147	217.252	10.8405	81.7237	9.9741	0.26	77.7	32.6812
	Concrete 70 mm	NORDTEX SPECIAL 60 mm	Wood fiber panel.1 60 mm	ERACLIT-L multiuso morbido 80 mm	Air (Cavity) 5 mm	0.200742	0.0279989	0.503084	5.56674	0.139477	188.3	13.7494	76.754	7.12638	0.275	88.8	34.4
	Concrete 50 mm	Cork panels expanded 40 mm	Insulating polyurethane foam 80 mm	NORDTEX SYSTEM 270 20 mm	Polyurethane foam 1 90 mm	0.112391	0.029419	0.31594	5.06727	0.261755	126.22	10.5535	70.0598	4.74206	0.28	77.7	95.31
	Concrete 80 mm	Expanded polystyrene foam 50 mm	Hemp fibers 30 mm	Fiberglass 30 mm	NORDTEX THERM DRY 110 80 mm	0.172767	0.061452	0.799997	5.79976	0.355694	188.65	9.41975	80.5892	11.8362	0.27	77.7	72.13
	Concrete 100 mm	Air (Cavity) 5 mm	Polyethylene foam 15 mm	Insulating polyurethane foam 120 mm	NORDTEX FLEX 20 mm	0.156346	0.0639185	0.318478	5.9842	0.408828	225.815	6.79869	82.8245	5.17736	0.26	77.7	57.5737
	Concrete 70 mm	Polyurethane foam 2 20 mm	Wood fiber panels flexible 100 mm	Wood fiber panel.4 22 mm	NORDTEX UD 52 mm	0.194009	0.0489777	1.41308	5.60985	0.25245	179.63	11.6865	77.7286	19.964	0.264	77.7	41.42
	Concrete 60 mm	Hemp fibers 50 mm	Wood fiber panel.4 22 mm	Air (Cavity) 5 mm	ERACLIT-L multiuso morbido 140 mm	0.163262	0.0469657	0.515956	5.32537	0.287671	146.84	10.5215	73.8513	7.7007	0.277	77.7	35.41
	Concrete 90 mm	ERACLIT-L multiuso 40 mm	NORDTEX FLEX 60 mm	Air (Cavity) 5 mm	Wood fiber panel.2 80 mm	0.213784	0.04442	1.27322	5.8819	0.20778	225.8	12.6402	81.3753	17.8817	0.275	77.7	34.2
	Concrete 80 mm	Wood wool 25 mm	Sheep wool 100 mm	Wood fiber hardboard 60 mm	NORDTEX PHALTEX 12 mm	0.202306	0.0696081	1.18541	5.84857	0.344072	199.775	9.5688	81.3714	17.217	0.277	77.7	53.63
	Concrete 60 mm	Wood fiber panel.4 24 mm	NORDTEX UD 22 mm	Air (Cavity) 20 mm	ERACLIT-L multiuso morbido 140 mm	0.200732	0.0772563	0.50669	5.39726	0.384873	151.42	9.53072	75.2788	8.02269	0.266	77.7	31.38
	Concrete 70 mm	NORDTEX THERM DRY 140 80 mm	NORDTEX SYSTEM 270 40 mm	Wood fiber hardboard 60 mm	OSB (Oriented Strand Board) 22 mm	0.212578	0.0335461	2.16595	5.58933	0.157806	199.7	14.3504	77.034	29.7423	0.272	77.7	49.05
	Concrete 90 mm	NORDTEX NATUR 19 mm	Insulating polyurethane foam 30 mm	Insulating polyurethane foam 60 mm	NORDTEX SPECIAL DRY 140 80 mm	0.154226	0.043526	0.970899	5.93096	0.282222	216.81	10.5669	82.1526	13.8942	0.279	77.7	58.35
	Concrete 90 mm	Air (Cavity) 5 mm	NORDTEX THERM 40 mm	NORDTEX THERM DRY 140 120 mm	Air (Cavity) 5 mm	0.227461	0.0496049	0.851795	5.85494	0.218081	221.2	12.1854	81.1052	12.2214	0.26	88.8	31.6
	Concrete 80 mm	Air (Cavity) 30 mm	Expanded polystyrene foam 20 mm	ERACLIT-L multiuso morbido 120 mm	NORDTEX PHALTEX 12 mm	0.233456	0.108051	0.782079	5.7884	0.462833	185.46	7.22331	80.7223	12.2129	0.262	77.7	30.01
	Concrete 60 mm	Lime and gypsum coat 12.5 mm	Air (Cavity) 20 mm	NORDTEX THERM 160 mm	Polyethylene foam 25 mm	0.200066	0.0389395	0.74192	5.48633	0.194633	173.425	13.1398	75.7798	10.5449	0.2775	88.8	48.3362
	Concrete 100 mm	Hemp fibers 40 mm	Air (Cavity) 25 mm	NORDTEX FLEX 50 mm	Expanded polystyrene foam 50 mm	0.222688	0.0876568	0.376641	5.96813	0.393631	225.77	7.20395	82.8982	6.20956	0.265	77.7	32.38
	Concrete 60 mm	Polyurethane foam 2 40 mm	NORDTEX SPECIAL 80 mm	Expanded polystyrene foam 20 mm	Hemp fibers 80 mm	0.148403	0.0200805	0.398888	5.29857	0.135311	156.34	12.8292	73.0364	5.6691	0.28	77.7	49.16
	Concrete 90 mm	NORDTEX FLEX 100 mm	NORDTEX UD 22 mm	NORDTEX NATUR 15 mm	Flax fiber 40 mm	0.216155	0.0543035	0.668488	5.88982	0.251225	213.59	10.3519	81.7367	9.93795	0.267	77.7	34.63
	Concrete 80 mm	Air (Cavity) 20 mm	NORDTEX NATUR 12 mm	NORDTEX THERM DRY 110 160 mm	Air (Cavity) 5 mm	0.198589	0.0498638	0.728553	5.76737	0.251091	196.36	11.7335	79.927	10.5741	0.277	88.8	31.96
	Concrete 60 mm	Granules of expanded perlite 20 mm	NORDTEX THERM DRY 140 40 mm	NORDTEX SYSTEM 190 100 mm	Hemp fibers 50 mm	0.176255	0.0262782	0.498186	5.31193	0.149092	160.35	13.5586	73.2239	7.07849	0.27	77.7	35.23
	Concrete 100 mm	NORDTEX SPECIAL 120 mm	Insulating polyurethane foam 40 mm	Air (Cavity) 5 mm	Air (Cavity) 5 mm	0.208433	0.0265081	0.410378	5.89267	0.127178	250.24	13.3985	81.2882	5.93052	0.27	88.8	43.66
	Concrete 80 mm	Granules of expanded perlite 7 mm	Wood fiber hardboard 120 mm	NORDTEX THERM 60 mm	Cork panels expanded 10 mm	0.190404	0.0281993	0.896074	5.74542	0.148103	206.647	14.4925	79.1583	12.4058	0.277	77.7	44.238
	Concrete 90 mm	Hemp fibers 40 mm	Expanded polystyrene foam 30 mm	ERACLIT-L multiuso 100 mm	Air (Cavity) 5 mm	0.195554	0.0439333	0.900913	5.89153	0.224661	216.57	11.4842	81.5827	12.9049	0.265	88.8	34.43
	Concrete 100 mm	Polyester Fiber.3 20 mm	Air (Cavity) 15 mm	Wood fiber panels flexible 40 mm	Polyurethane foam 1 100 mm	0.164285	0.0636955	0.27188	5.97593	0.387714	225.98	7.45216	82.8172	4.52149	0.275	77.7	57.76
	Concrete 70 mm	NORDTEX FLEX 80 mm	Insulating polyurethane foam 70 mm	Polyester Fiber.130 mm	ERACLIT-L multiuso 20 mm	0.149102	0.0708012	0.655749	5.6459	0.474851	164.62	7.90728	78.5	9.99026	0.27	77.7	50.81
	Concrete 80 mm	ERACLIT-L multiuso 80 mm	NORDTEX NATUR 15 mm	ERACLIT-L multiuso 80 mm	Air (Cavity) 20 mm	0.209808	0.035834	0.863487	5.7516	0.170794	205.05	13.5757	79.3882	12.1116	0.275	88.8	32.35
	Concrete 90 mm	Polyethylene foam 6 mm	NORDTEX SPECIAL DRY 140 40 mm	ERACLIT-L multiuso 80 mm	Polyurethane foam 2 60 mm	0.175949	0.0307183	0.37389	5.85412	0.174587	218.698	12.3299	80.8594	5.50564	0.276	77.7	51.8555
	Concrete 60 mm	Polyethylene foam 6 mm	NORDTEX SYSTEM DRY 140 60 mm	Hemp fibers 100 mm	Air (Cavity) 25 mm	0.189801	0.0821202	0.382146	5.36872	0.432665	144.398	8.5376	74.9132	6.35794	0.251	88.8	27.1955
	Concrete 70 mm	Polyethylene foam 6 mm	NORDTEX THERM 20 mm	Wood fiber panel.3 160 mm	OSB (Oriented Strand Board) 18 mm	0.208432	0.0311818	2.04801	5.56739	0.149602	199.498	14.9601	76.6551	28.0654	0.274	77.7	46.3455
	Concrete 70 mm	Wood fiber panel.3 120 mm	NORDTEX SYSTEM 190 40 mm	Cork panels expanded 10 mm	NORDTEX UD 22 mm	0.21084	0.032476	1.22713	5.58173	0.154032	191.54	14.5726	76.9035	16.9072	0.262	77.7	42.36
	Concrete 90 mm	ERACLIT-L multiuso 80 mm	NORDTEX NATUR 15 mm	NORDTEX SYSTEM 190 60 mm	Air (Cavity) 20 mm	0.24099	0.0463865	0.973673	5.85748	0.192483	225.65	12.7574	81.0496	13.8135	0.265	88.8	30.95
	Concrete 100 mm	OSB (Oriented Strand Board) 18 mm	Insulating polyurethane foam 60 mm	Cork panels expanded 40 mm	Cork panels expanded 60 mm	0.178297	0.0440467	0.803524	5.98515	0.247041	245.86	10.6653	82.9064	11.5987	0.278	77.7	106.71
	Concrete 60 mm	Air (Cavity) 15 mm	Flax fiber 100 mm	ERACLIT-L multiuso morbido 60 mm	Concrete 20 mm	0.22615	0.135733	3.0904	5.35715	0.60019	182	6.08356	74.8762	44.3217	0.255	77.7	32.55
	Concrete 80 mm	Wood fiber panel.1 40 mm	Mineral Insulating 80 mm	Insulating polyurethane foam 20 mm	Wood fiber panel.4 52 mm	0.209121	0.0512199	1.41824	5.76016	0.244929	210.56	12.5248	79.7778	19.8978	0.272	77.7	54.074
	Concrete 60 mm	Polyurethane foam 1 40 mm	NORDTEX NATUR 12 mm	NORDTEX THERM 120 mm	Polyurethane foam 1 20 mm	0.165759	0.026206	0.600579	5.31456	0.158097	156.12	13.2228	73.2799	8.51317	0.252	77.7	53.68
	Concrete 80 mm	NORDTEX SYSTEM DRY 140 100 mm	Polyethylene foam 10 mm	ERACLIT-L multiuso morbido 50 mm	Air (Cavity) 15 mm	0.232231	0.0701984	0.529627	5.75861	0.302278	192.83	10.0473	80.1518	8.24505	0.255	88.8	29.8425
	Concrete 80 mm	NORDTEX FLEX 60 mm	Air (Cavity) 45 mm	NORDTEX SPECIAL DRY 140 80 mm	Polyethylene foam 10 mm	0.242224	0.0843023	0.840662	5.77709	0.348034	190.53	9.33551	80.5837	12.7189	0.275	77.7	28.5425
	Concrete 80 mm	Polyester Fiber.2 80 mm	Polyethylene foam 20 mm	Polyester Fiber.160 mm	Cement mortar 30 mm	0.220027	0.106268	3.77058	5.79878	0.482975	240.86	6.98961	80.7879	53.3104	0.27	88.8	31.5464
	Concrete 70 mm	NORDTEX PHALTEX 19 mm	Wood fiber panel.4 24 mm	ERACLIT-L multiuso 120 mm	Polyester Fiber.140 mm	0.193372	0.0319736	0.564938	5.59776	0.165348	185.25	13.7424	77.2144	8.02651	0.273	77.7	34.79
	Concrete 80 mm	Polyethylene foam 5 mm	NORDTEX UD 22 mm	Insulating polyurethane foam 120 mm	Fiberglass 50 mm	0.13227	0.056695	0.247858	5.83027	0.428631	188.025	7.87742	80.8289	4.15216	0.277	77.7	105.231
	Concrete 70 mm	Polyethylene foam 8 mm	Wood fiber panel.1 60 mm	NORDTEX PHALTEX 19 mm	NORDTEX SPECIAL 120 mm	0.221793	0.0222115	1.25128	5.53734	0.100145	203.334	16.5317	76.0921	17.0993	0.277	77.7	34.864
	Concrete 80 mm	Lime and gypsum coat 12.5 mm	NORDTEX THERM 30 mm	Polyurethane foam 1 20 mm	Hemp fibers 120 mm	0.17076	0.06615	0.397144	5.87487	0.387386	201.08	8.58565	81.6203	6.3663	0.2625	88.8	56.66
	Concrete 60 mm	Cork panels expanded 40 mm	NORDTEX THERM 30 mm	Soft cellulose fibers panels 80 mm	NORDTEX FLEX 60 mm	0.17674	0.0630098	0.507884	5.35691	0.356511	147.8	9.94251	74.5251	7.82768	0.27	77.7	57.15
	Concrete 60 mm	Polyethylene foam 10 mm	Air (Cavity) 30 mm	Polyurethane foam 2 100 mm	Hemp fibers 60 mm	0.156045	0.0895894	0.375711	5.38293	0.574126	138.11	6.35444	74.8815	6.20955	0.26	77.7	56.4825
	Concrete 80 mm	Polyethylene foam 8 mm	NORDTEX SPECIAL DRY 140 40 mm	ERACLIT-L multiuso 80 mm	Hemp fibers 60 mm	0.184793	0.0356365	0.458461	5.74547	0.192846	196.944	12.2642	79.4149	6.70656	0.268	77.7	34.344
	Concrete 80 mm	Polyethylene foam 4 mm	Polyurethane foam 1 100 mm	Granules of expanded perlite 20 mm	Rock wool 70 mm	0.146967	0.0675847	0.318687	5.81322	0.459863	184.382	7.15977	80.6328	5.22106	0.274	77.7	56.737
	Concrete 90 mm	Expanded polystyrene foam 20 mm	Hemp fibers 100 mm	NORDTEX NATUR 12 mm	Wood fiber panel.1 40 mm	0.191249	0.0612036	1.42526	5.90613	0.320021	215.86	10.0488	82.0565	20.3877	0.262	77.7	32.56
	Concrete 80 mm	Insulating polyurethane foam 30 mm	Kenaf fiber 20 mm	Polyurethane foam 2 50 mm	NORDTEX FLEX 80 mm	0.164924	0.072994	0.5012	5.80499	0.442593	183.83	7.69887	80.6612	7.86955	0.26	77.7	62.82
	Concrete 90 mm	NORDTEX FLEX 30 mm	Air (Cavity) 5 mm	NORDTEX NATUR 10 mm	Wood fiber panel.3 120 mm	0.238729	0.0454385	1.07478	5.85373	0.190335	224.6	12.6195	80.9976	15.1676	0.255	68.82	31.6
	Concrete 80 mm	Air (Cavity) 5 mm	Air (Cavity) 15 mm	Air (Cavity) 5 mm	NORDTEX SPECIAL DRY 140 160 mm	0.223947	0.053612	0.916274	5.74309	0.239396	198.4	11.836	79.6282	13.1628	0.265	77.7	30.4
	Concrete 100 mm	Kenaf fiber 60 mm	Polyethylene foam 4 mm	NORDTEX SPECIAL DRY 140 100 mm	NORDTEX NATUR 12 mm	0.22023	0.0513862	1.06706	5.94776	0.233329	239.892	11.2783	82.4727	15.2373	0.276	77.7	51.157
	Concrete 70 mm	Wood fiber panel.1 40 mm	Wood fiber panel.2 100 mm	ERACLIT-L multiuso 20 mm	Ready mixed coat 30 mm	0.253404	0.0422693	2.15252	5.57037	0.166806	220.8	14.4007	76.8243	29.5774	0.26	88.8	64.17
	Concrete 90 mm	NORDTEX THERM DRY 110 100 mm	Kenaf fiber 20 mm	Polyurethane foam 2 60 mm	Air (Cavity) 5 mm	0.170733	0.0452188	0.329555	5.87436	0.264851	212.1	10.394	81.3993	5.15005	0.275	88.8	56.91
	Concrete 100 mm	Wood fiber hardboard 80 mm	Polyethylene foam 30 mm	Polyurethane foam 1 30 mm	Polyurethane foam 1 40 mm	0.171738	0.0400421	0.307936	5.91991	0.233158	236.31	10.7612	81.9525	4.77229	0.28	77.7	57.1375
	Concrete 90 mm	Polyurethane foam 2 90 mm	NORDTEX PHALTEX 19 mm	Cork panels expanded 10 mm	Flax fiber 60 mm	0.174825	0.0527253	0.503941	5.90607	0.30159	208.52	9.0484	81.9099	7.64266	0.269	77.7	68.98
	Concrete 80 mm	Polyethylene foam 6 mm	NORDTEX UD 22 mm	Expanded polystyrene foam 160 mm	Air (Cavity) 5 mm	0.178027	0.0755188	0.335536	5.81216	0.424198	187.738	7.9605	80.81	5.602	0.273	88.8	38.9055
	Concrete 80 mm	Wood fiber panel.5 100 mm	Wood and hemp fiber panels.13 19 mm	Expanded polystyrene foam 60 mm	Wood and hemp fiber panels.4 20 mm	0.188598	0.0563664	0.973393	5.78276	0.298871	192.77	10.1116	80.2933	14.0621	0.279	77.7	37.42
	Concrete 80 mm	Lime and gypsum coat 12.5 mm	Polyester Fiber.140 mm	ERACLIT-L multiuso morbido 80 mm	Expanded polystyrene foam 40 mm	0.215217	0.0918578	0.401687	5.86562	0.426814	197.6	7.38878	81.6218	6.64024	0.2525	88.8	50.18
	Concrete 80 mm	Air (Cavity) 30 mm	Expanded polystyrene foam 20 mm	Polyurethane foam 2 110 mm	NORDTEX NATUR 15 mm	0.181904	0.0905355	0.671874	5.80708	0.497711	184	6.33346	80.5886	10.422	0.255	77.7	59.58
	Concrete 100 mm	Fiberglass 60 mm	Polyethylene foam 5 mm	Polyurethane foam 1 80 mm	Air (Cavity) 30 mm	0.175735	0.072676	0.256996	5.98019	0.413554	224.965	6.51981	82.7849	4.27324	0.275	88.8	99.4912
	Concrete 90 mm	Air (Cavity) 5 mm	NORDTEX PHALTEX 15 mm	Insulating polyurethane foam 80 mm	Mineral Insulating 80 mm	0.172289	0.0666583	0.666761	5.92643	0.386899	213.53	8.33109	82.3047	10.0846	0.27	77.7	63.104
	Concrete 60 mm	NORDTEX FLEX 100 mm	Wood fiber hardboard 60 mm	NORDTEX NATUR 10 mm	Air (Cavity) 40 mm	0.210602	0.0798466	0.97156	5.36069	0.379136	148.9	9.63347	74.8119	14.4497	0.27	88.8	29.3
	Concrete 70 mm	NORDTEX FLEX 140 mm	Wood fiber panel.4 52 mm	Air (Cavity) 5 mm	Air (Cavity) 5 mm	0.192328	0.0558138	1.16414	5.62253	0.290201	175.04	11.1169	78.0348	16.7135	0.272	88.8	33.36
	Concrete 50 mm	NORDTEX PHALTEX 12 mm	NORDTEX FLEX 140 mm	Insulating polyurethane foam 60 mm	Cork panels expanded 10 mm	0.144354	0.0650104	0.392442	5.10328	0.450355	123.12	8.51158	71.0523	6.28994	0.272	77.7	57.67
	Concrete 90 mm	Expanded polystyrene foam 20 mm	Polyethylene foam 12 mm	Insulating polyurethane foam 100 mm	Hemp fibers 50 mm	0.14131	0.0602456	0.356932	5.9239	0.426335	204.596	7.37578	82.0808	5.70232	0.272	77.7	56.441
	Concrete 70 mm	NORDTEX SYSTEM DRY 140 80 mm	Wood fiber panel.4 35 mm	Granules of expanded perlite 20 mm	NORDTEX SPECIAL 60 mm	0.215466	0.0347499	1.26214	5.58923	0.161277	190.9	14.1363	77.0635	17.4734	0.265	77.7	33.83
	Concrete 60 mm	Granules of expanded perlite 20 mm	Wood fiber hardboard 80 mm	ERACLIT-L multiuso 20 mm	Wood fiber hardboard 80 mm	0.189906	0.034459	0.950631	5.31595	0.181453	162.65	13.719	73.3186	13.2479	0.26	77.7	33.28
	Concrete 80 mm	Polyethylene foam 2 mm	Hemp fibers 100 mm	NORDTEX FLEX 50 mm	Polyurethane foam 1 30 mm	0.162372	0.0648063	0.379659	5.80281	0.399122	183.446	8.39409	80.6118	6.08414	0.262	77.7	42.6185
	Concrete 80 mm	Polyethylene foam 4 mm	Wood fiber panel.1 40 mm	NORDTEX SPECIAL DRY 140 60 mm	Rock wool 70 mm	0.222723	0.059719	0.40987	5.72796	0.268131	197.932	10.5458	79.5807	6.45389	0.254	77.7	28.537
	Concrete 60 mm	OSB (Oriented Strand Board) 25 mm	NORDTEX SYSTEM DRY 110 120 mm	OSB (Oriented Strand Board) 15 mm	Hemp fibers 60 mm	0.173706	0.0255431	0.511642	5.56013	0.147048	173.48	13.4861	76.6634	7.27343	0.28	77.7	62.7
	Concrete 80 mm	NORDTEX UD 60 mm	NORDTEX SYSTEM 190 80 mm	Wood fiber panel.4 52 mm	Granules of expanded perlite 7 mm	0.216847	0.0236005	1.20498	5.72284	0.108835	222.087	16.3352	78.6763	16.5009	0.279	77.7	35.498
	Concrete 70 mm	ERACLIT-L multiuso 40 mm	NORDTEX SPECIAL DRY 140 60 mm	ERACLIT-L multiuso morbido 40 mm	Air (Cavity) 45 mm	0.254738	0.0896681	0.564929	5.59804	0.352001	170.8	9.40063	78.2034	8.99358	0.255	88.8	26.6
	Concrete 90 mm	Polyethylene foam 20 mm	Polyester Fiber.150 mm	ERACLIT-L multiuso 80 mm	Fiberglass 40 mm	0.187592	0.038113	0.507215	5.88432	0.20317	214.24	11.2802	81.4172	7.48389	0.28	77.7	73.285
	Concrete 100 mm	Cork panels expanded 10 mm	Polyester Fiber.150 mm	Wood fiber panels flexible 80 mm	NORDTEX FLEX 20 mm	0.221557	0.0844154	0.487773	5.96961	0.38101	227.66	7.68322	82.9841	7.81128	0.26	77.7	40.68
	Concrete 80 mm	Wood fiber panels flexible 100 mm	Expanded polystyrene foam 80 mm	NORDTEX NATUR 10 mm	Air (Cavity) 5 mm	0.181135	0.076342	0.590755	5.79957	0.421465	186.05	8.16391	80.6842	9.17315	0.275	88.8	35.5
	Concrete 90 mm	ERACLIT-L multiuso 80 mm	NORDTEX PHALTEX 19 mm	ERACLIT-L multiuso 60 mm	Gypsum based dry 15 mm	0.242017	0.0472318	2.03732	5.85679	0.195159	242.02	12.794	81.0455	28.1802	0.264	77.7	43.62
	Concrete 70 mm	Expanded polystyrene foam 20 mm	NORDTEX SPECIAL DRY 140 40 mm	ERACLIT-L multiuso 60 mm	Polyurethane foam 1 80 mm	0.150431	0.0300126	0.311478	5.5671	0.199511	172.78	11.7513	76.9123	4.6555	0.27	77.7	56.09
	Concrete 90 mm	ERACLIT-L multiuso 120 mm	NORDTEX FLEX 20 mm	NORDTEX NATUR 19 mm	Wood fiber panel.4 24 mm	0.211731	0.0373417	1.32509	5.85725	0.176364	229.05	13.727	80.8564	18.3582	0.273	77.7	34.59
	Concrete 70 mm	Polyurethane foam 1 20 mm	NORDTEX THERM DRY 110 80 mm	NORDTEX NATUR 19 mm	NORDTEX SPECIAL 80 mm	0.187183	0.0281138	1.26039	5.58644	0.150195	187.09	14.3466	76.9585	17.4179	0.269	77.7	43.1
	Concrete 60 mm	Polyurethane foam 1 120 mm	Kenaf fiber 30 mm	Cement mortar 30 mm	Expanded polystyrene foam 20 mm	0.151864	0.0370693	1.45424	5.37563	0.244095	198.52	10.0335	74.4233	20.5029	0.26	88.8	71.6014
	Concrete 60 mm	Exfoliated vermiculite 2 mm	Rock wool 60 mm	Insulating polyurethane foam 120 mm	OSB (Oriented Strand Board) 15 mm	0.138977	0.0810473	1.34019	5.39006	0.583169	148.64	6.43526	74.9138	19.5346	0.257	77.7	65.9706
	Concrete 60 mm	OSB (Oriented Strand Board) 15 mm	NORDTEX SPECIAL 80 mm	Expanded polystyrene foam 20 mm	Hemp fibers 80 mm	0.188135	0.0449618	0.399729	5.46548	0.238988	164.69	11.4097	75.7231	6.04732	0.255	77.7	42.5
	Concrete 100 mm	NORDTEX CANNATHERM 60 mm	Soft cellulose fibers panels 50 mm	Polyurethane foam 2 60 mm	Air (Cavity) 5 mm	0.184175	0.0707045	0.296203	5.97295	0.383899	225.9	7.43989	82.8454	4.91134	0.275	88.8	66.52
	Concrete 70 mm	Polyethylene foam 6 mm	Expanded polystyrene foam 80 mm	NORDTEX CANNATHERM 40 mm	Wood fiber panels flexible 60 mm	0.189796	0.0978944	0.470675	5.63446	0.515786	161.168	6.77801	78.4511	7.67729	0.256	77.7	42.0455
	Concrete 80 mm	NORDTEX FLEX 50 mm	NORDTEX FLEX 40 mm	ERACLIT-L multiuso morbido 80 mm	Granules of expanded perlite 20 mm	0.194703	0.0791031	0.501338	5.7952	0.406276	186.35	8.37802	80.6841	7.96827	0.27	77.7	34.38
	Concrete 60 mm	Air (Cavity) 45 mm	NORDTEX UD 22 mm	Insulating polyurethane foam 70 mm	NORDTEX SPECIAL DRY 140 80 mm	0.171498	0.0642628	0.963249	5.42519	0.374714	151.66	9.9084	75.4822	14.099	0.277	77.7	45.97
	Concrete 100 mm	Granules of expanded perlite 5 mm	Air (Cavity) 5 mm	ERACLIT-L multiuso 140 mm	NORDTEX NATUR 10 mm	0.235346	0.0472294	1.05957	5.91896	0.200681	245.162	12.449	81.9468	14.9588	0.26	77.7	32.17
	Concrete 90 mm	Polyethylene foam 15 mm	Polyester Fiber.150 mm	NORDTEX THERM DRY 110 80 mm	Fiberglass 30 mm	0.199007	0.0580429	0.515442	5.89106	0.291662	209.755	9.75885	81.8016	7.88539	0.265	77.7	68.3137
	Concrete 80 mm	NORDTEX NATUR 15 mm	NORDTEX NATUR 10 mm	NORDTEX FLEX 80 mm	Rock wool 70 mm	0.211153	0.0896831	0.340838	5.8142	0.424729	188.55	7.72296	80.9617	5.7862	0.255	77.7	28.89
	Concrete 60 mm	Exfoliated vermiculite 2 mm	Rock wool 70 mm	Insulating polyurethane foam 120 mm	OSB (Oriented Strand Board) 22 mm	0.132987	0.0750883	1.84993	5.39144	0.564629	153.59	7.05546	74.9805	26.471	0.274	77.7	72.2806
	Concrete 70 mm	Insulating polyurethane foam 90 mm	ERACLIT-L multiuso morbido 40 mm	NORDTEX NATUR 10 mm	Hemp fibers 50 mm	0.141792	0.0544317	0.509763	5.63348	0.383884	163.44	8.75047	78.1916	7.75054	0.26	77.7	53.41
	Concrete 70 mm	Air (Cavity) 5 mm	NORDTEX SYSTEM DRY 110 140 mm	Polyethylene foam 3 mm	Wood fiber panels flexible 60 mm	0.173999	0.042018	0.547727	5.59459	0.241484	172.469	11.7805	77.4331	8.0108	0.278	77.7	33.7828
	Concrete 60 mm	ERACLIT-L multiuso 80 mm	NORDTEX NATUR 15 mm	NORDTEX UD 60 mm	Wood fiber hardboard 40 mm	0.206383	0.0274764	0.962171	5.34785	0.133133	170.85	14.7621	73.6204	13.3031	0.255	77.7	32.55
	Concrete 70 mm	Wood fiber hardboard 140 mm	Polyethylene foam 3 mm	OSB (Oriented Strand Board) 22 mm	ERACLIT-L multiuso morbido 40 mm	0.196617	0.0232273	0.824998	5.59157	0.118135	192.799	14.9005	76.968	11.4698	0.275	77.7	49.2728
	Concrete 70 mm	NORDTEX PHALTEX 10 mm	Hemp fibers 80 mm	Soft cellulose fibers panels 80 mm	OSB (Oriented Strand Board) 18 mm	0.191895	0.0921797	1.70041	5.67188	0.480365	174.24	7.80636	79.0976	24.6379	0.258	77.7	48.35
	Concrete 60 mm	Expanded polystyrene foam 40 mm	Insulating polyurethane foam 30 mm	Insulating polyurethane foam 60 mm	NORDTEX SPECIAL DRY 140 80 mm	0.137995	0.0522185	0.976137	5.38515	0.37841	147.84	9.66061	74.7678	14.1272	0.27	77.7	58.78
	Concrete 70 mm	Polyethylene foam 6 mm	Polyester Fiber.150 mm	NORDTEX SPECIAL DRY 140 60 mm	Polyurethane foam 1 90 mm	0.144108	0.0371988	0.301106	5.59176	0.25813	167.338	10.3037	77.3984	4.64772	0.276	77.7	58.2055
	Concrete 70 mm	Wood fiber panel.4 52 mm	ERACLIT-L multiuso 20 mm	ERACLIT-L multiuso 80 mm	Ready mixed coat 30 mm	0.245481	0.0548772	2.16607	5.57499	0.22355	214.04	13.1448	77.1656	29.9736	0.252	88.8	63.13
	Concrete 70 mm	Polyurethane foam 1 120 mm	Cork panels expanded 10 mm	ERACLIT-L multiuso 40 mm	Air (Cavity) 15 mm	0.150927	0.0667504	0.884705	5.63794	0.442269	165.92	8.43886	78.3957	13.0824	0.255	88.8	70.64
	Concrete 80 mm	Air (Cavity) 5 mm	Flax fiber 40 mm	NORDTEX UD 52 mm	Wood fiber panels flexible 80 mm	0.22141	0.0482636	0.532218	5.72997	0.217982	195.2	10.7983	79.4414	7.95824	0.257	77.7	31.66
	Concrete 90 mm	Polyurethane foam 2 120 mm	Wood fiber hardboard 40 mm	Air (Cavity) 5 mm	Gypsum based dry 18 mm	0.165805	0.0638004	2.28591	5.91615	0.384791	229.3	8.82248	82.1789	32.2473	0.273	77.7	79.01
	Concrete 60 mm	Polyurethane foam 2 20 mm	NORDTEX THERM 180 mm	Polyethylene foam 2 mm	Air (Cavity) 5 mm	0.174149	0.0261286	0.862504	5.30399	0.150036	161.566	14.4411	73.0342	11.9569	0.267	88.8	42.5485
	Concrete 60 mm	Expanded polystyrene foam 40 mm	ERACLIT-L multiuso 80 mm	Polyurethane foam 1 30 mm	Insulating polyurethane foam 60 mm	0.13713	0.0291111	0.280634	5.3112	0.212289	149.44	11.2126	73.3945	4.24026	0.27	77.7	60.33
	Concrete 90 mm	Polyethylene foam 12 mm	Insulating polyurethane foam 90 mm	NORDTEX NATUR 19 mm	NORDTEX THERM DRY 110 60 mm	0.156143	0.0417977	0.819414	5.91398	0.267689	212.606	10.2346	81.8977	11.8191	0.271	77.7	53.321
	Concrete 80 mm	Air (Cavity) 5 mm	ERACLIT-L multiuso morbido 140 mm	Polyethylene foam 30 mm	Air (Cavity) 5 mm	0.210654	0.091236	0.461506	5.79276	0.433108	183.99	7.77034	80.7103	7.52394	0.26	88.8	30.0275
	Concrete 80 mm	NORDTEX CANNATHERM 60 mm	Polyurethane foam 2 110 mm	Polyethylene foam 2 mm	Wood fiber hardboard 20 mm	0.153771	0.0719963	0.631908	5.81378	0.468204	184.916	7.27654	80.7043	9.67237	0.272	77.7	76.9885
	Concrete 80 mm	NORDTEX FLEX 30 mm	NORDTEX SYSTEM DRY 140 100 mm	ERACLIT-L multiuso 20 mm	Air (Cavity) 35 mm	0.243	0.0697172	0.848495	5.75432	0.286902	194.7	10.6245	80.0736	12.5784	0.265	88.8	29.1
	Concrete 80 mm	NORDTEX NATUR 19 mm	NORDTEX SPECIAL DRY 140 40 mm	NORDTEX SPECIAL DRY 140 60 mm	NORDTEX SPECIAL DRY 140 80 mm	0.199841	0.0355787	0.914414	5.76391	0.178035	205.57	13.6453	79.5514	12.7639	0.279	77.7	35.47
	Concrete 80 mm	Polyester Fiber.140 mm	Soft cellulose fibers panels 100 mm	NORDTEX SPECIAL DRY 140 40 mm	NORDTEX PHALTEX 12 mm	0.198407	0.0793675	1.11313	5.79487	0.400025	189.56	8.85697	80.7317	16.3807	0.272	77.7	38.31
	Concrete 80 mm	Polyethylene foam 4 mm	ERACLIT-L multiuso 100 mm	Wood fiber hardboard 60 mm	NORDTEX NATUR 12 mm	0.214878	0.0422931	1.07775	5.74814	0.196823	204.492	13.0882	79.4498	15.0839	0.256	77.7	32.257
	Concrete 90 mm	NORDTEX FLEX 100 mm	NORDTEX UD 22 mm	Wood fiber hardboard 40 mm	Air (Cavity) 5 mm	0.224747	0.0608762	0.935903	5.89056	0.270865	215.34	10.4712	81.8356	13.6763	0.257	88.8	31.86
	Concrete 50 mm	NORDTEX NATUR 15 mm	Hemp fibers 80 mm	Flax fiber 80 mm	Kenaf fiber 40 mm	0.161167	0.0911145	0.41476	5.11939	0.565343	120.89	7.14852	71.4697	6.87025	0.265	77.7	46.1
	Concrete 70 mm	Wood fiber panel.4 22 mm	NORDTEX SPECIAL DRY 140 40 mm	NORDTEX SYSTEM DRY 110 100 mm	Polyester Fiber.140 mm	0.183161	0.0411557	0.523122	5.61723	0.224697	166.74	12.3299	77.6986	7.64777	0.272	77.7	34.66
	Concrete 70 mm	NORDTEX THERM DRY 110 80 mm	NORDTEX SYSTEM 190 60 mm	Air (Cavity) 10 mm	NORDTEX UD 52 mm	0.199841	0.0335574	1.37395	5.6004	0.167921	188.24	14.1795	77.2023	19.0002	0.272	77.7	33.36
	Concrete 100 mm	Wood fiber panels flexible 40 mm	Hemp fibers 80 mm	Wood fiber panel.4 24 mm	NORDTEX UD 22 mm	0.203769	0.0633587	1.4166	5.96803	0.310934	237.44	9.92348	82.9327	20.2968	0.266	77.7	32.52
	Concrete 80 mm	Hemp fibers 30 mm	Insulating polyurethane foam 40 mm	Hemp fibers 60 mm	Rock wool 50 mm	0.158519	0.0715394	0.338074	5.81211	0.451298	182.86	7.31262	80.6823	5.53902	0.26	77.7	42.74
	Concrete 60 mm	Insulating polyurethane foam 90 mm	NORDTEX SPECIAL DRY 140 40 mm	NORDTEX UD 52 mm	NORDTEX UD 35 mm	0.144779	0.0242985	1.36509	5.36106	0.167832	164.33	13.2907	73.8966	18.9334	0.277	77.7	55.07
	Concrete 90 mm	Rock wool 100 mm	Air (Cavity) 15 mm	Polyurethane foam 2 60 mm	Air (Cavity) 5 mm	0.182839	0.0829592	0.266127	5.91595	0.453728	204.1	6.28224	81.9616	4.46617	0.27	88.8	43.86
	Concrete 70 mm	Wood fiber panel.4 22 mm	ERACLIT-L multiuso morbido 120 mm	Air (Cavity) 10 mm	NORDTEX UD 52 mm	0.198828	0.0634057	1.43482	5.66885	0.318898	179.98	11.0839	78.7811	20.4545	0.274	77.7	33.62
	Concrete 80 mm	Polyethylene foam 5 mm	NORDTEX NATUR 10 mm	ERACLIT-L multiuso 160 mm	NORDTEX NATUR 15 mm	0.202205	0.034052	1.1048	5.75052	0.168403	207.515	14.0125	79.315	15.2948	0.27	77.7	34.0213
	Concrete 80 mm	ERACLIT-L multiuso 20 mm	Expanded polystyrene foam 20 mm	Cork panels expanded 120 mm	Polyurethane foam 1 40 mm	0.162773	0.0330937	0.416314	5.78204	0.203312	195.74	12.0284	79.9029	6.12888	0.28	77.7	104.14
	Concrete 70 mm	Polyethylene foam 4 mm	Rock wool 60 mm	Air (Cavity) 5 mm	Insulating polyurethane foam 120 mm	0.13804	0.0730452	0.244322	5.64879	0.529159	160.852	6.3682	78.3245	4.15356	0.259	77.7	55.387
	Concrete 80 mm	Cork panels expanded 40 mm	Expanded polystyrene foam 20 mm	ERACLIT-L multiuso 120 mm	Polyethylene foam 4 mm	0.199242	0.0403184	0.9172	5.77386	0.202359	200.832	12.6449	79.8251	12.97	0.264	77.7	52.347
	Concrete 80 mm	Polyethylene foam 4 mm	Insulating polyurethane foam 100 mm	Polyurethane foam 1 60 mm	OSB (Oriented Strand Board) 25 mm	0.136214	0.0627739	2.0678	5.81657	0.460846	198.142	7.77324	80.7127	29.2879	0.269	77.7	87.997
	Concrete 70 mm	NORDTEX FLEX 100 mm	Granules of expanded perlite 7 mm	Soft cellulose fibers panels 50 mm	ERACLIT-L multiuso morbido 40 mm	0.187486	0.0834863	0.499673	5.62933	0.445293	163.648	8.15084	78.4585	7.99959	0.267	77.7	37.188
	Concrete 50 mm	NORDTEX SYSTEM DRY 140 60 mm	Polyethylene foam 3 mm	Air (Cavity) 45 mm	Expanded polystyrene foam 100 mm	0.206653	0.110615	0.358096	5.05535	0.535268	121.999	7.16262	70.8105	6.22574	0.258	77.7	30.2727
	Concrete 70 mm	Exfoliated vermiculite 2 mm	Rock wool 70 mm	Insulating polyurethane foam 120 mm	OSB (Oriented Strand Board) 15 mm	0.133839	0.0692305	1.34406	5.64851	0.517268	171.04	7.02288	78.4011	19.4339	0.277	77.7	67.9806
	Concrete 70 mm	Air (Cavity) 10 mm	Air (Cavity) 25 mm	ERACLIT-L multiuso 120 mm	NORDTEX THERM 30 mm	0.231639	0.059756	0.95405	5.56893	0.257971	178	11.6618	77.3057	13.7712	0.255	77.7	27.9
	Concrete 100 mm	Polyester Fiber.150 mm	Polyethylene foam 4 mm	Soft cellulose fibers panels 100 mm	Air (Cavity) 5 mm	0.228508	0.0907433	0.420829	5.96781	0.397111	225.632	7.1956	82.9216	6.8827	0.259	88.8	35.547
	Concrete 60 mm	NORDTEX THERM DRY 140 80 mm	NORDTEX SYSTEM DRY 140 60 mm	NORDTEX FLEX 50 mm	Wood fiber panel.4 22 mm	0.185368	0.0409283	1.08054	5.34916	0.220795	160.04	12.7346	73.9397	15.089	0.272	77.7	34.76
	Concrete 70 mm	Wood fiber panels flexible 120 mm	Gypsum based dry 12.5 mm	Concrete 10 mm	ERACLIT-L multiuso 60 mm	0.201885	0.0288072	0.931158	5.61118	0.142691	205.915	12.0754	77.4843	13.1231	0.2725	77.7	40.68
	Concrete 90 mm	Polyethylene foam 2 mm	NORDTEX UD 22 mm	Expanded polystyrene foam 140 mm	Air (Cavity) 5 mm	0.201957	0.0828941	0.329354	5.91523	0.410453	208.906	7.4661	82.1959	5.54142	0.259	88.8	36.5585
	Concrete 80 mm	NORDTEX UD 22 mm	Air (Cavity) 5 mm	NORDTEX FLEX 140 mm	Air (Cavity) 5 mm	0.218319	0.0898674	0.476301	5.81699	0.411633	188.94	8.22902	81.0857	7.75266	0.252	88.8	30.66
	Concrete 70 mm	Soft cellulose fibers panels 100 mm	NORDTEX PHALTEX 19 mm	Granules of expanded perlite 10 mm	ERACLIT-L multiuso 60 mm	0.207981	0.0624013	0.971882	5.60907	0.300034	172.895	10.4061	77.9756	14.1744	0.259	77.7	36.76
	Concrete 70 mm	Polyethylene foam 15 mm	Cork panels expanded 140 mm	Polyethylene foam 6 mm	Concrete 40 mm	0.229485	0.0782827	5.75179	5.59641	0.341123	259.493	10.7823	77.9968	79.7823	0.271	77.7	97.3592
	Concrete 70 mm	Insulating polyurethane foam 70 mm	Polyethylene foam 4 mm	Polyurethane foam 1 80 mm	ERACLIT-L multiuso 40 mm	0.129909	0.0593299	0.912702	5.6424	0.456704	165.932	8.43343	78.3604	13.3634	0.264	77.7	70.847
	Concrete 60 mm	Fiberglass 40 mm	NORDTEX THERM 30 mm	Hemp fibers 80 mm	NORDTEX FLEX 60 mm	0.154541	0.0566623	0.502202	5.33391	0.366649	144.12	9.61801	74.1251	7.67054	0.27	77.7	72.9
	Concrete 60 mm	Hemp fibers 50 mm	Polyester Fiber.3 20 mm	ERACLIT-L multiuso morbido 80 mm	Insulating polyurethane foam 60 mm	0.140857	0.0599565	0.305184	5.37364	0.425654	140.46	8.42461	74.6877	4.98538	0.27	77.7	48.96
	Concrete 70 mm	NORDTEX SPECIAL 80 mm	Insulating polyurethane foam 70 mm	Concrete 40 mm	Gypsum based dry 12.5 mm	0.197725	0.0478915	5.9343	5.57043	0.242213	278.095	12.0185	77.1604	81.9322	0.2725	77.7	58.47
	Concrete 80 mm	Expanded polystyrene foam 50 mm	Hemp fibers 30 mm	Air (Cavity) 35 mm	NORDTEX SPECIAL DRY 140 80 mm	0.20852	0.0733728	0.946536	5.78869	0.351875	190.09	9.28889	80.5939	14.0197	0.275	77.7	32.63
	Concrete 90 mm	Air (Cavity) 5 mm	NORDTEX CANNATHERM 40 mm	Insulating polyurethane foam 40 mm	NORDTEX SYSTEM DRY 140 80 mm	0.199035	0.0649056	0.952079	5.90354	0.326101	211.84	9.33054	82.0519	13.9781	0.255	77.7	50.5
	Concrete 50 mm	Cement mortar 30 mm	ERACLIT-L multiuso morbido 120 mm	Polyethylene foam 5 mm	NORDTEX SYSTEM 270 60 mm	0.211263	0.0648454	1.42418	5.71924	0.306941	192.065	10.7025	79.5171	20.3864	0.265	88.8	32.0326
	Concrete 60 mm	Wood fiber panel.4 35 mm	Air (Cavity) 45 mm	NORDTEX CANNATHERM 40 mm	Hemp fibers 80 mm	0.209478	0.104852	0.382244	5.45308	0.500538	145.69	7.37151	76.1777	6.55957	0.26	77.7	34.89
	Concrete 80 mm	ERACLIT-L multiuso 40 mm	Air (Cavity) 25 mm	ERACLIT-L multiuso 120 mm	NORDTEX PHALTEX 12 mm	0.215848	0.0444578	1.13707	5.75881	0.205969	204.36	12.8399	79.6454	15.9279	0.277	77.7	31.96
	Concrete 50 mm	NORDTEX PHALTEX 15 mm	Granules of expanded perlite 5 mm	NORDTEX SPECIAL DRY 140 160 mm	NORDTEX FLEX 30 mm	0.191672	0.0431477	0.67378	5.06303	0.225112	137.812	12.5231	70.024	9.71243	0.26	77.7	33.32
	Concrete 50 mm	Mineral Insulating 50 mm	Polyurethane foam 2 20 mm	Granules of expanded perlite 15 mm	Wood fiber panels flexible 140 mm	0.163993	0.0776249	0.526348	5.03845	0.473343	124.767	8.57537	70.3373	8.30063	0.275	77.7	49.99
	Concrete 70 mm	Rock wool 100 mm	Exfoliated vermiculite 2 mm	Wood fiber panels flexible 60 mm	OSB (Oriented Strand Board) 22 mm	0.212862	0.112602	1.97023	5.62417	0.528991	175.44	6.85639	78.4816	28.6295	0.254	77.7	40.9906
	Concrete 70 mm	NORDTEX FLEX 160 mm	NORDTEX PHALTEX 19 mm	Air (Cavity) 5 mm	Air (Cavity) 5 mm	0.203506	0.0906811	0.871289	5.62732	0.445595	166.37	8.45922	78.5584	13.228	0.259	88.8	31.67
	Concrete 60 mm	Expanded polystyrene foam 40 mm	ERACLIT-L multiuso 80 mm	Soft cellulose fibers panels 30 mm	Insulating polyurethane foam 60 mm	0.146808	0.0312145	0.306221	5.31157	0.212621	149.56	11.2542	73.4235	4.62392	0.27	77.7	51.66
	Concrete 80 mm	NORDTEX NATUR 19 mm	NORDTEX SYSTEM 270 20 mm	Insulating polyurethane foam 70 mm	NORDTEX SPECIAL DRY 140 80 mm	0.165972	0.0458403	0.963694	5.79737	0.276192	199.39	11.4068	80.3136	13.7543	0.269	77.7	50.58
	Concrete 80 mm	Insulating polyurethane foam 60 mm	Air (Cavity) 5 mm	Polyurethane foam 1 80 mm	Concrete closed structure, Expanded clay 50 mm	0.155672	0.0725684	3.24088	5.81165	0.466164	231.04	7.64495	80.7413	45.561	0.275	77.7	72.1
	Concrete 100 mm	NORDTEX THERM DRY 110 100 mm	NORDTEX NATUR 8 mm	Polyester Fiber.130 mm	NORDTEX SYSTEM 270 40 mm	0.209823	0.045642	1.32846	5.93737	0.217526	244.34	12.3723	82.1876	18.6199	0.278	77.7	35.14
	Concrete 60 mm	Expanded polystyrene foam 40 mm	ERACLIT-L multiuso 80 mm	Air (Cavity) 20 mm	NORDTEX UD 60 mm	0.207599	0.04475	1.38915	5.31543	0.21556	162.4	12.7787	73.4937	19.4544	0.26	77.7	31.9
	Concrete 90 mm	Polyethylene foam 20 mm	Polyethylene foam 10 mm	Polyester Fiber.3 20 mm	Wood fiber panel.3 120 mm	0.237031	0.048749	1.07869	5.86474	0.205665	222.19	12.0417	81.2382	15.324	0.26	55.5	31.2275
	Concrete 70 mm	Polyurethane foam 2 50 mm	ERACLIT-L multiuso morbido 60 mm	Hemp fibers 60 mm	NORDTEX FLEX 40 mm	0.147785	0.0586301	0.490261	5.62474	0.396725	163.03	8.90237	78.1338	7.54743	0.28	77.7	51.6
	Concrete 80 mm	Polyethylene foam 4 mm	ERACLIT-L multiuso 100 mm	NORDTEX THERM 60 mm	NORDTEX NATUR 15 mm	0.212031	0.0403956	1.1058	5.7481	0.190518	205.182	13.2972	79.4086	15.427	0.259	77.7	32.647
	Concrete 80 mm	Polyethylene foam 6 mm	ERACLIT-L multiuso 100 mm	Wood fiber hardboard 60 mm	NORDTEX NATUR 12 mm	0.212971	0.0411759	1.07756	5.74642	0.19334	204.558	13.1831	79.4047	15.0617	0.258	77.7	32.4055
	Concrete 70 mm	Wood fiber panel.4 22 mm	Polyester Fiber.150 mm	NORDTEX SPECIAL DRY 140 60 mm	NORDTEX UD 60 mm	0.209531	0.0462403	1.39748	5.6574	0.220684	186.04	12.656	78.2689	19.6019	0.262	77.7	33.36
	Concrete 60 mm	Calcium silicate panels 160 mm	Air (Cavity) 5 mm	Air (Cavity) 5 mm	Concrete 30 mm	0.250035	0.135318	4.37553	5.37042	0.541197	215.2	7.38016	75.4391	62.0237	0.26	55.5	84.35
	Concrete 70 mm	Polyurethane foam 1 120 mm	Kenaf fiber 30 mm	Lime and gypsum coat 12.5 mm	Expanded polystyrene foam 20 mm	0.151398	0.0664867	0.928028	5.63883	0.439151	175.52	8.28841	78.3923	13.6655	0.2525	88.8	89.02
	Concrete 100 mm	Polyester Fiber.150 mm	Polyethylene foam 8 mm	Wood fiber panel.1 60 mm	Flax fiber 40 mm	0.247805	0.0481864	0.671648	5.93622	0.194453	238.864	10.9483	82.2827	9.89193	0.258	77.7	32.914
	Concrete 70 mm	NORDTEX FLEX 120 mm	Insulating polyurethane foam 20 mm	Polyethylene foam 6 mm	Soft cellulose fibers panels 60 mm	0.16941	0.0733745	0.446646	5.6311	0.433118	163.318	8.36492	78.3767	7.14312	0.276	77.7	46.2055
	Concrete 80 mm	Insulating polyurethane foam 80 mm	NORDTEX SPECIAL DRY 140 40 mm	NORDTEX SPECIAL 60 mm	Granules of expanded perlite 5 mm	0.164278	0.0359356	1.19901	5.79637	0.218749	199.343	11.7647	80.145	16.8912	0.265	77.7	51.32
	Concrete 70 mm	Polyethylene foam 4 mm	Air (Cavity) 15 mm	Soft cellulose fibers panels 60 mm	Insulating polyurethane foam 120 mm	0.139351	0.0703345	0.247888	5.64936	0.504728	160.852	6.95921	78.4097	4.23952	0.269	77.7	62.107
	Concrete 80 mm	Wood fiber panels flexible 40 mm	Air (Cavity) 15 mm	NORDTEX SPECIAL DRY 140 100 mm	ERACLIT-L multiuso 40 mm	0.205753	0.0451602	0.95418	5.76172	0.219488	198.38	12.133	79.7557	13.56	0.275	77.7	32.44
	Concrete 80 mm	Air (Cavity) 35 mm	Expanded polystyrene foam 20 mm	ERACLIT-L multiuso morbido 120 mm	Air (Cavity) 15 mm	0.235569	0.109878	0.463262	5.78818	0.466435	182.7	6.98579	80.6754	7.66831	0.27	88.8	28.45
	Concrete 70 mm	NORDTEX FLEX 160 mm	Air (Cavity) 20 mm	Air (Cavity) 15 mm	Air (Cavity) 5 mm	0.208736	0.0989325	0.434404	5.62806	0.47396	162	7.49842	78.5254	7.18867	0.27	88.8	29.2
	Concrete 70 mm	NORDTEX PHALTEX 15 mm	Air (Cavity) 25 mm	ERACLIT-L multiuso 120 mm	NORDTEX THERM 30 mm	0.226585	0.0542751	0.953802	5.61545	0.239535	181.45	12.1079	77.8412	13.6518	0.26	77.7	29.85
	Concrete 50 mm	NORDTEX SPECIAL 60 mm	Polyethylene foam 8 mm	Air (Cavity) 45 mm	Expanded polystyrene foam 100 mm	0.209024	0.0904417	0.361138	5.05083	0.432685	128.164	8.32368	70.6467	6.14912	0.263	77.7	30.644
	Concrete 60 mm	Polyethylene foam 12 mm	Wood fiber panel.1 60 mm	NORDTEX THERM 100 mm	Wood fiber hardboard 40 mm	0.188833	0.0247611	0.950162	5.28473	0.131127	170.696	15.499	72.6827	13.0342	0.272	77.7	34.091
	Concrete 90 mm	Polyethylene foam 2 mm	NORDTEX FLEX 20 mm	Expanded polystyrene foam 140 mm	Cork panels expanded 10 mm	0.193323	0.0843735	0.43071	5.91454	0.436437	205.166	6.96353	82.1125	7.00086	0.262	77.7	46.5985
	Concrete 70 mm	Soft cellulose fibers panels 100 mm	NORDTEX PHALTEX 19 mm	Granules of expanded perlite 10 mm	NORDTEX SYSTEM DRY 140 60 mm	0.211279	0.0672718	0.934057	5.60964	0.318403	171.695	10.0506	78.0602	13.7413	0.259	77.7	36.76
	Concrete 90 mm	Polyethylene foam 2 mm	NORDTEX SPECIAL DRY 140 100 mm	ERACLIT-L multiuso 60 mm	Air (Cavity) 5 mm	0.229724	0.0502201	0.887343	5.86015	0.21861	221.666	12.1738	81.1855	12.7177	0.257	88.8	31.7485
	Concrete 80 mm	Insulating polyurethane foam 20 mm	Flax fiber 60 mm	NORDTEX THERM 100 mm	Granules of expanded perlite 15 mm	0.182319	0.0401409	0.822764	5.77921	0.220169	195.907	11.5706	79.9732	11.7951	0.275	77.7	43.84
	Concrete 70 mm	Wood fiber panel.4 22 mm	NORDTEX SPECIAL DRY 140 80 mm	Cork panels expanded 50 mm	Air (Cavity) 35 mm	0.244304	0.0747804	0.710974	5.61554	0.306095	177.14	10.613	78.2299	10.7623	0.257	88.8	51.16
	Concrete 80 mm	Expanded polystyrene foam 50 mm	Polyethylene foam 30 mm	Air (Cavity) 30 mm	NORDTEX SPECIAL DRY 140 80 mm	0.226618	0.0824095	0.938005	5.78281	0.363649	189.94	9.02236	80.6191	14.0311	0.27	77.7	30.3575
	Concrete 80 mm	Polyethylene foam 3 mm	ERACLIT-L multiuso 100 mm	Wood fiber hardboard 60 mm	Kenaf fiber 20 mm	0.204257	0.0364704	0.744859	5.74894	0.178551	202.699	13.3185	79.3825	10.5442	0.263	77.7	38.7227
	Concrete 70 mm	Polyurethane foam 2 20 mm	Insulating polyurethane foam 30 mm	Wood fiber panel.1 60 mm	Polyurethane foam 2 90 mm	0.142918	0.0201114	0.31531	5.58332	0.14072	174.83	11.7019	77.0163	4.5896	0.27	77.7	77.46
	Concrete 70 mm	Wood fiber hardboard 140 mm	Air (Cavity) 5 mm	Polyethylene foam 4 mm	ERACLIT-L multiuso 60 mm	0.180719	0.0268101	0.948116	5.58984	0.148353	186.132	14.7521	76.9702	13.0703	0.279	77.7	34.697
	Concrete 90 mm	Air (Cavity) 5 mm	NORDTEX THERM 30 mm	NORDTEX CANNATHERM 40 mm	Wood fiber panel.2 100 mm	0.233807	0.0449036	1.24698	5.87541	0.192054	227	12.6179	81.2916	17.5343	0.265	77.7	40.94
	Concrete 90 mm	Polyethylene foam 20 mm	Polyester Fiber.150 mm	NORDTEX NATUR 19 mm	NORDTEX THERM DRY 110 100 mm	0.195008	0.0434856	0.770345	5.88123	0.222993	215.53	11.4366	81.4381	11.0881	0.279	77.7	34.255
	Concrete 80 mm	Polyethylene foam 6 mm	Polyester Fiber.160 mm	NORDTEX SPECIAL DRY 140 60 mm	Rock wool 70 mm	0.186398	0.0519808	0.424842	5.77433	0.278871	189.198	9.77413	80.1165	6.5547	0.276	77.7	31.2855
	Concrete 80 mm	Hemp fibers 80 mm	NORDTEX PHALTEX 19 mm	ERACLIT-L multiuso morbido 40 mm	Expanded polystyrene foam 40 mm	0.185698	0.057233	0.468049	5.78522	0.308205	186.81	9.32842	80.3287	7.21765	0.259	77.7	33.67
	Concrete 60 mm	Expanded polystyrene foam 40 mm	Polyester Fiber.3 20 mm	ERACLIT-L multiuso morbido 80 mm	Insulating polyurethane foam 60 mm	0.151305	0.0702374	0.300176	5.36973	0.464212	139.96	7.78523	74.7155	5.00021	0.26	77.7	48.31
	Concrete 60 mm	Cork panels expanded 60 mm	Air (Cavity) 45 mm	Polyethylene foam 12 mm	Wood fiber panel.2 80 mm	0.253421	0.0810945	1.26459	5.3563	0.319999	157.996	10.6072	74.7272	18.4227	0.257	77.7	53.891
	Concrete 90 mm	NORDTEX FLEX 120 mm	Air (Cavity) 5 mm	NORDTEX SYSTEM 190 40 mm	Air (Cavity) 5 mm	0.219579	0.0783112	0.964178	5.89877	0.356642	211.6	9.22992	82.1587	14.3275	0.26	88.8	31.6
	Concrete 70 mm	Polyester Fiber.2 80 mm	NORDTEX UD 35 mm	Rock wool 60 mm	Polyethylene foam 8 mm	0.201955	0.0570144	0.487723	5.59647	0.282312	168.514	9.35663	77.7372	7.47352	0.253	77.7	28.774
	Concrete 90 mm	Hemp fibers 100 mm	Granules of expanded perlite 7 mm	Wood fiber panel.4 22 mm	NORDTEX SYSTEM 270 40 mm	0.199822	0.055025	1.43443	5.90298	0.27537	218.988	10.7004	81.9208	20.4064	0.259	77.7	31.548
	Concrete 90 mm	NORDTEX CANNATHERM 40 mm	Kenaf fiber 60 mm	Wood fiber hardboard 60 mm	Air (Cavity) 5 mm	0.226715	0.0769658	0.902676	5.89507	0.339482	211.8	9.21952	82.0901	13.4701	0.255	88.8	56.14
	Concrete 80 mm	Polyethylene foam 10 mm	ERACLIT-L multiuso 100 mm	Wood fiber hardboard 60 mm	OSB (Oriented Strand Board) 15 mm	0.215323	0.0425588	1.81425	5.74412	0.197651	211.68	13.2822	79.3741	25.0566	0.265	77.7	42.8925
	Concrete 60 mm	Polyethylene foam 30 mm	NORDTEX FLEX 140 mm	Expanded polystyrene foam 20 mm	Air (Cavity) 5 mm	0.191814	0.0947048	0.440513	5.37255	0.493732	140.69	7.66333	75.0384	7.25237	0.255	88.8	30.8775
	Concrete 100 mm	NORDTEX FLEX 100 mm	NORDTEX UD 22 mm	NORDTEX THERM 40 mm	NORDTEX NATUR 10 mm	0.219598	0.0513733	1.09655	5.95447	0.233942	239.64	11.1224	82.5713	15.6767	0.272	77.7	34.36
	Concrete 80 mm	NORDTEX FLEX 80 mm	Polyethylene foam 20 mm	NORDTEX SYSTEM 190 40 mm	Soft cellulose fibers panels 40 mm	0.211961	0.0649967	0.659158	5.78302	0.306645	189.86	9.79326	80.4149	9.95772	0.26	77.7	34.385
	Concrete 80 mm	Polyester Fiber.150 mm	NORDTEX UD 22 mm	NORDTEX SPECIAL 100 mm	Granules of expanded perlite 7 mm	0.227552	0.034517	1.11256	5.74527	0.151688	208.088	13.463	79.2939	15.5473	0.259	77.7	32.898
	Concrete 70 mm	NORDTEX THERM DRY 140 80 mm	Insulating polyurethane foam 60 mm	Polyethylene foam 4 mm	ERACLIT-L multiuso 60 mm	0.156406	0.0416397	0.992002	5.60465	0.266228	177.092	12.0871	77.5468	14.0073	0.274	77.7	48.507
	Concrete 50 mm	Concrete 60 mm	Polyethylene foam 5 mm	Polyurethane foam 1 100 mm	Kenaf fiber 40 mm	0.180755	0.0680482	0.361484	6.01052	0.376466	247.765	6.96788	83.227	5.82207	0.255	77.7	68.2913
	Concrete 80 mm	NORDTEX PHALTEX 12 mm	ERACLIT-L multiuso 120 mm	Polyurethane foam 2 30 mm	Gypsum based dry 12.5 mm	0.214631	0.0470129	1.42111	5.76681	0.219041	213.385	11.9673	79.8692	19.81	0.2545	77.7	51
	Concrete 100 mm	Polyurethane foam 2 20 mm	ERACLIT-L multiuso morbido 120 mm	Gypsum based dry 18 mm	Wood fiber hardboard 20 mm	0.211592	0.0546967	1.45841	5.96185	0.258501	250.6	10.6694	82.7303	20.7627	0.278	77.7	57.4
	Concrete 80 mm	ERACLIT-L multiuso 60 mm	NORDTEX NATUR 12 mm	NORDTEX UD 60 mm	Wood fiber hardboard 40 mm	0.233535	0.0339418	0.964276	5.74758	0.145339	210.96	13.9191	79.2822	13.448	0.252	77.7	31.96
	Concrete 90 mm	Insulating polyurethane foam 50 mm	Wood fiber hardboard 80 mm	NORDTEX PHALTEX 12 mm	NORDTEX PHALTEX 19 mm	0.204418	0.0507843	1.40282	5.8915	0.248434	219.73	11.079	81.6917	19.8533	0.251	77.7	43.98
	Concrete 70 mm	NORDTEX NATUR 19 mm	ERACLIT-L multiuso morbido 50 mm	Mineral Insulating 80 mm	ERACLIT-L multiuso 60 mm	0.190848	0.0544893	0.977498	5.65389	0.285512	179.67	11.395	78.4353	14.0509	0.279	77.7	47.474
	Concrete 70 mm	Hemp fibers 60 mm	Air (Cavity) 50 mm	NORDTEX SPECIAL DRY 140 80 mm	Polyethylene foam 10 mm	0.219709	0.0821149	0.851643	5.60973	0.373744	167.81	9.11255	78.2538	12.8396	0.27	77.7	28.0925
	Concrete 80 mm	Polyester Fiber.150 mm	Insulating polyurethane foam 90 mm	OSB (Oriented Strand Board) 15 mm	Air (Cavity) 35 mm	0.172675	0.0825249	1.22627	5.81251	0.47792	190.49	7.06302	80.7571	17.9821	0.27	88.8	59.21
	Concrete 70 mm	NORDTEX SPECIAL DRY 140 100 mm	NORDTEX SPECIAL 80 mm	Granules of expanded perlite 10 mm	NORDTEX NATUR 10 mm	0.207442	0.0304938	1.09628	5.59388	0.146999	190.425	14.5084	77.0647	15.1666	0.27	77.7	34.44
	Concrete 70 mm	NORDTEX FLEX 80 mm	Insulating polyurethane foam 70 mm	Polyester Fiber.130 mm	OSB (Oriented Strand Board) 18 mm	0.157917	0.0769025	1.60529	5.64541	0.486982	173.12	7.72219	78.5432	23.1164	0.268	77.7	62.31
	Concrete 70 mm	Air (Cavity) 30 mm	Air (Cavity) 15 mm	NORDTEX THERM DRY 110 140 mm	Air (Cavity) 15 mm	0.227599	0.0809588	0.718195	5.59117	0.355709	169.4	9.71351	77.9972	10.982	0.27	88.8	26.6
	Concrete 80 mm	Polyethylene foam 20 mm	ERACLIT-L multiuso morbido 120 mm	Polyethylene foam 12 mm	Polyester Fiber.130 mm	0.205095	0.0877377	0.43506	5.7946	0.427791	183.956	7.82437	80.7036	7.11368	0.262	77.7	31.476
	Concrete 70 mm	Cement mortar 30 mm	ERACLIT-L multiuso morbido 120 mm	Polyethylene foam 5 mm	Kenaf fiber 40 mm	0.221188	0.0850452	0.463051	5.93632	0.384494	222.165	7.90941	82.5862	7.48482	0.265	88.8	42.8327
	Concrete 70 mm	Polyurethane foam 1 80 mm	NORDTEX SPECIAL DRY 140 40 mm	Hemp fibers 30 mm	Rock wool 40 mm	0.151471	0.0478385	0.433036	5.62171	0.315827	165.22	9.32609	77.9586	6.60658	0.26	77.7	52.76
	Concrete 70 mm	Wood fiber panel.4 22 mm	Soft cellulose fibers panels 80 mm	Mineral Insulating 60 mm	Air (Cavity) 35 mm	0.237481	0.110264	0.582318	5.67347	0.464307	170.04	7.77064	79.314	9.45479	0.267	88.8	42.638
	Concrete 80 mm	Air (Cavity) 10 mm	Soft cellulose fibers panels 50 mm	NORDTEX THERM 80 mm	Polyurethane foam 1 40 mm	0.18741	0.0410497	0.442173	5.75935	0.219037	192.24	11.074	79.7384	6.63498	0.26	77.7	47.54
	Concrete 80 mm	Insulating polyurethane foam 80 mm	Polyethylene foam 6 mm	Insulating polyurethane foam 80 mm	NORDTEX NATUR 19 mm	0.12995	0.0597663	0.791335	5.81577	0.459917	186.328	7.52758	80.6373	11.7032	0.265	77.7	68.6155
	Concrete 70 mm	Wood fiber hardboard 80 mm	Wood fiber hardboard 80 mm	OSB (Oriented Strand Board) 18 mm	Granules of expanded perlite 15 mm	0.208931	0.0362757	1.42264	5.59055	0.173626	192.688	14.2906	77.0738	19.7167	0.263	77.7	45.31
	Concrete 80 mm	Polyester Fiber.2 80 mm	Polyethylene foam 2 mm	NORDTEX SPECIAL DRY 140 100 mm	Hydraulic lime coat 15 mm	0.202078	0.0580088	1.7802	5.78228	0.287062	209.716	10.6146	80.2983	25.069	0.277	88.8	34.8345
	Concrete 90 mm	NORDTEX FLEX 30 mm	Wood fiber panel.1 40 mm	NORDTEX SYSTEM 190 80 mm	Polyurethane foam 1 40 mm	0.184566	0.0202035	0.449171	5.83659	0.109465	226.74	14.319	80.3899	6.32907	0.28	77.7	48.19
	Concrete 60 mm	Hemp fibers 160 mm	Air (Cavity) 35 mm	Air (Cavity) 5 mm	Air (Cavity) 5 mm	0.169054	0.0897391	0.353852	5.38075	0.53083	138.08	7.07474	74.9968	5.92357	0.265	88.8	24.85
	Concrete 90 mm	NORDTEX NATUR 19 mm	Insulating polyurethane foam 30 mm	Insulating polyurethane foam 60 mm	Wood fiber hardboard 60 mm	0.164711	0.0548426	0.99946	5.93148	0.332962	215.21	9.56865	82.3073	14.4754	0.259	77.7	55.75
	Concrete 100 mm	OSB (Oriented Strand Board) 18 mm	Insulating polyurethane foam 60 mm	Cork panels expanded 40 mm	Cork panels expanded 50 mm	0.187075	0.0509934	0.801478	5.98568	0.272583	244.66	10.0581	83.0066	11.691	0.268	77.7	100.81
	Concrete 80 mm	Soft cellulose fibers panels 40 mm	Insulating polyurethane foam 120 mm	Air (Cavity) 5 mm	NORDTEX PHALTEX 12 mm	0.148316	0.0713778	0.576701	5.82063	0.481255	184.68	6.75729	80.6988	8.89681	0.257	77.7	60.72
	Concrete 80 mm	Polyethylene foam 10 mm	Granules of expanded perlite 7 mm	NORDTEX THERM 120 mm	Wood fiber panel.1 40 mm	0.222616	0.0440417	1.35322	5.74309	0.197837	206.778	13.2607	79.3747	18.8678	0.257	77.7	32.0805
	Concrete 60 mm	Polyethylene foam 20 mm	NORDTEX THERM DRY 110 100 mm	Air (Cavity) 30 mm	NORDTEX UD 60 mm	0.211716	0.0567718	1.40998	5.34014	0.26815	159.86	12.0531	74.0489	19.9428	0.27	77.7	29.485
	Concrete 50 mm	Concrete 60 mm	Granules of expanded perlite 7 mm	Polyester Fiber.3 20 mm	Soft cellulose fibers panels 120 mm	0.251183	0.093469	0.433136	5.99671	0.372116	247.847	7.13129	83.2946	7.07265	0.257	77.7	36.788
	Concrete 60 mm	NORDTEX SPECIAL 80 mm	Insulating polyurethane foam 50 mm	NORDTEX THERM 20 mm	Wood fiber panel.4 52 mm	0.174974	0.032003	1.44011	5.33897	0.182901	170.24	14.1798	73.5861	19.8918	0.262	77.7	45.71
	Concrete 80 mm	ERACLIT-L multiuso 40 mm	Wood fiber hardboard 120 mm	NORDTEX PHALTEX 10 mm	OSB (Oriented Strand Board) 18 mm	0.217307	0.0426526	2.12802	5.75285	0.196278	215.6	13.5302	79.468	29.3355	0.268	77.7	45.8
	Concrete 70 mm	NORDTEX NATUR 19 mm	ERACLIT-L multiuso morbido 50 mm	Polyurethane foam 2 70 mm	Concrete closed structure, Expanded clay 50 mm	0.209657	0.101498	3.20862	5.68022	0.484113	213.32	7.84194	79.3219	45.5095	0.259	77.7	56.62
	Concrete 100 mm	Polyurethane foam 2 20 mm	Wood fiber hardboard 100 mm	OSB (Oriented Strand Board) 18 mm	Wood fiber hardboard 20 mm	0.237276	0.0402279	1.36422	5.92997	0.16954	251.6	13.2016	81.9481	19.0893	0.258	77.7	53.5
	Concrete 70 mm	Flax fiber 40 mm	NORDTEX SYSTEM 190 80 mm	Expanded polystyrene foam 40 mm	Concrete 40 mm	0.231637	0.0601006	5.5439	5.56489	0.25946	259.8	11.3329	77.2807	76.6565	0.27	77.7	36.12
	Concrete 60 mm	Flax fiber 80 mm	NORDTEX SYSTEM DRY 140 60 mm	NORDTEX FLEX 50 mm	Wood fiber panel.4 22 mm	0.183706	0.0573092	1.09302	5.3373	0.311961	151.24	10.3206	74.1611	15.7143	0.272	77.7	36.41
	Concrete 100 mm	NORDTEX NATUR 19 mm	ERACLIT-L multiuso morbido 50 mm	Polyurethane foam 2 70 mm	ERACLIT-L multiuso 40 mm	0.176696	0.059764	0.883378	5.97037	0.338232	235.72	9.35439	82.891	12.932	0.279	77.7	55.97
	Concrete 60 mm	Air (Cavity) 30 mm	NORDTEX SPECIAL 80 mm	Expanded polystyrene foam 20 mm	Hemp fibers 80 mm	0.186987	0.0476434	0.399852	5.29631	0.254795	154.94	11.031	73.4419	6.10778	0.27	77.7	30.75
	Concrete 100 mm	Expanded polystyrene foam 30 mm	Polyester Fiber.140 mm	NORDTEX THERM 60 mm	Wood wool 35 mm	0.238135	0.0650996	1.84454	5.95559	0.273373	245.325	10.6414	82.7872	26.1237	0.265	77.7	52.98
	Concrete 70 mm	Polyester Fiber.150 mm	Polyester Fiber.160 mm	Wood fiber hardboard 60 mm	Wood fiber panel.4 35 mm	0.180665	0.049973	1.37546	5.61941	0.276606	176.35	11.2924	77.9031	19.47	0.275	77.7	35.05
	Concrete 60 mm	Air (Cavity) 20 mm	NORDTEX NATUR 15 mm	Flax fiber 160 mm	OSB (Oriented Strand Board) 22 mm	0.207428	0.118534	1.86263	5.42496	0.571448	154.55	6.70534	75.8127	27.2289	0.277	77.7	50.64
	Concrete 90 mm	Polyethylene foam 20 mm	Soft cellulose fibers panels 40 mm	Polyurethane foam 2 100 mm	Air (Cavity) 5 mm	0.177861	0.0780511	0.270444	5.91711	0.438831	203.76	6.7904	82.0519	4.56853	0.255	88.8	59.975
	Concrete 80 mm	NORDTEX FLEX 80 mm	ERACLIT-L multiuso morbido 50 mm	NORDTEX NATUR 10 mm	Polyurethane foam 1 40 mm	0.181358	0.0636433	0.426963	5.79181	0.350926	186.24	9.11834	80.4961	6.73455	0.26	77.7	45.69
	Concrete 80 mm	Polyethylene foam 20 mm	ERACLIT-L multiuso morbido 120 mm	Polyethylene foam 12 mm	Air (Cavity) 20 mm	0.239477	0.111393	0.45282	5.79252	0.46515	183.056	7.01222	80.7537	7.53175	0.252	88.8	27.576
	Concrete 70 mm	NORDTEX NATUR 19 mm	Polyurethane foam 2 80 mm	Polyester Fiber.140 mm	Wood fiber hardboard 60 mm	0.157872	0.058736	1.00588	5.69043	0.372048	171.97	9.7312	79.0565	14.6125	0.269	77.7	56.62
	Concrete 80 mm	Insulating polyurethane foam 30 mm	Polyurethane foam 2 20 mm	Polyethylene foam 2 mm	Flax fiber 140 mm	0.171434	0.0822591	0.327604	5.8062	0.47983	182.046	6.61961	80.5753	5.4483	0.272	77.7	55.8285
	Concrete 60 mm	Air (Cavity) 20 mm	Flax fiber 100 mm	ERACLIT-L multiuso morbido 60 mm	Polyethylene foam 20 mm	0.206832	0.120262	0.465621	5.36264	0.581446	138.66	6.13571	74.8285	7.7209	0.26	77.7	31.635
	Concrete 80 mm	Expanded polystyrene foam 40 mm	Rock wool 40 mm	Wood fiber panel.2 100 mm	NORDTEX PHALTEX 15 mm	0.205607	0.0380152	1.35702	5.77438	0.184893	205.45	12.4615	79.8184	18.9835	0.275	77.7	34.27
	Concrete 60 mm	Wood fiber hardboard 20 mm	NORDTEX FLEX 40 mm	NORDTEX SYSTEM DRY 140 100 mm	Air (Cavity) 40 mm	0.228603	0.0793717	0.831992	5.38042	0.347204	151.2	10.0104	75.0698	12.5195	0.26	88.8	28
	Concrete 60 mm	Polyurethane foam 2 20 mm	NORDTEX THERM 180 mm	Polyethylene foam 4 mm	Air (Cavity) 5 mm	0.172894	0.025405	0.844737	5.304	0.14694	161.632	14.5302	73.0237	11.7073	0.269	88.8	42.697
	Concrete 70 mm	Sheep wool 100 mm	Wood fiber panel.4 22 mm	NORDTEX UD 35 mm	Ready mixed coat 30 mm	0.231674	0.0788072	2.40357	5.60297	0.340164	201.18	9.80313	78.1298	34.0675	0.257	88.8	66.85
	Concrete 100 mm	intonaco di calce e gesso 15 mm	Granules of expanded perlite 5 mm	Insulating polyurethane foam 120 mm	NORDTEX NATUR 12 mm	0.171532	0.0657787	0.561382	6.00908	0.383477	248.542	6.82912	83.1643	8.60587	0.252	88.8	75.81
	Concrete 60 mm	Air (Cavity) 40 mm	Fiberglass 50 mm	Polyurethane foam 2 60 mm	Hemp fibers 60 mm	0.160253	0.0935688	0.372828	5.37202	0.58388	137.98	6.1319	74.7184	6.17699	0.27	77.7	91.3
	Concrete 80 mm	NORDTEX CANNATHERM 60 mm	NORDTEX THERM 80 mm	Polyurethane foam 2 30 mm	Air (Cavity) 15 mm	0.198097	0.0472748	0.503842	5.76384	0.238645	191.65	10.6707	79.8977	7.57604	0.265	88.8	54.74
	Concrete 70 mm	NORDTEX CANNATHERM 60 mm	NORDTEX THERM 80 mm	Polyethylene foam 8 mm	ERACLIT-L multiuso 60 mm	0.182871	0.0348362	0.950098	5.58652	0.190496	178.464	12.8422	77.1505	13.3343	0.278	77.7	47.054
	Concrete 70 mm	Lime and gypsum coat 12.5 mm	Air (Cavity) 30 mm	NORDTEX FLEX 60 mm	Polyurethane foam 2 100 mm	0.1718	0.0826857	0.281989	5.7506	0.481291	175.5	6.92715	79.8913	4.82549	0.2725	88.8	74.67
	Concrete 90 mm	Hemp fibers 60 mm	Polyester Fiber.150 mm	NORDTEX UD 60 mm	Polyethylene foam 2 mm	0.203897	0.057289	1.39673	5.90265	0.280971	218.046	10.525	81.9515	19.938	0.262	77.7	33.7985
	Concrete 80 mm	Polyethylene foam 4 mm	Wood fiber panels flexible 80 mm	Flax fiber 80 mm	Air (Cavity) 15 mm	0.220677	0.104419	0.337996	5.79907	0.473177	182.492	6.69482	80.6881	5.73813	0.259	88.8	31.227
	Concrete 80 mm	Polyethylene foam 4 mm	Polyurethane foam 1 100 mm	OSB (Oriented Strand Board) 15 mm	Rock wool 70 mm	0.154436	0.0367872	0.503598	5.80033	0.238204	192.282	9.7393	80.2654	7.42629	0.269	77.7	65.807
	Concrete 80 mm	Polyethylene foam 4 mm	Polyester Fiber.150 mm	Polyurethane foam 1 60 mm	Rock wool 70 mm	0.164419	0.0794393	0.287294	5.81375	0.483151	182.592	6.57194	80.6404	4.84343	0.264	77.7	46.187
	Concrete 80 mm	Polyethylene foam 4 mm	Soft cellulose fibers panels 120 mm	Wood fiber panel.4 35 mm	NORDTEX PHALTEX 15 mm	0.231395	0.089102	1.47806	5.79096	0.385064	193.832	9.08683	80.8245	21.5363	0.254	77.7	36.447
	Concrete 90 mm	Wood fiber panels flexible 100 mm	ERACLIT-L multiuso morbido 40 mm	Polyethylene foam 2 mm	Air (Cavity) 40 mm	0.243086	0.103445	0.450744	5.90035	0.42555	205.016	7.22451	82.1621	7.43969	0.272	88.8	27.7485
	Concrete 70 mm	NORDTEX THERM DRY 140 40 mm	NORDTEX SYSTEM 190 120 mm	Polyester Fiber.140 mm	Air (Cavity) 5 mm	0.189905	0.0267295	0.555366	5.58077	0.140752	183.6	13.9987	76.9115	7.85082	0.275	88.8	34.4
	Concrete 80 mm	Insulating polyurethane foam 90 mm	Insulating polyurethane foam 40 mm	Gypsum based dry 18 mm	Air (Cavity) 40 mm	0.164195	0.0771212	1.60841	5.81001	0.469693	201.38	7.20851	80.6977	23.1647	0.268	88.8	72.42
	Concrete 80 mm	Polyethylene foam 4 mm	ERACLIT-L multiuso 100 mm	Hemp fibers 80 mm	Air (Cavity) 10 mm	0.176991	0.0387375	0.403851	5.74575	0.218867	195.172	11.6928	79.4938	6.02207	0.274	88.8	32.797
	Concrete 90 mm	Polyethylene foam 15 mm	Air (Cavity) 20 mm	NORDTEX SYSTEM 190 120 mm	NORDTEX SYSTEM 270 20 mm	0.253582	0.0516456	1.26184	5.84395	0.203664	226.595	12.5567	80.9402	17.7635	0.265	77.7	30.1137
	Concrete 80 mm	Wood fiber panel.5 80 mm	Polyethylene foam 5 mm	Polyurethane foam 1 100 mm	Air (Cavity) 10 mm	0.148987	0.0635024	0.27201	5.80741	0.426228	183.765	7.89066	80.6042	4.55833	0.275	88.8	58.8912
	Concrete 60 mm	Wood fiber panel.4 52 mm	Insulating polyurethane foam 80 mm	Polyethylene foam 4 mm	Concrete 70 mm	0.204383	0.0779196	8.65207	5.39815	0.381243	303.052	9.85694	75.3006	119.917	0.266	77.7	50.707
	Concrete 80 mm	Polyethylene foam 20 mm	Polyester Fiber.150 mm	Soft cellulose fibers panels 30 mm	Hemp fibers 80 mm	0.183172	0.0817698	0.395268	5.80411	0.44641	182.4	7.45514	80.7053	6.47767	0.26	77.7	33.435
	Concrete 80 mm	Insulating polyurethane foam 80 mm	Polyethylene foam 6 mm	NORDTEX UD 22 mm	Insulating polyurethane foam 80 mm	0.128903	0.0292834	0.308668	5.79444	0.227173	187.898	9.98443	80.082	4.6471	0.268	77.7	69.0055
	Concrete 60 mm	Granules of expanded perlite 15 mm	NORDTEX NATUR 12 mm	NORDTEX THERM 180 mm	Air (Cavity) 5 mm	0.181335	0.0279971	0.881297	5.32179	0.154394	164.947	14.6594	73.2726	12.1949	0.272	88.8	34.17
	Concrete 90 mm	NORDTEX FLEX 120 mm	ERACLIT-L multiuso 20 mm	NORDTEX SYSTEM 270 20 mm	Air (Cavity) 5 mm	0.226179	0.0825021	1.10599	5.89858	0.364764	212.5	9.13561	82.2049	16.3319	0.255	88.8	31.6
	Concrete 80 mm	NORDTEX THERM DRY 110 80 mm	Cork panels expanded 40 mm	Expanded polystyrene foam 30 mm	NORDTEX SYSTEM 190 40 mm	0.189846	0.0480856	1.02481	5.76886	0.253288	198.25	11.8783	79.9128	14.5284	0.27	77.7	53.68
	Concrete 50 mm	Air (Cavity) 35 mm	NORDTEX FLEX 50 mm	Soft cellulose fibers panels 120 mm	Air (Cavity) 15 mm	0.205185	0.12303	0.435719	4.99847	0.599604	117.3	6.49004	70.0427	7.35946	0.27	88.8	32.55
	Concrete 70 mm	Soft cellulose fibers panels 160 mm	NORDTEX UD 35 mm	Polyethylene foam 5 mm	Polyethylene foam 3 mm	0.191927	0.0753572	1.19063	5.62805	0.392635	170.114	9.52491	78.4258	17.3922	0.273	77.7	40.344
	Concrete 70 mm	Soft cellulose fibers panels 100 mm	ERACLIT-L multiuso morbido 80 mm	NORDTEX PHALTEX 10 mm	Exfoliated vermiculite 2 mm	0.197659	0.0927092	0.751036	5.62935	0.469037	164.47	7.82011	78.5282	11.5994	0.262	77.7	37.1806
	Concrete 80 mm	Polyethylene foam 20 mm	Polyester Fiber.150 mm	NORDTEX THERM DRY 110 80 mm	Wood fiber hardboard 40 mm	0.191892	0.0533308	0.956425	5.78197	0.277921	193.36	10.9001	80.2197	13.7915	0.27	77.7	33.185
	Concrete 50 mm	Air (Cavity) 5 mm	NORDTEX THERM 30 mm	ERACLIT-L multiuso morbido 40 mm	Granulated cellular glass 150 mm	0.249576	0.112995	0.960337	5.01598	0.452747	145.3	8.82504	70.5187	14.7587	0.275	77.7	34.45
	Concrete 80 mm	NORDTEX THERM 20 mm	Soft cellulose fibers panels 30 mm	ERACLIT-L multiuso 140 mm	Granules of expanded perlite 7 mm	0.190649	0.0318623	0.880845	5.77379	0.167126	203.447	13.6044	79.6556	12.3132	0.277	77.7	37.288
	Concrete 80 mm	NORDTEX NATUR 15 mm	NORDTEX SYSTEM 190 40 mm	Mineral Insulating 80 mm	NORDTEX SYSTEM 270 60 mm	0.221702	0.0469913	1.40002	5.76123	0.211957	212.15	13.1541	79.6729	19.5604	0.275	77.7	46.854
	Concrete 100 mm	NORDTEX NATUR 15 mm	ERACLIT-L multiuso morbido 50 mm	Insulating polyurethane foam 60 mm	Wood fiber panels flexible 40 mm	0.181176	0.0689634	0.393928	5.97699	0.380643	230.09	7.70459	82.918	6.34152	0.265	77.7	46.7
	Concrete 70 mm	Wood fiber hardboard 20 mm	Wood fiber panel.4 22 mm	ERACLIT-L multiuso 120 mm	NORDTEX THERM 30 mm	0.198838	0.0322244	0.951086	5.5671	0.162064	187.14	14.3389	76.7265	13.1734	0.262	77.7	33.36
	Concrete 80 mm	Polyester Fiber.2 80 mm	Polyethylene foam 20 mm	Polyester Fiber.160 mm	OSB (Oriented Strand Board) 15 mm	0.215571	0.104435	1.4054	5.79957	0.484459	190.61	6.81406	80.7337	20.7553	0.255	77.7	41.035
	Concrete 80 mm	Polyester Fiber.2 80 mm	Polyethylene foam 4 mm	NORDTEX THERM DRY 110 100 mm	Lime and gypsum coat 12.5 mm	0.190046	0.0600459	1.53036	5.78746	0.315954	204.532	10.1369	80.4081	21.71	0.2765	88.8	51.777
	Concrete 90 mm	NORDTEX THERM DRY 110 140 mm	Air (Cavity) 15 mm	Air (Cavity) 5 mm	Polyethylene foam 4 mm	0.23116	0.0688596	0.655697	5.87671	0.297887	213.532	10.1732	81.7575	9.94898	0.254	77.7	29.297
	Concrete 80 mm	Polyurethane foam 2 80 mm	Kenaf fiber 50 mm	NORDTEX SPECIAL DRY 140 40 mm	NORDTEX PHALTEX 12 mm	0.174706	0.0721723	1.12803	5.80334	0.413108	189.66	8.51507	80.7261	16.4981	0.262	77.7	69.36
	Concrete 70 mm	OSB (Oriented Strand Board) 22 mm	Hemp fibers 100 mm	Fiberglass 50 mm	Cork panels expanded 20 mm	0.172316	0.0752974	0.493113	5.77817	0.436973	176.1	7.89709	80.3382	7.81305	0.262	77.7	101.24
	Concrete 80 mm	Polyurethane foam 1 70 mm	NORDTEX NATUR 8 mm	NORDTEX SYSTEM 190 100 mm	Polyethylene foam 5 mm	0.17282	0.0317034	1.01562	5.78616	0.183447	199.525	12.3568	79.9178	14.2784	0.263	77.7	52.5812
	Concrete 100 mm	NORDTEX FLEX 40 mm	Polyester Fiber.2 80 mm	NORDTEX THERM 40 mm	Air (Cavity) 15 mm	0.214805	0.0769492	0.824533	5.96853	0.358228	230.8	8.58816	83.0247	12.3961	0.275	88.8	32.8
	Concrete 80 mm	NORDTEX FLEX 120 mm	Cork panels expanded 10 mm	ERACLIT-L multiuso 20 mm	Air (Cavity) 40 mm	0.231708	0.101345	0.725528	5.79289	0.43738	186.4	7.90335	80.8541	11.3424	0.27	88.8	38.1
	Concrete 80 mm	Polyethylene foam 10 mm	Polyester Fiber.140 mm	NORDTEX SPECIAL DRY 140 60 mm	Rock wool 70 mm	0.204388	0.0632501	0.419089	5.76665	0.309461	188.73	9.27707	80.1524	6.61613	0.26	77.7	28.9825
	Concrete 80 mm	Air (Cavity) 5 mm	Flax fiber 40 mm	NORDTEX THERM DRY 110 140 mm	Air (Cavity) 5 mm	0.191509	0.0499299	0.731185	5.76635	0.260718	192.6	11.1377	79.9481	10.6659	0.27	88.8	33.82
	Concrete 80 mm	NORDTEX THERM DRY 140 80 mm	NORDTEX UD 60 mm	NORDTEX FLEX 40 mm	NORDTEX PHALTEX 12 mm	0.215369	0.0313818	0.875706	5.75391	0.145712	208.16	13.545	79.3848	12.2056	0.272	77.7	34.56
	Concrete 90 mm	Hemp fibers 40 mm	Wood fiber panel.1 60 mm	NORDTEX THERM 40 mm	Polyester Fiber.140 mm	0.202266	0.0267546	0.55643	5.85804	0.132274	223.02	13.0711	80.8207	7.92422	0.27	77.7	34.75
	Concrete 90 mm	NORDTEX THERM 40 mm	Polyethylene foam 3 mm	Wood fiber panels flexible 100 mm	Air (Cavity) 20 mm	0.245284	0.0945233	0.463825	5.88879	0.385363	209.449	8.18956	82.0991	7.62224	0.253	88.8	27.8227
	Concrete 70 mm	NORDTEX FLEX 20 mm	Air (Cavity) 5 mm	Wood fiber panel.3 140 mm	Wood fiber hardboard 40 mm	0.192042	0.0248926	0.953186	5.56096	0.129621	188	14.9807	76.5415	13.1328	0.275	77.7	34.4
	Concrete 60 mm	Air (Cavity) 5 mm	Polyethylene foam 15 mm	Insulating polyurethane foam 120 mm	Insulating polyurethane foam 60 mm	0.11828	0.0654826	0.252919	5.3948	0.553624	138.975	6.73357	74.8727	4.25329	0.26	77.7	71.7837
	Concrete 80 mm	Air (Cavity) 15 mm	NORDTEX NATUR 12 mm	NORDTEX THERM DRY 110 160 mm	Air (Cavity) 5 mm	0.198917	0.0500972	0.728547	5.76815	0.25185	196.36	11.7136	79.9422	10.5786	0.272	88.8	31.96
	Concrete 80 mm	Polyethylene foam 6 mm	NORDTEX THERM 20 mm	Wood fiber panel.3 160 mm	Polyethylene foam 4 mm	0.210589	0.0300252	1.01707	5.73541	0.142577	209.93	14.6208	79.0183	14.0638	0.27	77.7	33.7425
	Concrete 70 mm	Polyethylene foam 6 mm	Wood fiber panel.1 60 mm	ERACLIT-L multiuso 80 mm	Hemp fibers 50 mm	0.188506	0.0288753	0.486881	5.54441	0.15318	184.798	13.8147	76.4471	6.91376	0.266	77.7	34.1955
	Concrete 60 mm	NORDTEX FLEX 80 mm	NORDTEX SYSTEM 270 60 mm	Granules of expanded perlite 5 mm	NORDTEX FLEX 60 mm	0.190431	0.0360634	0.574066	5.33445	0.189378	155.363	11.6338	73.7737	8.34563	0.265	77.7	33.87
	Concrete 80 mm	Polyurethane foam 2 90 mm	NORDTEX PHALTEX 19 mm	Cork panels expanded 10 mm	NORDTEX CANNATHERM 60 mm	0.175008	0.0580038	0.512233	5.79551	0.331435	186.52	8.7824	80.4552	7.8187	0.259	77.7	78.62
	Concrete 70 mm	Insulating polyurethane foam 80 mm	Wood fiber panel.1 40 mm	NORDTEX SPECIAL DRY 140 60 mm	Air (Cavity) 20 mm	0.163393	0.032119	0.841905	5.61478	0.196576	175.88	11.54	77.6006	11.9652	0.27	88.8	49.45
	Concrete 70 mm	Wood fiber panels flexible 100 mm	Expanded polystyrene foam 80 mm	ERACLIT-L multiuso 20 mm	Polyethylene foam 8 mm	0.170186	0.0749232	0.6674	5.63331	0.440243	165.214	8.5207	78.4411	10.2061	0.278	77.7	36.194
	Concrete 90 mm	NORDTEX FLEX 100 mm	NORDTEX FLEX 20 mm	Wood fiber hardboard 40 mm	Air (Cavity) 5 mm	0.221365	0.0808201	0.854667	5.8987	0.365099	210.4	8.98033	82.1714	12.8625	0.255	88.8	31.6
	Concrete 80 mm	ERACLIT-L multiuso 120 mm	Hemp fibers 30 mm	Polyethylene foam 10 mm	Wood fiber hardboard 20 mm	0.199363	0.0417192	0.732713	5.75147	0.209263	199.87	12.2374	79.5711	10.4351	0.26	77.7	33.0425
	Concrete 60 mm	Insulating polyurethane foam 90 mm	NORDTEX SPECIAL DRY 140 40 mm	NORDTEX UD 52 mm	NORDTEX UD 22 mm	0.150688	0.0320577	1.38681	5.36116	0.212743	160.82	12.2585	74.0459	19.3783	0.264	77.7	53.38
	Concrete 60 mm	Expanded polystyrene foam 20 mm	Wood fiber hardboard 20 mm	Soft cellulose fibers panels 120 mm	Soft cellulose fibers panels 40 mm	0.184858	0.0863964	0.467645	5.36558	0.467366	142.3	8.23528	74.9055	7.59769	0.26	77.7	40.8
	Concrete 60 mm	Air (Cavity) 35 mm	Wood fiber panel.4 22 mm	Air (Cavity) 5 mm	ERACLIT-L multiuso morbido 140 mm	0.21671	0.105514	0.500227	5.40536	0.486894	144.94	7.89678	75.6403	8.27599	0.262	77.7	28.26
	Concrete 70 mm	Polyester Fiber.2 80 mm	NORDTEX SPECIAL 80 mm	Lime and gypsum coat 12.5 mm	Wood wool 25 mm	0.221166	0.0474345	2.08285	5.59695	0.214474	200.225	12.4505	77.4583	29.0463	0.2675	88.8	66.28
	Concrete 80 mm	Wood fiber panel.5 60 mm	Wood and hemp fiber panels.14 40 mm	Wood fiber panel.5 40 mm	Wood fiber panel.5 40 mm	0.205014	0.0657065	0.535066	5.77318	0.320498	188.6	9.55674	80.2848	8.26007	0.26	77.7	33
	Concrete 80 mm	Wood wool 25 mm	Sheep wool 100 mm	Wood fiber hardboard 60 mm	Exfoliated vermiculite 2 mm	0.208045	0.076259	0.959676	5.84902	0.366551	197.185	9.04395	81.4384	14.2415	0.267	77.7	52.4006
	Concrete 70 mm	Polyethylene foam 8 mm	ERACLIT-L multiuso 60 mm	ERACLIT-L multiuso 80 mm	Air (Cavity) 40 mm	0.241994	0.0672933	0.853049	5.57934	0.278078	176.664	11.1957	77.5883	12.5667	0.258	88.8	27.194
	Concrete 80 mm	Polyethylene foam 4 mm	Insulating polyurethane foam 50 mm	Air (Cavity) 5 mm	Polyurethane foam 2 140 mm	0.125474	0.0557078	0.289765	5.8163	0.443978	182.832	7.54806	80.6013	4.70753	0.279	77.7	83.427
	Concrete 100 mm	Polyurethane foam 2 80 mm	ERACLIT-L multiuso morbido 40 mm	Gypsum based dry 18 mm	Wood fiber hardboard 20 mm	0.202901	0.0582248	1.46435	5.97229	0.286961	248.7	9.49954	82.9078	20.9354	0.258	77.7	67.95
	Concrete 100 mm	Polyethylene foam 4 mm	Polyester Fiber.140 mm	ERACLIT-L multiuso 100 mm	Granules of expanded perlite 10 mm	0.237493	0.0560117	0.861361	5.93992	0.235846	238.257	11.0161	82.4376	12.5507	0.254	77.7	31.837
	Concrete 80 mm	Polyurethane foam 1 120 mm	NORDTEX SYSTEM 190 60 mm	NORDTEX PHALTEX 15 mm	Polyethylene foam 4 mm	0.144007	0.0409686	1.26217	5.80791	0.28449	195.302	10.8677	80.4116	17.8488	0.279	77.7	66.387
	Concrete 60 mm	Polyurethane foam 1 80 mm	Polyethylene foam 30 mm	Polyester Fiber.2 80 mm	Air (Cavity) 5 mm	0.153929	0.0840684	0.370923	5.37626	0.546149	138.27	6.7839	74.8241	6.09928	0.255	88.8	51.2675
	Concrete 80 mm	Sheep wool 100 mm	Wood fiber panel.4 22 mm	Cork panels expanded 30 mm	Wood fiber panel.4 35 mm	0.204182	0.0569248	1.34983	5.78241	0.278794	196.78	10.4323	80.2903	19.2748	0.267	77.7	50.78
	Concrete 70 mm	Polyurethane foam 2 80 mm	Wood fiber panels flexible 40 mm	NORDTEX THERM 60 mm	NORDTEX UD 22 mm	0.157772	0.0459839	1.29442	5.62584	0.291458	174.32	10.956	77.96	18.3282	0.272	77.7	56.45
	Concrete 80 mm	Polyester Fiber.2 80 mm	Polyester Fiber.160 mm	Air (Cavity) 15 mm	Fiberglass 20 mm	0.205897	0.100406	0.314395	5.80221	0.487652	180.84	6.35152	80.6041	5.30904	0.255	77.7	62.3
	Concrete 70 mm	NORDTEX THERM 40 mm	Polyethylene foam 3 mm	NORDTEX SPECIAL DRY 140 120 mm	ERACLIT-L multiuso 40 mm	0.190385	0.033734	0.950119	5.59489	0.177189	183.699	13.8602	77.1661	13.2168	0.273	77.7	34.6228
	Concrete 100 mm	Kenaf fiber 50 mm	Polyethylene foam 4 mm	NORDTEX SPECIAL DRY 140 100 mm	NORDTEX NATUR 12 mm	0.233411	0.0575442	1.06482	5.94387	0.246536	239.392	10.965	82.5146	15.3096	0.266	77.7	47.107
	Concrete 100 mm	Rock wool 40 mm	Polyester Fiber.130 mm	Flax fiber 40 mm	Hemp fibers 50 mm	0.207859	0.0847858	0.364738	5.97336	0.407901	225.6	6.83266	82.8594	6.00352	0.26	77.7	32.29
	Concrete 60 mm	Expanded polystyrene foam 40 mm	ERACLIT-L multiuso 80 mm	NORDTEX THERM 80 mm	NORDTEX PHALTEX 10 mm	0.177689	0.0303766	1.10205	5.31405	0.170954	161.3	13.7119	73.2608	15.269	0.27	77.7	35.8
	Concrete 60 mm	NORDTEX SYSTEM 190 140 mm	Polyethylene foam 20 mm	Air (Cavity) 5 mm	Hemp fibers 50 mm	0.174441	0.0270545	0.445189	5.34217	0.155092	161.16	13.4937	73.6577	6.34899	0.275	77.7	34.035
	Concrete 60 mm	NORDTEX SYSTEM DRY 140 100 mm	NORDTEX NATUR 19 mm	NORDTEX THERM DRY 140 60 mm	Insulating polyurethane foam 40 mm	0.160171	0.0221046	0.412214	5.34926	0.138006	160.21	13.9643	73.6832	5.85688	0.279	77.7	46.53
	Concrete 70 mm	NORDTEX FLEX 80 mm	NORDTEX SYSTEM 270 60 mm	ERACLIT-L multiuso 40 mm	Polyethylene foam 2 mm	0.215774	0.0425053	0.951382	5.59558	0.19699	180.366	12.0677	77.4257	13.546	0.252	77.7	31.9485
	Concrete 80 mm	NORDTEX THERM DRY 140 60 mm	Wood fiber panels flexible 60 mm	Polyethylene foam 4 mm	ERACLIT-L multiuso 60 mm	0.204832	0.0583263	0.97383	5.77181	0.284753	197.102	11.3065	80.1274	14.0405	0.264	77.7	32.457
	Concrete 100 mm	Expanded polystyrene foam 20 mm	Air (Cavity) 5 mm	Wood fiber panel.4 22 mm	Wood fiber panels flexible 120 mm	0.220054	0.0657455	0.499585	5.92818	0.29877	232.58	9.55472	82.4031	7.77007	0.267	77.7	32.03
	Concrete 100 mm	Polyester Fiber.150 mm	NORDTEX UD 22 mm	Expanded polystyrene foam 60 mm	Wood fiber panel.4 24 mm	0.230319	0.0668057	1.06192	5.94214	0.290058	236.02	9.63374	82.6139	15.4516	0.256	77.7	34.23
	Concrete 50 mm	NORDTEX PHALTEX 19 mm	NORDTEX FLEX 40 mm	Insulating polyurethane foam 100 mm	Concrete closed structure, Expanded clay 50 mm	0.165957	0.0981322	3.21818	5.16874	0.591313	169.97	7.19924	72.2333	45.6011	0.259	77.7	57.47
	Concrete 70 mm	Air (Cavity) 25 mm	ERACLIT-L multiuso morbido 120 mm	Air (Cavity) 5 mm	NORDTEX UD 52 mm	0.212579	0.0773281	1.4331	5.6167	0.363762	174.04	9.92876	78.2972	20.7241	0.272	77.7	30.76
	Concrete 60 mm	Polyurethane foam 1 100 mm	Polyester Fiber.130 mm	NORDTEX PHALTEX 12 mm	NORDTEX SYSTEM 270 60 mm	0.15089	0.0468166	1.43221	5.37166	0.31027	155.16	10.5867	74.4797	20.2906	0.262	77.7	58.98
	Concrete 70 mm	Insulating polyurethane foam 60 mm	Wood fiber hardboard 120 mm	Air (Cavity) 5 mm	Air (Cavity) 5 mm	0.163465	0.0318479	0.825535	5.60653	0.194831	175.36	12.2338	77.4414	11.6939	0.26	88.8	45.61
	Concrete 70 mm	NORDTEX NATUR 19 mm	Soft cellulose fibers panels 160 mm	Air (Cavity) 5 mm	Wood fiber hardboard 20 mm	0.187507	0.0819645	0.71824	5.67412	0.437128	167.97	8.53096	79.0874	10.9998	0.274	77.7	40.27
	Concrete 70 mm	Polyurethane foam 1 40 mm	NORDTEX THERM 60 mm	Air (Cavity) 5 mm	Wood fiber panels flexible 100 mm	0.162374	0.037361	0.514533	5.58757	0.230092	169.99	11.1885	77.3115	7.53089	0.275	77.7	45.69
	Concrete 80 mm	Cork panels expanded 60 mm	NORDTEX FLEX 20 mm	NORDTEX THERM 80 mm	Kenaf fiber 40 mm	0.185182	0.0348937	0.621847	5.7707	0.188429	199	12.703	79.7196	8.91048	0.28	77.7	74.2
	Concrete 100 mm	Air (Cavity) 5 mm	ERACLIT-L multiuso 20 mm	NORDTEX UD 52 mm	Wood fiber panels flexible 80 mm	0.247445	0.0520817	0.526784	5.89232	0.210478	241.2	11.139	81.727	7.91422	0.257	77.7	30.64
	Concrete 80 mm	NORDTEX SPECIAL 120 mm	Wood fiber hardboard 20 mm	NORDTEX UD 35 mm	Gypsum based dry 10 mm	0.243912	0.0350357	2.00595	5.72781	0.143641	228.95	14.8445	78.919	27.4923	0.265	77.7	39.89
	Concrete 80 mm	NORDTEX THERM DRY 140 80 mm	NORDTEX SYSTEM DRY 140 60 mm	Cork panels expanded 40 mm	OSB (Oriented Strand Board) 18 mm	0.207313	0.0423835	1.87135	5.75581	0.204442	212.1	13.0821	79.5571	25.8473	0.278	77.7	65.5
	Concrete 80 mm	Polyethylene foam 30 mm	Polyurethane foam 2 100 mm	Wood fiber hardboard 40 mm	NORDTEX PHALTEX 12 mm	0.169891	0.072254	1.15453	5.81196	0.425296	189.65	8.32252	80.8252	16.8666	0.262	77.7	58.5775
	Concrete 70 mm	Expanded polystyrene foam 160 mm	Polyethylene foam 6 mm	Polyester Fiber.3 20 mm	Air (Cavity) 10 mm	0.176254	0.0912504	0.331758	5.63675	0.51772	160.198	6.62881	78.3821	5.58585	0.266	88.8	37.4455
	Concrete 70 mm	Cork panels expanded 60 mm	Rock wool 40 mm	ERACLIT-L multiuso 80 mm	Gypsum based dry 12.5 mm	0.20152	0.060845	1.89977	5.62129	0.301931	189.975	11.1979	78.0805	26.6499	0.2625	77.7	66.78
	Concrete 80 mm	Insulating polyurethane foam 60 mm	Air (Cavity) 5 mm	Insulating polyurethane foam 70 mm	NORDTEX SYSTEM 190 40 mm	0.144249	0.0632153	1.0339	5.81324	0.438238	188.28	8.08863	80.7081	15.0863	0.255	77.7	61.92
	Concrete 60 mm	Polyethylene foam 6 mm	ERACLIT-L multiuso morbido 50 mm	Concrete 50 mm	Hemp fibers 100 mm	0.199601	0.0159614	0.386291	5.23848	0.0799666	248.498	10.7092	72.2429	5.52656	0.266	77.7	31.8955
	Concrete 50 mm	Wood fiber panel.5 60 mm	Insulating polyurethane foam 60 mm	Air (Cavity) 45 mm	Polyurethane foam 1 40 mm	0.16061	0.103071	0.256561	5.03768	0.641748	116.6	5.69969	70.1631	4.48453	0.255	77.7	53.3
	Concrete 70 mm	Polyethylene foam 20 mm	NORDTEX CANNATHERM 80 mm	Wood fiber panel.4 52 mm	Concrete closed structure, Expanded clay 50 mm	0.258681	0.0953232	3.65961	5.60599	0.368497	221.1	9.82249	78.3983	51.5214	0.272	77.7	52.575
	Concrete 70 mm	Insulating polyurethane foam 20 mm	NORDTEX SYSTEM 270 40 mm	NORDTEX SYSTEM DRY 110 100 mm	Polyester Fiber.140 mm	0.174562	0.0293342	0.518041	5.5414	0.168045	166.52	13.1399	76.4569	7.38957	0.27	77.7	42.01
	Concrete 80 mm	Soft cellulose fibers panels 120 mm	NORDTEX UD 35 mm	Polyethylene foam 5 mm	Concrete 30 mm	0.241189	0.0970332	4.93192	5.79041	0.402312	256.415	9.19795	80.9315	69.016	0.27	77.7	38.1713
	Concrete 70 mm	Polyethylene foam 8 mm	Soft cellulose fibers panels 140 mm	NORDTEX PHALTEX 10 mm	Air (Cavity) 35 mm	0.234347	0.122344	0.643441	5.62589	0.522062	162.164	6.69064	78.5456	10.3876	0.263	88.8	33.744
	Concrete 80 mm	Expanded polystyrene foam 20 mm	Insulating polyurethane foam 20 mm	Insulating polyurethane foam 60 mm	NORDTEX SPECIAL DRY 140 80 mm	0.160369	0.0532215	0.96916	5.80593	0.331869	190.78	9.63291	80.5666	14.0451	0.26	77.7	55.07
	Concrete 60 mm	Calcium silicate panels 160 mm	Cork panels expanded 10 mm	Air (Cavity) 10 mm	Concrete 30 mm	0.24035	0.126588	4.46164	5.37168	0.526685	216.4	7.72625	75.4281	63.0716	0.27	77.7	94.65
	Concrete 80 mm	NORDTEX CANNATHERM 60 mm	Insulating polyurethane foam 30 mm	NORDTEX SPECIAL DRY 140 80 mm	Air (Cavity) 5 mm	0.196716	0.0670356	0.885564	5.79321	0.340774	190.08	9.37397	80.5737	13.0975	0.255	88.8	52.93
	Concrete 90 mm	Granules of expanded perlite 7 mm	NORDTEX SPECIAL DRY 140 40 mm	NORDTEX SPECIAL DRY 140 60 mm	Rock wool 70 mm	0.212298	0.0550421	0.414834	5.85767	0.259268	215.447	10.3892	81.3048	6.45977	0.267	77.7	30.378
	Concrete 70 mm	Soft cellulose fibers panels 50 mm	Rock wool 70 mm	Wood fiber panel.1 40 mm	Air (Cavity) 40 mm	0.228144	0.102371	1.15698	5.62589	0.448711	169.4	8.04544	78.6365	17.2878	0.27	88.8	28.89
	Concrete 100 mm	Wood fiber panel.4 24 mm	Polyethylene foam 20 mm	Hemp fibers 100 mm	Polyethylene foam 8 mm	0.215214	0.0791654	0.386017	5.96204	0.367846	231.204	7.94872	82.8587	6.34566	0.252	77.7	28.949
	Concrete 70 mm	Polyurethane foam 2 120 mm	NORDTEX SYSTEM DRY 140 60 mm	Cork panels expanded 10 mm	Polyethylene foam 5 mm	0.150194	0.0550619	0.882118	5.63448	0.366604	167.965	9.50829	78.2358	12.8819	0.265	77.7	74.4813
	Concrete 70 mm	NORDTEX THERM 30 mm	Wood fiber hardboard 120 mm	NORDTEX FLEX 50 mm	Polyethylene foam 2 mm	0.184654	0.0314513	0.586692	5.5896	0.170325	180.566	13.4145	77.1199	8.32217	0.272	77.7	34.5485
	Concrete 80 mm	NORDTEX NATUR 10 mm	NORDTEX THERM 60 mm	Cork panels expanded 10 mm	NORDTEX SYSTEM DRY 110 100 mm	0.202817	0.0460829	0.768617	5.76255	0.227214	189.1	12.2671	79.7733	11.0033	0.26	77.7	42
	Concrete 100 mm	NORDTEX THERM DRY 110 100 mm	Polyethylene foam 5 mm	NORDTEX NATUR 10 mm	Hemp fibers 50 mm	0.203593	0.0482159	0.498476	5.937	0.236825	235.365	10.9429	82.295	7.48962	0.265	77.7	33.8212
	Concrete 70 mm	Air (Cavity) 45 mm	Polyethylene foam 4 mm	NORDTEX THERM DRY 110 100 mm	ERACLIT-L multiuso 40 mm	0.238345	0.0860628	0.943968	5.5936	0.361085	171.532	9.79556	78.1009	14.1313	0.259	77.7	26.897
	Concrete 70 mm	NORDTEX NATUR 19 mm	NORDTEX THERM 40 mm	Flax fiber 100 mm	Air (Cavity) 40 mm	0.232699	0.101782	0.350489	5.63888	0.437395	167.77	7.73884	78.7281	6.02449	0.269	88.8	31.22
	Concrete 60 mm	NORDTEX UD 60 mm	NORDTEX SYSTEM 190 80 mm	Wood fiber panel.4 24 mm	Wood fiber panel.1 40 mm	0.213037	0.0260663	1.36045	5.33869	0.122356	180.48	16.1133	73.3743	18.6188	0.264	77.7	33.72
	Concrete 90 mm	Granules of expanded perlite 10 mm	NORDTEX NATUR 10 mm	Polyurethane foam 2 130 mm	Gypsum based dry 18 mm	0.17511	0.0759615	1.79581	5.92315	0.433793	226.475	7.23637	82.2011	25.7339	0.258	77.7	80.82
	Concrete 80 mm	Polyethylene foam 10 mm	NORDTEX SYSTEM DRY 110 140 mm	Granules of expanded perlite 15 mm	Wood wool 25 mm	0.205937	0.0555014	1.49946	5.76462	0.269507	202.743	11.6289	79.9657	21.0838	0.27	77.7	49.1525
	Concrete 80 mm	Wood fiber hardboard 40 mm	Kenaf fiber 20 mm	Fiberglass 40 mm	Wood fiber hardboard 80 mm	0.19772	0.0564557	0.989296	5.79265	0.285533	197.48	11.0603	80.404	14.2724	0.26	77.7	77.4
	Concrete 70 mm	Hemp fibers 80 mm	Polyester Fiber.3 20 mm	Mineral Insulating 50 mm	Air (Cavity) 35 mm	0.214661	0.111141	0.545876	5.62813	0.517751	163.19	6.76749	78.4922	8.85911	0.255	88.8	34.84
	Concrete 80 mm	Rock wool 50 mm	NORDTEX FLEX 50 mm	Wood fiber hardboard 60 mm	Polyurethane foam 2 30 mm	0.179297	0.0440042	0.542539	5.78061	0.245427	191.15	10.654	80.0842	8.06114	0.27	77.7	42.81
	Concrete 70 mm	Wood fiber panels flexible 60 mm	NORDTEX THERM DRY 110 60 mm	Polyethylene foam 3 mm	ERACLIT-L multiuso morbido 60 mm	0.197866	0.0693684	0.55144	5.60768	0.350583	166.669	9.43141	78.0615	8.53656	0.253	77.7	31.1827
	Concrete 80 mm	Expanded polystyrene foam 50 mm	Kenaf fiber 30 mm	Cement mortar 30 mm	NORDTEX SPECIAL DRY 140 80 mm	0.225715	0.0231702	0.852943	5.75166	0.102653	250.45	12.005	79.365	11.9769	0.27	88.8	42.5414
	Concrete 60 mm	Air (Cavity) 10 mm	Soft cellulose fibers panels 120 mm	Expanded polystyrene foam 50 mm	NORDTEX SYSTEM 190 40 mm	0.171709	0.0783643	1.04263	5.37329	0.45638	146.15	8.91748	74.9547	15.4018	0.28	77.7	40.58
	Concrete 90 mm	Polyurethane foam 1 60 mm	NORDTEX NATUR 8 mm	NORDTEX SYSTEM 190 100 mm	Air (Cavity) 10 mm	0.185546	0.0323766	0.989505	5.8924	0.174494	221	12.4272	81.3948	13.9271	0.268	88.8	48.99
	Concrete 90 mm	Kenaf fiber 20 mm	Insulating polyurethane foam 120 mm	NORDTEX THERM 40 mm	Air (Cavity) 5 mm	0.141049	0.0543157	0.849647	5.92445	0.385084	209.72	8.6567	82.1581	12.428	0.275	88.8	65.96
	Concrete 100 mm	Wood fiber hardboard 40 mm	Cork panels expanded 40 mm	Wood fiber panel.4 22 mm	NORDTEX UD 52 mm	0.259752	0.0497868	1.39049	5.92751	0.19167	251.18	12.7228	82.069	19.5309	0.254	77.7	50.42
	Concrete 70 mm	NORDTEX SYSTEM 190 40 mm	Polyethylene foam 20 mm	Wood fiber panels flexible 80 mm	Hemp fibers 50 mm	0.186815	0.0725989	0.422246	5.63487	0.388614	168.12	9.15963	78.4666	6.80421	0.26	77.7	31.515
	Concrete 90 mm	Wood fiber panel.5 80 mm	Wood and hemp fiber panels.2 15 mm	Wood and hemp fiber panels.7 40 mm	Air (Cavity) 35 mm	0.259721	0.0986609	0.573666	5.89028	0.379873	207.45	8.05301	82.1539	9.15217	0.26	88.8	28.35
	Concrete 90 mm	Polyurethane foam 1 20 mm	ERACLIT-L multiuso morbido 40 mm	NORDTEX FLEX 80 mm	Cement mortar 30 mm	0.236041	0.0989163	3.86477	5.89855	0.419064	264.72	7.88007	82.2408	54.4727	0.26	88.8	40.0914
	Concrete 80 mm	Wood fiber hardboard 80 mm	Wood fiber hardboard 80 mm	OSB (Oriented Strand Board) 18 mm	Wood fiber hardboard 20 mm	0.201136	0.0264941	1.36004	5.75305	0.131722	216.5	15.3841	79.174	18.7259	0.278	77.7	47.1
	Concrete 50 mm	Wood wool 50 mm	Sheep wool 100 mm	Wood fiber hardboard 60 mm	NORDTEX PHALTEX 12 mm	0.19093	0.0693163	1.18762	5.18704	0.363046	143.4	10.3987	72.2593	17.1667	0.272	77.7	63.33
	Concrete 80 mm	Air (Cavity) 30 mm	Air (Cavity) 25 mm	NORDTEX SPECIAL DRY 140 60 mm	Rock wool 70 mm	0.258919	0.10585	0.395951	5.76174	0.408814	187.2	7.73197	80.4372	6.66867	0.265	77.7	23.04
	Concrete 100 mm	NORDTEX SYSTEM DRY 110 120 mm	Polyurethane foam 2 40 mm	Air (Cavity) 5 mm	Air (Cavity) 5 mm	0.191147	0.0454127	0.394893	5.93668	0.237581	234.6	10.7876	82.2558	6.04813	0.27	88.8	46.01
	Concrete 70 mm	NORDTEX THERM DRY 110 80 mm	NORDTEX SPECIAL DRY 140 40 mm	ERACLIT-L multiuso 60 mm	Granules of expanded perlite 10 mm	0.19568	0.0422801	0.859597	5.60195	0.216067	178.925	12.6436	77.4613	12.2155	0.26	77.7	33.14
	Concrete 70 mm	Insulating polyurethane foam 90 mm	NORDTEX THERM 40 mm	Exfoliated vermiculite 2 mm	Concrete closed structure, Expanded clay 50 mm	0.187282	0.0866547	3.54994	5.62688	0.462696	213.81	8.41787	78.5015	49.9917	0.252	77.7	54.7406
	Concrete 80 mm	Polyurethane foam 1 40 mm	NORDTEX NATUR 12 mm	NORDTEX THERM 120 mm	Polyurethane foam 1 20 mm	0.165431	0.0213767	0.600603	5.76144	0.129218	200.12	13.9267	79.3751	8.42476	0.272	77.7	56.08
	Concrete 80 mm	Insulating polyurethane foam 50 mm	Rock wool 50 mm	ERACLIT-L multiuso 80 mm	Gypsum based dry 12.5 mm	0.171423	0.0512377	1.91576	5.79648	0.298896	206.975	10.3326	80.4082	26.898	0.2725	77.7	52.14
	Concrete 70 mm	Polyethylene foam 8 mm	Wood fiber panel.1 60 mm	ERACLIT-L multiuso 20 mm	NORDTEX SPECIAL 120 mm	0.210522	0.0209072	1.25241	5.54187	0.0993114	202.164	16.7422	76.1421	17.1069	0.278	77.7	34.994
	Concrete 60 mm	Calcium silicate panels 160 mm	Air (Cavity) 5 mm	ERACLIT-L multiuso 20 mm	Concrete 30 mm	0.227156	0.114192	4.64717	5.37276	0.502704	218.4	8.28192	75.3743	65.4097	0.275	77.7	86.95
	Concrete 80 mm	NORDTEX NATUR 19 mm	Insulating polyurethane foam 30 mm	Polyurethane foam 2 120 mm	NORDTEX NATUR 15 mm	0.146071	0.0651359	0.695345	5.8453	0.445919	189.1	7.68876	81.1126	10.4565	0.264	77.7	74.7
	Concrete 80 mm	Air (Cavity) 20 mm	Polyurethane foam 2 130 mm	NORDTEX SYSTEM 270 20 mm	Air (Cavity) 5 mm	0.17013	0.0810929	0.867911	5.80768	0.476654	185.85	7.12017	80.6895	13.0307	0.255	88.8	64.18
	Concrete 70 mm	NORDTEX UD 60 mm	NORDTEX NATUR 10 mm	Wood fiber panels flexible 100 mm	Wood fiber panel.4 24 mm	0.208254	0.0538364	1.1155	5.56849	0.258513	183.93	11.7862	77.2276	15.7713	0.264	77.7	32.22
	Concrete 80 mm	NORDTEX CANNATHERM 60 mm	NORDTEX THERM 80 mm	ERACLIT-L multiuso 40 mm	Air (Cavity) 15 mm	0.203259	0.0444153	0.879976	5.76412	0.218516	197	11.858	79.8003	12.5943	0.275	88.8	45.06
	Concrete 60 mm	Insulating polyurethane foam 30 mm	Flax fiber 60 mm	NORDTEX THERM 100 mm	Air (Cavity) 5 mm	0.175921	0.0500899	0.90333	5.34342	0.28473	150.88	10.666	74.1305	13.0732	0.255	88.8	42.29
	Concrete 70 mm	Polyethylene foam 10 mm	Expanded polystyrene foam 140 mm	ERACLIT-L multiuso 20 mm	Polyurethane foam 2 20 mm	0.171823	0.0791922	0.538688	5.63688	0.460894	163.13	7.8714	78.4777	8.44901	0.26	77.7	46.2925
	Concrete 80 mm	Cement mortar 30 mm	ERACLIT-L multiuso morbido 120 mm	Polyethylene foam 12 mm	Polyester Fiber.130 mm	0.223186	0.0791055	0.424413	5.97966	0.354437	243.296	8.02726	83.1108	6.8658	0.272	88.8	32.2524
	Concrete 80 mm	Insulating polyurethane foam 60 mm	Expanded polystyrene foam 40 mm	Polyurethane foam 1 60 mm	OSB (Oriented Strand Board) 25 mm	0.149357	0.0680024	2.06344	5.81071	0.455302	197.97	7.82131	80.6993	29.2984	0.265	77.7	81.46
	Concrete 100 mm	Hemp fibers 50 mm	Polyester Fiber.3 20 mm	ERACLIT-L multiuso morbido 80 mm	Wood fiber hardboard 20 mm	0.198908	0.0722621	0.754222	5.96993	0.363294	229.5	8.42899	82.9679	11.3637	0.27	77.7	34.75
	Concrete 80 mm	Polyethylene foam 25 mm	NORDTEX SPECIAL 60 mm	Polyester Fiber.3 20 mm	ERACLIT-L multiuso 80 mm	0.217052	0.0398127	0.953741	5.71579	0.183425	204.425	13.2246	78.9653	13.3745	0.265	77.7	32.2563
	Concrete 60 mm	NORDTEX FLEX 60 mm	ERACLIT-L multiuso 20 mm	Expanded polystyrene foam 80 mm	Wood fiber hardboard 60 mm	0.161574	0.0526744	0.989347	5.35952	0.326007	150.6	10.99	74.369	14.2141	0.28	77.7	38.4
	Concrete 70 mm	Insulating polyurethane foam 90 mm	NORDTEX THERM 40 mm	Exfoliated vermiculite 2 mm	Polyurethane foam 2 50 mm	0.140671	0.0414508	0.426435	5.62606	0.294664	165.56	9.49102	77.933	6.42883	0.252	77.7	66.9406
	Concrete 60 mm	Polyethylene foam 10 mm	NORDTEX UD 35 mm	Insulating polyurethane foam 70 mm	NORDTEX SPECIAL DRY 140 80 mm	0.162916	0.0511222	0.963544	5.38128	0.313794	155.5	11.2213	74.6422	13.8307	0.255	77.7	48.4025
	Concrete 50 mm	Polyurethane foam 2 20 mm	NORDTEX PHALTEX 19 mm	NORDTEX CANNATHERM 120 mm	Concrete 60 mm	0.233835	0.125784	7.75123	4.9856	0.537918	250.67	7.86075	70.1844	108.316	0.269	77.7	67.19
	Concrete 70 mm	Hemp fibers 30 mm	Insulating polyurethane foam 40 mm	NORDTEX FLEX 100 mm	NORDTEX THERM 30 mm	0.157434	0.0641983	0.881444	5.63592	0.407779	166.38	9.05496	78.369	12.9896	0.27	77.7	45.86
	Concrete 80 mm	NORDTEX NATUR 10 mm	Insulating polyurethane foam 30 mm	Polyurethane foam 2 120 mm	NORDTEX NATUR 15 mm	0.150185	0.0696496	0.692362	5.83716	0.46376	187.03	7.20678	80.9837	10.4756	0.255	77.7	73.53
	Concrete 80 mm	NORDTEX FLEX 60 mm	NORDTEX CANNATHERM 60 mm	NORDTEX SYSTEM 270 20 mm	Soft cellulose fibers panels 40 mm	0.211008	0.0775982	0.668454	5.7941	0.36775	187.7	8.79225	80.6913	10.2455	0.26	77.7	47.56
	Concrete 70 mm	NORDTEX PHALTEX 15 mm	Soft cellulose fibers panels 40 mm	Polyurethane foam 1 100 mm	Cork panels expanded 40 mm	0.149899	0.0707685	0.678377	5.70076	0.472107	167.45	7.9718	79.2543	10.3012	0.265	77.7	80.17
	Concrete 60 mm	NORDTEX CANNATHERM 60 mm	Soft cellulose fibers panels 50 mm	Polyurethane foam 2 60 mm	Wood wool 50 mm	0.1689	0.0756642	1.99586	5.37559	0.447983	157.15	9.16214	74.9573	28.4614	0.28	77.7	93.62
	Concrete 50 mm	NORDTEX SPECIAL 60 mm	Insulating polyurethane foam 60 mm	Air (Cavity) 45 mm	Polyurethane foam 1 40 mm	0.168021	0.0713649	0.268781	5.05662	0.424739	128	8.3319	70.4747	4.62764	0.255	77.7	53.3
	Concrete 70 mm	NORDTEX NATUR 12 mm	NORDTEX THERM 140 mm	Hemp fibers 30 mm	Air (Cavity) 25 mm	0.19258	0.0351578	0.555141	5.60436	0.182562	180.3	13.0296	77.3933	7.99252	0.277	88.8	32.66
	Concrete 90 mm	NORDTEX NATUR 19 mm	ERACLIT-L multiuso morbido 50 mm	Polyurethane foam 2 70 mm	ERACLIT-L multiuso 40 mm	0.176883	0.0655738	0.88344	5.91929	0.370719	213.72	9.08549	82.2579	13.0256	0.269	77.7	54.77
	Concrete 70 mm	Wood fiber panels flexible 80 mm	Polyethylene foam 15 mm	Polyethylene foam 30 mm	Kenaf fiber 80 mm	0.188467	0.0861463	0.46323	5.63097	0.457089	163.445	7.90512	78.4819	7.51349	0.275	77.7	53.4213
	Concrete 60 mm	Air (Cavity) 5 mm	Flax fiber 140 mm	Gypsum based dry 15 mm	NORDTEX SYSTEM 270 40 mm	0.212941	0.0728058	1.4891	5.35064	0.341906	164.05	9.26565	74.5769	21.4778	0.26	77.7	45.76
	Concrete 70 mm	intonaco di calce e gesso 15 mm	NORDTEX THERM DRY 110 60 mm	Mineral Insulating 50 mm	ERACLIT-L multiuso 60 mm	0.221998	0.065984	0.96892	5.75447	0.297227	196.95	10.8708	80.0138	14.1244	0.255	88.8	57.66
	Concrete 80 mm	NORDTEX SPECIAL 60 mm	NORDTEX THERM 80 mm	NORDTEX THERM 30 mm	Polyethylene foam 5 mm	0.224874	0.0404844	0.899632	5.7311	0.180031	208.165	13.5311	79.1559	12.625	0.255	77.7	32.0712
	Concrete 70 mm	NORDTEX FLEX 100 mm	NORDTEX UD 22 mm	Polyethylene foam 4 mm	ERACLIT-L multiuso 60 mm	0.203102	0.0532881	0.966368	5.60944	0.26237	174.672	11.091	77.8239	13.9351	0.256	77.7	32.357
	Concrete 60 mm	Expanded polystyrene foam 40 mm	Wood fiber panels flexible 60 mm	Granules of expanded perlite 15 mm	NORDTEX THERM DRY 110 80 mm	0.183256	0.0725635	0.792669	5.35685	0.395968	146.558	9.34792	74.6593	11.8925	0.255	77.7	33.07
	Concrete 80 mm	Rock wool 70 mm	Polyethylene foam 2 mm	Wood fiber panels flexible 100 mm	Polyethylene foam 5 mm	0.204616	0.0933167	0.491939	5.79628	0.456058	183.981	7.2063	80.6749	7.94066	0.257	77.7	27.3597
	Concrete 60 mm	Air (Cavity) 5 mm	NORDTEX SYSTEM DRY 110 140 mm	Polyethylene foam 3 mm	Concrete closed structure, Expanded clay 50 mm	0.231693	0.0867321	3.39079	5.34979	0.374341	197.499	10.5799	74.7139	47.5236	0.258	77.7	35.0727
	Concrete 80 mm	Granules of expanded perlite 10 mm	NORDTEX SYSTEM 270 20 mm	NORDTEX SYSTEM 190 160 mm	Air (Cavity) 5 mm	0.209366	0.0279226	0.983876	5.7241	0.133367	212.625	15.085	78.8101	13.5665	0.275	88.8	34.34
	Concrete 100 mm	Soft cellulose fibers panels 50 mm	Wood fiber panel.4 22 mm	ERACLIT-L multiuso morbido 80 mm	Cork panels expanded 10 mm	0.230485	0.0639062	0.580732	5.93607	0.277269	233.14	9.64675	82.4915	8.85544	0.262	77.7	45.21
	Concrete 60 mm	Wood fiber panel.4 52 mm	Air (Cavity) 45 mm	NORDTEX SYSTEM 190 60 mm	Hemp fibers 50 mm	0.219467	0.0516496	0.498238	5.34965	0.235341	159.34	11.6374	74.1847	7.50664	0.267	77.7	28.91
	Concrete 80 mm	Polyethylene foam 25 mm	Soft cellulose fibers panels 40 mm	NORDTEX THERM 120 mm	Polyethylene foam 6 mm	0.201357	0.0424574	0.89808	5.76612	0.210856	197.823	12.1644	79.7814	12.7851	0.271	77.7	35.2017
	Concrete 60 mm	Polyethylene foam 6 mm	NORDTEX SPECIAL DRY 140 40 mm	NORDTEX FLEX 60 mm	Polyurethane foam 2 100 mm	0.148552	0.064104	0.29449	5.38838	0.431525	144.298	8.7054	74.9546	4.92014	0.266	77.7	60.6355
	Concrete 80 mm	Insulating polyurethane foam 90 mm	ERACLIT-L multiuso morbido 40 mm	Air (Cavity) 25 mm	Soft cellulose fibers panels 40 mm	0.157475	0.0720864	0.449574	5.80912	0.457765	182.84	7.24642	80.6386	7.11673	0.275	77.7	53.86
	Concrete 100 mm	Air (Cavity) 20 mm	Air (Cavity) 15 mm	Insulating polyurethane foam 120 mm	Cork panels expanded 20 mm	0.160465	0.0659675	0.460242	5.98259	0.411102	226.72	6.82939	82.8265	7.19996	0.275	77.7	67.16
	Concrete 60 mm	Polyethylene foam 10 mm	ERACLIT-L multiuso 100 mm	NORDTEX NATUR 8 mm	Hemp fibers 80 mm	0.172067	0.0380259	0.424193	5.32356	0.220995	153.21	11.8593	73.6366	6.27962	0.258	77.7	31.8825
	Concrete 80 mm	Expanded polystyrene foam 20 mm	ERACLIT-L multiuso morbido 60 mm	Polyurethane foam 2 100 mm	Air (Cavity) 15 mm	0.157326	0.0687697	0.279543	5.80373	0.437116	183.2	7.61743	80.5803	4.70312	0.275	88.8	60.64
	Concrete 80 mm	Polyurethane foam 2 120 mm	Kenaf fiber 30 mm	NORDTEX NATUR 10 mm	NORDTEX NATUR 15 mm	0.163309	0.075877	1.0087	5.80973	0.464621	187.45	7.51766	80.7319	14.9127	0.255	77.7	72.61
	Concrete 50 mm	ERACLIT-L multiuso 40 mm	Polyethylene foam 5 mm	Polyurethane foam 1 80 mm	Insulating polyurethane foam 90 mm	0.116603	0.0586213	0.25783	5.1027	0.502744	122.685	8.23975	70.9433	4.33523	0.265	77.7	74.3713
	Concrete 70 mm	Air (Cavity) 35 mm	ERACLIT-L multiuso morbido 50 mm	NORDTEX THERM 60 mm	Polyester Fiber.140 mm	0.230772	0.0789839	0.569453	5.58918	0.342259	167.3	9.21907	77.9323	8.89981	0.255	77.7	27.9
	Concrete 100 mm	Polyethylene foam 2 mm	Air (Cavity) 15 mm	Wood fiber hardboard 80 mm	Polyester Fiber.160 mm	0.243043	0.0660822	0.470541	5.92064	0.271895	234.666	9.91625	82.3172	7.37906	0.257	77.7	30.3485
	Concrete 90 mm	Polyethylene foam 8 mm	Polyurethane foam 2 40 mm	NORDTEX FLEX 80 mm	Rock wool 60 mm	0.176806	0.0669797	0.367948	5.90718	0.378831	206.064	8.09703	82.0217	5.93063	0.278	77.7	45.034
	Concrete 80 mm	Flax fiber 40 mm	Polyethylene foam 5 mm	Polyurethane foam 1 100 mm	Air (Cavity) 40 mm	0.176905	0.088104	0.256684	5.81015	0.498029	180.965	6.05921	80.5381	4.34242	0.265	88.8	54.5112
	Concrete 100 mm	Hemp fibers 50 mm	Polyester Fiber.3 20 mm	Polyester Fiber.160 mm	Expanded polystyrene foam 30 mm	0.201678	0.0807938	0.347185	5.97369	0.400607	225.15	7.0731	82.8817	5.73239	0.26	77.7	34.43
	Concrete 60 mm	ERACLIT-L multiuso 40 mm	NORDTEX CANNATHERM 120 mm	Air (Cavity) 35 mm	Wood fiber panel.4 24 mm	0.204601	0.104802	1.04337	5.42004	0.512228	148.48	7.78895	75.8194	15.7885	0.279	77.7	55.24
	Concrete 100 mm	Air (Cavity) 5 mm	Rock wool 50 mm	Soft cellulose fibers panels 100 mm	Cork panels expanded 10 mm	0.221313	0.0878014	0.51332	5.96874	0.39673	227.2	7.2484	82.92	8.19799	0.265	77.7	43.08
	Concrete 90 mm	Polyethylene foam 15 mm	NORDTEX NATUR 12 mm	NORDTEX SPECIAL DRY 140 80 mm	Polyester Fiber.2 80 mm	0.20162	0.0496167	0.425425	5.8508	0.246091	214.855	10.8465	81.1274	6.50894	0.277	77.7	34.2737
	Concrete 80 mm	NORDTEX CANNATHERM 80 mm	Wood fiber hardboard 80 mm	NORDTEX PHALTEX 12 mm	OSB (Oriented Strand Board) 22 mm	0.216927	0.0613373	2.37266	5.77663	0.282755	208.26	11.0768	80.2424	33.2232	0.274	77.7	65.29
	Concrete 80 mm	Polyethylene foam 30 mm	Flax fiber 120 mm	Wood fiber panels flexible 40 mm	Granules of expanded perlite 7 mm	0.197977	0.0956357	0.432755	5.80693	0.483065	183.218	6.66025	80.7115	7.1059	0.277	77.7	35.5855
	Concrete 50 mm	Concrete 50 mm	Polyethylene foam 5 mm	Polyurethane foam 1 100 mm	Concrete closed structure, Expanded clay 50 mm	0.214843	0.0867933	3.19466	5.97472	0.403985	273.765	7.33881	83.0132	45.123	0.255	77.7	60.3413
	Concrete 70 mm	Wood fiber panel.5 120 mm	Wood and hemp fiber panels.1 20 mm	Polyethylene foam 15 mm	Wood and hemp fiber panels.5 35 mm	0.203075	0.0745112	1.35587	5.62207	0.366916	173.145	10.0017	78.3315	19.6006	0.26	77.7	32.2638
	Concrete 70 mm	NORDTEX THERM DRY 140 80 mm	Insulating polyurethane foam 30 mm	Wood fiber panel.4 35 mm	Rock wool 50 mm	0.180245	0.0361371	0.567475	5.60278	0.200489	177.73	12.3329	77.439	8.23562	0.265	77.7	40.45
	Concrete 60 mm	Hemp fibers 160 mm	Polyethylene foam 5 mm	NORDTEX NATUR 12 mm	Air (Cavity) 30 mm	0.165524	0.0852849	0.672079	5.38069	0.515242	141.005	7.67279	75.0394	10.4053	0.267	88.8	26.7812
	Concrete 70 mm	Wood fiber panels flexible 40 mm	Polyethylene foam 25 mm	NORDTEX SPECIAL DRY 140 100 mm	ERACLIT-L multiuso 40 mm	0.190475	0.0413081	0.95316	5.59654	0.216869	177.205	12.355	77.4005	13.4853	0.275	77.7	33.0962
	Concrete 60 mm	Polyurethane foam 1 120 mm	Kenaf fiber 30 mm	OSB (Oriented Strand Board) 22 mm	Wood fiber panel.4 22 mm	0.151453	0.0585035	1.74223	5.37704	0.386282	158.06	9.41303	74.7441	24.7593	0.254	77.7	86.2
	Concrete 80 mm	Wood fiber panel.4 24 mm	Insulating polyurethane foam 50 mm	Hemp fibers 100 mm	Wood fiber panel.4 24 mm	0.148696	0.0556324	1.11918	5.83802	0.374136	194.56	9.66465	81.0392	16.0706	0.278	77.7	46.34
	Concrete 80 mm	Polyethylene foam 20 mm	Polyester Fiber.150 mm	NORDTEX NATUR 19 mm	Rock wool 100 mm	0.195236	0.0711329	0.360436	5.78099	0.364342	186.53	8.26436	80.3771	5.86398	0.269	77.7	28.105
	Concrete 60 mm	Air (Cavity) 35 mm	Sheep wool 100 mm	Polyethylene foam 12 mm	Polyester Fiber.160 mm	0.200751	0.124139	0.341875	5.35895	0.618374	135.986	5.21527	74.4842	5.75876	0.267	77.7	31.961
	Concrete 80 mm	NORDTEX FLEX 80 mm	Polyester Fiber.150 mm	NORDTEX NATUR 10 mm	Soft cellulose fibers panels 40 mm	0.202182	0.083667	0.564332	5.7973	0.41382	185.4	8.25451	80.7553	8.889	0.26	77.7	35.5
	Concrete 80 mm	NORDTEX THERM 20 mm	Wood fiber panels flexible 60 mm	Insulating polyurethane foam 90 mm	NORDTEX THERM 20 mm	0.148466	0.0624211	0.607651	5.82003	0.42044	188.61	8.34219	80.808	9.20447	0.27	77.7	53.12
	Concrete 80 mm	Air (Cavity) 10 mm	NORDTEX NATUR 10 mm	NORDTEX THERM DRY 110 160 mm	Air (Cavity) 15 mm	0.200258	0.0513193	0.722533	5.76935	0.256266	195.9	11.5851	79.9833	10.5254	0.275	88.8	31.7
	Concrete 90 mm	Air (Cavity) 35 mm	Flax fiber 60 mm	Polyurethane foam 2 60 mm	Gypsum based dry 18 mm	0.235636	0.109958	1.76211	5.90515	0.466643	222.6	6.07441	81.9453	25.7044	0.263	77.7	60.23
	Concrete 80 mm	Insulating polyurethane foam 90 mm	Exfoliated vermiculite 2 mm	NORDTEX THERM DRY 110 40 mm	Polyurethane foam 1 60 mm	0.12908	0.0381838	0.359368	5.80349	0.295815	185.97	9.54964	80.3261	5.466	0.272	77.7	70.6406
	Concrete 70 mm	Polyurethane foam 1 70 mm	Wood fiber panel.4 22 mm	Polyurethane foam 1 50 mm	Concrete closed structure, Expanded clay 50 mm	0.1717	0.0538156	3.2107	5.61229	0.313427	214.26	9.9786	77.9128	44.7479	0.262	77.7	70.28
	Concrete 60 mm	Expanded polystyrene foam 40 mm	ERACLIT-L multiuso 80 mm	NORDTEX SYSTEM 270 20 mm	Insulating polyurethane foam 60 mm	0.154822	0.0252986	0.352534	5.31281	0.163405	153.66	12.249	73.3172	5.16179	0.26	77.7	48.31
	Concrete 80 mm	Soft cellulose fibers panels 60 mm	Polyethylene foam 6 mm	Insulating polyurethane foam 80 mm	Hemp fibers 50 mm	0.142323	0.064154	0.359019	5.81694	0.450765	183.378	7.61265	80.7095	5.79373	0.276	77.7	56.7955
	Concrete 70 mm	Air (Cavity) 5 mm	NORDTEX NATUR 12 mm	NORDTEX THERM DRY 110 160 mm	Air (Cavity) 5 mm	0.199751	0.055767	0.728519	5.60975	0.279183	174.36	11.3554	77.8469	10.6803	0.252	88.8	30.76
	Concrete 80 mm	Polyethylene foam 6 mm	ERACLIT-L multiuso 20 mm	NORDTEX CANNATHERM 120 mm	Concrete closed structure, Expanded clay 50 mm	0.249403	0.115991	3.2165	5.80596	0.465075	232.998	7.53373	81.1166	45.8249	0.276	77.7	61.8155
	Concrete 90 mm	Granules of expanded perlite 7 mm	Air (Cavity) 5 mm	Wood fiber panel.3 140 mm	Gypsum based dry 10 mm	0.259469	0.0548424	1.77408	5.84125	0.211364	236.748	12.449	80.9523	24.7012	0.252	77.7	37.478
	Concrete 70 mm	Soft cellulose fibers panels 30 mm	Polyethylene foam 2 mm	ERACLIT-L multiuso morbido 80 mm	Insulating polyurethane foam 80 mm	0.15137	0.0671565	0.270859	5.63334	0.443658	162.146	7.87474	78.2792	4.57504	0.262	77.7	52.9485
	Concrete 90 mm	Soft cellulose fibers panels 120 mm	Hemp fibers 30 mm	Cork panels expanded 20 mm	Air (Cavity) 10 mm	0.202219	0.0817213	0.545889	5.90555	0.404122	206.34	7.94323	82.1481	8.61386	0.27	88.8	48.65
	Concrete 90 mm	Fiberglass 80 mm	ERACLIT-L multiuso 20 mm	Air (Cavity) 10 mm	Wood fiber panel.2 80 mm	0.196315	0.0410033	1.26688	5.8956	0.208864	222.16	11.6776	81.5895	17.8684	0.28	77.7	90.1
	Concrete 60 mm	Flax fiber 100 mm	NORDTEX PHALTEX 10 mm	Polyester Fiber.2 80 mm	Air (Cavity) 10 mm	0.192715	0.0969582	0.404474	5.36071	0.503117	139.7	7.07522	74.8041	6.67972	0.26	88.8	34.05
	Concrete 90 mm	Polyester Fiber.3 20 mm	Air (Cavity) 15 mm	Wood fiber panels flexible 40 mm	Insulating polyurethane foam 100 mm	0.159689	0.0686804	0.248208	5.91618	0.430088	203.98	7.02619	82.0006	4.1992	0.265	77.7	52.39
	Concrete 80 mm	Wood fiber panel.5 100 mm	Wood and hemp fiber panels.13 19 mm	Polyester Fiber.130 mm	Wood and hemp fiber panels.4 40 mm	0.208874	0.0606734	1.33679	5.7829	0.290479	196.87	10.8203	80.335	19.0903	0.269	77.7	34.17
	Concrete 100 mm	Fiberglass 60 mm	Polyethylene foam 4 mm	Polyurethane foam 1 80 mm	Air (Cavity) 30 mm	0.176381	0.0730626	0.256675	5.98018	0.414232	224.932	6.49262	82.7817	4.26717	0.274	88.8	99.417
	Concrete 80 mm	NORDTEX FLEX 50 mm	Kenaf fiber 80 mm	Wood fiber panel.4 35 mm	Granules of expanded perlite 7 mm	0.223729	0.0872209	1.18446	5.79379	0.389851	192.597	9.00706	80.8317	17.4848	0.252	77.7	53.988
	Concrete 60 mm	ERACLIT-L multiuso 80 mm	Insulating polyurethane foam 20 mm	NORDTEX UD 60 mm	Wood fiber hardboard 40 mm	0.185102	0.0259574	0.974347	5.35721	0.140233	168.12	14.7497	73.7464	13.4685	0.26	77.7	40.81
	Concrete 80 mm	Wood fiber panel.4 24 mm	NORDTEX THERM DRY 140 40 mm	Wood fiber panel.2 100 mm	Gypsum based dry 10 mm	0.256497	0.0484338	1.90802	5.75691	0.188828	222.58	13.3381	79.6047	26.3839	0.254	77.7	38.46
	Concrete 90 mm	Soft cellulose fibers panels 100 mm	NORDTEX PHALTEX 19 mm	Granules of expanded perlite 10 mm	NORDTEX SYSTEM DRY 140 60 mm	0.210745	0.0551474	0.933996	5.89116	0.261678	215.695	10.6789	81.7608	13.5394	0.279	77.7	39.16
	Concrete 60 mm	NORDTEX THERM DRY 140 80 mm	NORDTEX SYSTEM 270 40 mm	Insulating polyurethane foam 70 mm	Wood fiber panel.4 22 mm	0.154029	0.0258807	0.947738	5.34165	0.168025	162.26	12.8328	73.688	13.1223	0.272	77.7	51.17
	Concrete 80 mm	Soft cellulose fibers panels 100 mm	Air (Cavity) 10 mm	Polyurethane foam 1 60 mm	OSB (Oriented Strand Board) 25 mm	0.178817	0.0794439	2.043	5.80554	0.444275	198.41	8.04689	80.79	29.1635	0.275	77.7	70.1
	Concrete 60 mm	Cork panels expanded 140 mm	Polyethylene foam 5 mm	NORDTEX FLEX 20 mm	Cork panels expanded 30 mm	0.188321	0.0556274	0.71962	5.35757	0.295387	153.565	11.0916	74.3761	10.5513	0.255	77.7	110.471
	Concrete 80 mm	NORDTEX FLEX 100 mm	Granules of expanded perlite 7 mm	Soft cellulose fibers panels 50 mm	ERACLIT-L multiuso morbido 40 mm	0.187276	0.0754687	0.499521	5.79609	0.402982	185.648	8.4779	80.6611	7.9009	0.277	77.7	38.388
	Concrete 90 mm	Polyurethane foam 1 20 mm	Air (Cavity) 45 mm	Polyurethane foam 2 90 mm	Fiberglass 30 mm	0.177675	0.0807524	0.260913	5.91653	0.454496	202.83	6.23309	81.9421	4.37014	0.275	77.7	98.12
	Concrete 80 mm	Wood fiber panel.4 22 mm	Insulating polyurethane foam 70 mm	NORDTEX UD 52 mm	Wood fiber hardboard 40 mm	0.171565	0.0302049	0.9933	5.83059	0.176055	204.9	12.4344	80.5142	13.9576	0.264	77.7	49.93
	Concrete 70 mm	NORDTEX THERM 20 mm	Wood fiber panel.1 40 mm	NORDTEX THERM DRY 110 140 mm	Polyethylene foam 2 mm	0.185752	0.0333692	0.758499	5.5556	0.179644	183.266	13.7542	76.6372	10.5984	0.272	77.7	34.5485
	Concrete 80 mm	Polyester Fiber.3 20 mm	NORDTEX SPECIAL DRY 140 40 mm	NORDTEX SYSTEM 270 40 mm	Wood fiber panels flexible 80 mm	0.215288	0.0445919	0.532902	5.73256	0.207126	196.56	11.3705	79.4027	7.88866	0.26	77.7	31.88
	Concrete 70 mm	Polyethylene foam 6 mm	NORDTEX SPECIAL DRY 140 40 mm	ERACLIT-L multiuso 80 mm	Rock wool 70 mm	0.19027	0.0430351	0.422206	5.57959	0.22618	175.398	11.4813	77.262	6.36818	0.266	77.7	30.0855
	Concrete 90 mm	Hemp fibers 60 mm	Polyester Fiber.150 mm	NORDTEX UD 60 mm	Polyethylene foam 3 mm	0.203034	0.0561089	1.3714	5.90259	0.276352	218.079	10.602	81.9328	19.574	0.263	77.7	33.8727
	Concrete 70 mm	OSB (Oriented Strand Board) 22 mm	Hemp fibers 100 mm	Expanded polystyrene foam 60 mm	Granules of expanded perlite 10 mm	0.175395	0.0758803	0.374064	5.77709	0.432625	175.125	7.91542	80.333	6.15187	0.262	77.7	48.49
	Concrete 80 mm	NORDTEX NATUR 19 mm	NORDTEX FLEX 40 mm	Insulating polyurethane foam 60 mm	NORDTEX SPECIAL DRY 140 80 mm	0.160609	0.0484924	0.967066	5.83011	0.301927	195.73	10.7246	80.8263	13.8922	0.279	77.7	49.28
	Concrete 60 mm	Air (Cavity) 5 mm	Polyethylene foam 15 mm	Hemp fibers 160 mm	NORDTEX UD 22 mm	0.155761	0.0753168	1.06349	5.37948	0.483541	144.515	8.4619	74.9745	15.6445	0.262	77.7	28.8237
	Concrete 80 mm	Wood fiber panels flexible 100 mm	Mineral Insulating 60 mm	NORDTEX NATUR 10 mm	Air (Cavity) 5 mm	0.222165	0.0926662	0.803098	5.79212	0.417105	190.15	8.34409	80.8084	12.3163	0.255	88.8	39.228
	Concrete 70 mm	NORDTEX PHALTEX 12 mm	Insulating polyurethane foam 80 mm	ERACLIT-L multiuso 60 mm	NORDTEX SYSTEM 190 40 mm	0.15742	0.0398115	1.10046	5.67426	0.2529	176.84	11.2838	78.5322	15.5909	0.262	77.7	51.01
	Concrete 80 mm	NORDTEX FLEX 100 mm	Granules of expanded perlite 7 mm	Soft cellulose fibers panels 50 mm	ERACLIT-L multiuso 20 mm	0.208337	0.0895513	0.727217	5.79596	0.429838	186.847	8.06587	80.7822	11.2301	0.257	77.7	35.788
	Concrete 90 mm	Polyethylene foam 15 mm	NORDTEX THERM 20 mm	NORDTEX NATUR 15 mm	Wood fiber panel.3 120 mm	0.237031	0.0407598	1.0726	5.84	0.17196	227.945	13.374	80.6852	15.0044	0.26	68.82	32.0637
	Concrete 90 mm	Expanded polystyrene foam 20 mm	Air (Cavity) 40 mm	Air (Cavity) 5 mm	Soft cellulose fibers panels 120 mm	0.240208	0.106447	0.435384	5.9016	0.443146	203.5	6.69579	82.0655	7.20085	0.275	77.7	34.1
	Concrete 70 mm	NORDTEX THERM 20 mm	Soft cellulose fibers panels 30 mm	NORDTEX THERM DRY 110 140 mm	Air (Cavity) 10 mm	0.185331	0.048329	0.727422	5.6245	0.260771	173.8	11.5871	77.9369	10.5581	0.27	88.8	35.15
	Concrete 70 mm	NORDTEX FLEX 100 mm	NORDTEX UD 22 mm	Fiberglass 30 mm	Polyurethane foam 2 50 mm	0.162274	0.0435715	0.353293	5.60944	0.268505	167.65	9.96887	77.7336	5.45699	0.272	77.7	85.41
	Concrete 70 mm	NORDTEX THERM DRY 110 40 mm	Wood fiber hardboard 60 mm	ERACLIT-L multiuso 20 mm	ERACLIT-L multiuso 80 mm	0.185338	0.0294599	0.95038	5.58876	0.158953	184	14.2145	77.0158	13.1685	0.27	77.7	34.4
	Concrete 90 mm	NORDTEX FLEX 80 mm	NORDTEX THERM 20 mm	Polyurethane foam 1 30 mm	ERACLIT-L multiuso morbido 50 mm	0.184919	0.0599561	0.481601	5.89312	0.324228	208.78	9.30608	81.8396	7.44496	0.27	77.7	44.92
	Concrete 50 mm	Lime and gypsum coat 12.5 mm	Granules of expanded perlite 5 mm	Polyurethane foam 1 120 mm	Polyester Fiber.2 80 mm	0.132118	0.0739337	0.372579	5.26331	0.559603	132.183	6.9967	73.2139	6.05918	0.2675	88.8	82.29
	Concrete 60 mm	Wood fiber panel.4 35 mm	Sheep wool 100 mm	Granules of expanded perlite 10 mm	Hemp fibers 50 mm	0.18094	0.0909155	0.36643	5.46509	0.502461	146.065	7.38902	76.1873	6.20414	0.255	77.7	36.31
	Concrete 80 mm	NORDTEX CANNATHERM 100 mm	NORDTEX THERM 20 mm	Insulating polyurethane foam 30 mm	Concrete closed structure, Expanded clay 50 mm	0.213269	0.0874488	3.24247	5.79246	0.41004	233.28	8.66416	80.7873	45.7401	0.28	77.7	67.82
	Concrete 70 mm	Polyester Fiber.150 mm	Wood fiber panel.2 100 mm	ERACLIT-L multiuso 20 mm	Ready mixed coat 30 mm	0.222132	0.0378255	2.14989	5.56965	0.170284	211.7	13.5206	76.8756	29.6631	0.27	88.8	65.47
	Concrete 70 mm	Soft cellulose fibers panels 50 mm	Rock wool 60 mm	Air (Cavity) 20 mm	Flax fiber 80 mm	0.190517	0.102674	0.314781	5.64239	0.538925	160.8	6.10469	78.4188	5.375	0.28	77.7	34.93
	Concrete 70 mm	NORDTEX FLEX 120 mm	ERACLIT-L multiuso morbido 60 mm	Air (Cavity) 5 mm	Air (Cavity) 5 mm	0.19347	0.0863073	0.470069	5.62807	0.446102	163	8.08688	78.4687	7.60406	0.26	88.8	31.8
	Concrete 80 mm	Polyethylene foam 4 mm	Polyester Fiber.150 mm	Wood fiber panel.1 60 mm	Rock wool 70 mm	0.206953	0.0389925	0.453727	5.74714	0.188413	196.332	10.9552	79.5475	6.77213	0.264	77.7	29.837
	Concrete 60 mm	NORDTEX SYSTEM 190 40 mm	ERACLIT-L multiuso 160 mm	Air (Cavity) 5 mm	Air (Cavity) 5 mm	0.182453	0.0278145	0.818948	5.35363	0.152448	165.2	14.7235	73.7081	11.3525	0.27	88.8	33.2
	Concrete 100 mm	NORDTEX CANNATHERM 60 mm	Hemp fibers 60 mm	Wood fiber panel.4 24 mm	NORDTEX UD 22 mm	0.213301	0.0691263	1.41227	5.96835	0.324079	236.5	9.41435	82.9952	20.3466	0.266	77.7	46.39
	Concrete 70 mm	NORDTEX FLEX 160 mm	NORDTEX NATUR 8 mm	Air (Cavity) 20 mm	Polyurethane foam 2 20 mm	0.182095	0.0735322	0.51527	5.62658	0.403813	164.54	8.88394	78.3563	8.08886	0.278	77.7	42.04
	Concrete 80 mm	Wood fiber hardboard 100 mm	NORDTEX UD 52 mm	Air (Cavity) 20 mm	NORDTEX PHALTEX 10 mm	0.241459	0.0472113	1.27862	5.75423	0.195526	208.34	13.097	79.5807	17.9276	0.262	77.7	30.66
	Concrete 60 mm	Expanded polystyrene foam 50 mm	Polyester Fiber.150 mm	ERACLIT-L multiuso morbido 40 mm	NORDTEX THERM DRY 110 60 mm	0.174226	0.0782453	0.788864	5.36896	0.449101	143.85	8.6099	74.8793	11.923	0.26	77.7	34.83
	Concrete 60 mm	Air (Cavity) 15 mm	Flax fiber 100 mm	ERACLIT-L multiuso morbido 80 mm	Polyethylene foam 20 mm	0.186816	0.101211	0.492349	5.36654	0.541769	139.66	6.88975	74.8949	8.00689	0.275	77.7	34.235
	Concrete 80 mm	NORDTEX NATUR 15 mm	Insulating polyurethane foam 40 mm	Hemp fibers 100 mm	Wood fiber panel.4 24 mm	0.163857	0.0675276	1.11018	5.83563	0.412112	191.17	8.67367	81.1181	16.172	0.259	77.7	42.48
	Concrete 80 mm	NORDTEX THERM DRY 110 100 mm	Polyethylene foam 5 mm	Cork panels expanded 20 mm	Polyurethane foam 1 70 mm	0.154613	0.037202	0.323936	5.76688	0.240613	192.085	11.1263	79.7908	4.94234	0.275	77.7	64.8413
	Concrete 70 mm	Polyethylene foam 15 mm	Polyester Fiber.150 mm	Polyurethane foam 2 130 mm	Air (Cavity) 10 mm	0.142221	0.0715632	0.27516	5.65009	0.503183	160.545	7.00659	78.4417	4.64003	0.275	88.8	67.9938
	Concrete 80 mm	Expanded polystyrene foam 100 mm	NORDTEX PHALTEX 12 mm	Polyethylene foam 25 mm	ERACLIT-L multiuso morbido 50 mm	0.193531	0.0746213	0.55475	5.79384	0.385578	185.585	8.36284	80.6101	8.63478	0.267	77.7	35.7662
	Concrete 90 mm	NORDTEX SPECIAL 100 mm	ERACLIT-L multiuso 20 mm	Wood fiber panel.4 52 mm	Polyethylene foam 10 mm	0.237965	0.0287665	1.14811	5.83097	0.120885	239.57	15.3635	80.2743	15.8148	0.272	77.7	33.9025
	Concrete 90 mm	Sheep wool 100 mm	Cork panels expanded 20 mm	ERACLIT-L multiuso morbido 50 mm	Polyethylene foam 4 mm	0.206099	0.0857339	0.518114	5.90668	0.415984	204.822	7.31915	82.098	8.2148	0.264	77.7	46.967
	Concrete 80 mm	ERACLIT-L multiuso 20 mm	Expanded polystyrene foam 80 mm	ERACLIT-L multiuso 80 mm	NORDTEX NATUR 15 mm	0.183572	0.0468752	1.13588	5.80907	0.25535	198.25	11.4109	80.4826	16.1235	0.275	77.7	37.55
	Concrete 60 mm	OSB (Oriented Strand Board) 18 mm	Kenaf fiber 60 mm	ERACLIT-L multiuso 80 mm	Hemp fibers 60 mm	0.168517	0.0340303	0.46097	5.54674	0.20194	161.78	11.9612	76.6652	6.74307	0.278	77.7	64.55
	Concrete 70 mm	Polyurethane foam 2 130 mm	Gypsum based dry 15 mm	Polyethylene foam 2 mm	ERACLIT-L multiuso 60 mm	0.146222	0.0290184	0.970565	5.63153	0.198455	185.466	11.4074	77.7993	13.6934	0.277	77.7	80.4785
	Concrete 80 mm	ERACLIT-L multiuso 40 mm	Expanded polystyrene foam 20 mm	NORDTEX SYSTEM 190 60 mm	Wood fiber panel.4 52 mm	0.230219	0.0449944	1.38261	5.76869	0.195442	208.54	13.1368	79.7529	19.321	0.252	77.7	32.61
	Concrete 60 mm	NORDTEX UD 52 mm	Kenaf fiber 30 mm	NORDTEX SYSTEM 190 80 mm	Hemp fibers 50 mm	0.177622	0.0262756	0.501106	5.36577	0.14793	164.64	14.0176	73.9395	7.08379	0.272	77.7	43.66
	Concrete 50 mm	NORDTEX PHALTEX 10 mm	NORDTEX FLEX 60 mm	Soft cellulose fibers panels 120 mm	Wood fiber panels flexible 40 mm	0.165254	0.0804223	0.507199	5.09436	0.48666	122.08	8.34531	71.1287	8.07119	0.28	77.7	39.79
	Concrete 70 mm	NORDTEX CANNATHERM 60 mm	NORDTEX SYSTEM 270 20 mm	NORDTEX THERM 100 mm	Air (Cavity) 5 mm	0.208217	0.0451554	0.880977	5.57464	0.216867	177.1	11.9399	77.1786	12.6057	0.255	88.8	43.86
	Concrete 70 mm	Insulating polyurethane foam 120 mm	NORDTEX THERM 40 mm	Air (Cavity) 40 mm	Polyethylene foam 2 mm	0.150136	0.0704362	0.811128	5.63832	0.469148	164.786	7.86359	78.3927	12.1075	0.272	77.7	55.6085
	Concrete 70 mm	NORDTEX PHALTEX 19 mm	Wood fiber hardboard 120 mm	ERACLIT-L multiuso 20 mm	Rock wool 40 mm	0.194018	0.0352766	0.548664	5.61858	0.181822	182.37	13.0566	77.5903	7.90719	0.269	77.7	32.29
	Concrete 80 mm	Polyester Fiber.2 80 mm	NORDTEX SPECIAL DRY 140 80 mm	Air (Cavity) 30 mm	Polyethylene foam 5 mm	0.215354	0.0708025	0.813619	5.78272	0.328772	189.765	9.55181	80.4861	12.1607	0.275	77.7	30.7712
	Concrete 70 mm	NORDTEX THERM DRY 140 80 mm	NORDTEX SYSTEM DRY 140 60 mm	Wood fiber hardboard 40 mm	Air (Cavity) 20 mm	0.208965	0.0459576	0.869856	5.59313	0.21993	180	12.6183	77.3835	12.3872	0.27	88.8	31.8
	Concrete 80 mm	Polyethylene foam 5 mm	ERACLIT-L multiuso 100 mm	Wood fiber hardboard 60 mm	Kenaf fiber 20 mm	0.202533	0.0355052	0.744735	5.74705	0.175306	202.765	13.4149	79.338	10.5246	0.265	77.7	38.8712
	Concrete 80 mm	NORDTEX NATUR 12 mm	NORDTEX FLEX 50 mm	Kenaf fiber 60 mm	Wood fiber hardboard 60 mm	0.205735	0.0709612	0.981697	5.81335	0.344915	193.86	9.82529	80.9138	14.4416	0.262	77.7	49.76
	Concrete 90 mm	Expanded polystyrene foam 30 mm	NORDTEX SPECIAL DRY 140 80 mm	NORDTEX UD 52 mm	NORDTEX UD 22 mm	0.217432	0.0337682	1.37879	5.86618	0.155304	230.23	13.9022	80.9266	19.1138	0.274	77.7	35.7
	Concrete 80 mm	Exfoliated vermiculite 2 mm	Polyethylene foam 2 mm	Wood fiber hardboard 160 mm	Gypsum based dry 18 mm	0.224544	0.0482943	2.28582	5.74882	0.215078	222.536	12.8537	79.5453	31.5745	0.262	77.7	46.2791
	Concrete 70 mm	Expanded polystyrene foam 30 mm	Wood fiber panel.4 24 mm	ERACLIT-L multiuso 140 mm	Granules of expanded perlite 10 mm	0.184972	0.0260362	0.850876	5.55117	0.140758	184.855	14.5715	76.4459	11.7858	0.274	77.7	35.94
	Concrete 70 mm	NORDTEX THERM DRY 140 60 mm	Insulating polyurethane foam 60 mm	Polyethylene foam 10 mm	ERACLIT-L multiuso 60 mm	0.165815	0.0543482	0.995601	5.6306	0.327764	174.49	10.8476	78.148	14.3264	0.26	77.7	46.3525
	Concrete 60 mm	Polyurethane foam 1 50 mm	NORDTEX NATUR 12 mm	NORDTEX THERM 120 mm	Polyurethane foam 1 20 mm	0.15505	0.0223159	0.600107	5.32525	0.143927	156.48	13.5182	73.3759	8.4513	0.262	77.7	56.79
	Concrete 100 mm	Polyurethane foam 2 80 mm	ERACLIT-L multiuso morbido 40 mm	Gypsum based dry 18 mm	Kenaf fiber 20 mm	0.202901	0.0600795	1.27866	5.97241	0.296102	246.5	9.24196	82.9209	18.4083	0.258	77.7	73.45
	Concrete 90 mm	NORDTEX CANNATHERM 100 mm	Air (Cavity) 5 mm	Expanded polystyrene foam 50 mm	Air (Cavity) 20 mm	0.225338	0.103374	0.31963	5.90785	0.458749	202.75	6.12643	81.9519	5.34212	0.265	88.8	52.03
	Concrete 70 mm	NORDTEX SPECIAL 80 mm	NORDTEX SPECIAL DRY 140 40 mm	NORDTEX THERM 20 mm	Wood fiber panel.4 52 mm	0.221101	0.0330298	1.38452	5.56942	0.149387	196.04	15.0069	76.6915	19.0438	0.262	77.7	33.36
	Concrete 60 mm	Air (Cavity) 30 mm	Expanded polystyrene foam 20 mm	ERACLIT-L multiuso morbido 120 mm	Insulating polyurethane foam 40 mm	0.171257	0.0810253	0.338326	5.36162	0.473122	140.14	7.75594	74.734	5.64646	0.27	77.7	42.11
	Concrete 80 mm	Granules of expanded perlite 5 mm	Insulating polyurethane foam 20 mm	Cork panels expanded 10 mm	Wood fiber panels flexible 140 mm	0.194328	0.0791292	0.510089	5.78947	0.407195	185.312	8.29877	80.5982	8.08768	0.255	77.7	47.02
	Concrete 70 mm	Air (Cavity) 5 mm	Wood fiber panel.3 160 mm	Expanded polystyrene foam 20 mm	Air (Cavity) 20 mm	0.206059	0.0316334	0.68353	5.56649	0.153516	185.1	13.9917	76.7483	9.64166	0.275	88.8	32.45
	Concrete 80 mm	Polyester Fiber.150 mm	Insulating polyurethane foam 90 mm	OSB (Oriented Strand Board) 15 mm	OSB (Oriented Strand Board) 22 mm	0.172282	0.0781842	2.71134	5.81236	0.453816	204.79	7.86831	80.8467	38.3577	0.257	77.7	76.46
	Concrete 80 mm	ERACLIT-L multiuso 40 mm	Polyethylene foam 2 mm	Air (Cavity) 5 mm	Sheep wool 150 mm	0.183511	0.081967	0.264128	5.8126	0.44666	185.151	7.16292	80.7542	4.5593	0.277	77.7	37.7385
	Concrete 70 mm	Kenaf fiber 50 mm	NORDTEX THERM DRY 140 80 mm	Polyethylene foam 3 mm	NORDTEX UD 52 mm	0.217817	0.0517114	1.39302	5.58907	0.237408	181.839	12.1904	77.4279	19.6396	0.255	77.7	46.0327
	Concrete 100 mm	Wood fiber hardboard 20 mm	Flax fiber 40 mm	ERACLIT-L multiuso 60 mm	Expanded polystyrene foam 50 mm	0.210449	0.049408	0.500829	5.94778	0.234775	235.75	10.5428	82.4664	7.56036	0.27	77.7	36.55
	Concrete 100 mm	Fiberglass 40 mm	Wood fiber panel.4 35 mm	Air (Cavity) 5 mm	Wood fiber panel.2 80 mm	0.246416	0.0398228	1.23397	5.92785	0.161608	249.13	12.8634	81.9452	17.2816	0.26	77.7	71.05
	Concrete 80 mm	Wood fiber hardboard 40 mm	Polyethylene foam 5 mm	ERACLIT-L multiuso 60 mm	Wood fiber panels flexible 80 mm	0.200343	0.0473878	0.528408	5.75497	0.236533	196.125	11.4488	79.7453	7.83908	0.265	77.7	32.2512
	Concrete 90 mm	Wood fiber panel.4 22 mm	Polyethylene foam 3 mm	NORDTEX FLEX 140 mm	Air (Cavity) 5 mm	0.220316	0.0826861	0.474992	5.90551	0.375307	211.039	8.4971	82.2273	7.65227	0.26	88.8	32.0827
	Concrete 70 mm	Air (Cavity) 50 mm	Air (Cavity) 25 mm	Insulating polyurethane foam 80 mm	Polyurethane foam 2 30 mm	0.19361	0.11041	0.260093	5.62486	0.57027	157.93	5.09953	77.9081	4.32999	0.255	77.7	51.33
	Concrete 70 mm	Wood fiber panel.5 80 mm	Wood fiber panel.5 50 mm	Wood and hemp fiber panels.7 30 mm	Wood fiber panel.6 40 mm	0.183551	0.0715789	0.932533	5.6263	0.389968	168.4	9.54985	78.35	13.7749	0.27	77.7	34.4
	Concrete 80 mm	Polyurethane foam 1 60 mm	Wood fiber panel.4 22 mm	Polyurethane foam 1 50 mm	Air (Cavity) 40 mm	0.18438	0.0582114	0.391227	5.78242	0.315714	185.9	8.65053	80.2689	6.12148	0.252	88.8	57.61
	Concrete 70 mm	Wood fiber panel.4 52 mm	Wood fiber hardboard 100 mm	ERACLIT-L multiuso 20 mm	Ready mixed coat 30 mm	0.218033	0.0385799	2.16669	5.57437	0.176945	217.24	14.5021	76.8476	29.7384	0.272	88.8	65.73
	Concrete 60 mm	NORDTEX FLEX 50 mm	Wood fiber panel.3 140 mm	Wood fiber panel.4 22 mm	Air (Cavity) 5 mm	0.184387	0.0251959	1.16268	5.31953	0.136647	167.04	14.8792	73.2056	16.0225	0.277	88.8	34.76
	Concrete 60 mm	OSB (Oriented Strand Board) 25 mm	NORDTEX SPECIAL DRY 140 40 mm	ERACLIT-L multiuso 80 mm	Hemp fibers 60 mm	0.184327	0.0366508	0.458293	5.53394	0.198835	168.93	12.5774	76.4822	6.6917	0.265	77.7	50.95
	Concrete 80 mm	NORDTEX PHALTEX 15 mm	Wood fiber panel.4 24 mm	ERACLIT-L multiuso 120 mm	Polyester Fiber.140 mm	0.195304	0.030705	0.565101	5.74924	0.157216	206.33	13.8075	79.2988	8.01235	0.279	77.7	35.47
	Concrete 70 mm	Expanded polystyrene foam 30 mm	Air (Cavity) 5 mm	Insulating polyurethane foam 40 mm	NORDTEX SPECIAL 120 mm	0.180112	0.0285836	1.25425	5.60773	0.158699	185.29	13.09	77.3617	17.4542	0.265	77.7	44.94
	Concrete 70 mm	NORDTEX NATUR 15 mm	Polyester Fiber.150 mm	ERACLIT-L multiuso 60 mm	Insulating polyurethane foam 80 mm	0.1443	0.032043	0.293599	5.63791	0.222059	171.43	10.8995	77.95	4.4686	0.275	77.7	52.7
	Concrete 70 mm	ERACLIT-L multiuso 120 mm	NORDTEX THERM DRY 140 40 mm	Polyester Fiber.3 20 mm	Air (Cavity) 5 mm	0.204613	0.0415841	0.651876	5.58989	0.203233	179.2	12.6796	77.2885	9.40767	0.255	88.8	31.8
	Concrete 90 mm	NORDTEX FLEX 30 mm	NORDTEX NATUR 10 mm	NORDTEX NATUR 10 mm	Wood fiber panel.3 120 mm	0.233254	0.0398253	1.0725	5.84595	0.170738	226.9	13.2632	80.7683	15.0113	0.26	68.82	32.9
	Concrete 70 mm	Wood fiber panel.4 24 mm	Polyester Fiber.2 80 mm	Polyester Fiber.150 mm	Concrete closed structure, Expanded clay 50 mm	0.22337	0.105963	3.24737	5.68428	0.474384	214.38	8.07601	79.4676	46.0947	0.274	46.62	37.87
	Concrete 70 mm	Polyurethane foam 2 20 mm	Expanded polystyrene foam 60 mm	NORDTEX UD 52 mm	Rock wool 70 mm	0.174792	0.0328004	0.460315	5.59677	0.187653	173.64	10.8521	77.3925	6.77918	0.272	77.7	42.35
	Concrete 80 mm	Polyethylene foam 3 mm	Insulating polyurethane foam 100 mm	Polyurethane foam 1 60 mm	OSB (Oriented Strand Board) 25 mm	0.136602	0.0630298	2.0675	5.81621	0.461412	198.109	7.75827	80.709	29.2877	0.268	77.7	87.9227
	Concrete 70 mm	Polyurethane foam 1 120 mm	Kenaf fiber 30 mm	Concrete closed structure, Expanded clay 50 mm	Polyethylene foam 5 mm	0.160278	0.0709347	2.83785	5.6381	0.442573	209.985	8.59339	78.4645	39.9983	0.275	77.7	77.1112
	Concrete 70 mm	Insulating polyurethane foam 70 mm	ERACLIT-L multiuso morbido 80 mm	Polyethylene foam 5 mm	ERACLIT-L multiuso 40 mm	0.154072	0.0613581	0.949823	5.6295	0.398243	167.085	9.17135	78.2468	13.8925	0.265	77.7	49.8813
	Concrete 70 mm	Wood fiber panels flexible 60 mm	NORDTEX SYSTEM DRY 110 100 mm	Insulating polyurethane foam 40 mm	Polyethylene foam 3 mm	0.158851	0.0374922	0.397315	5.60322	0.236021	158.509	11.2221	77.5283	5.96	0.273	77.7	44.6427
	Concrete 80 mm	Wood fiber panel.3 160 mm	Polyethylene foam 12 mm	Granules of expanded perlite 5 mm	Air (Cavity) 5 mm	0.222294	0.0363266	0.802436	5.74256	0.163417	207.258	13.7127	79.2556	11.3108	0.262	88.8	31.961
	Concrete 70 mm	Polyurethane foam 2 120 mm	OSB (Oriented Strand Board) 18 mm	NORDTEX UD 35 mm	NORDTEX NATUR 10 mm	0.169398	0.0441073	1.42072	5.62851	0.260377	181.65	10.5365	77.9898	20.1161	0.253	77.7	75.96
	Concrete 80 mm	Fiberglass 60 mm	Polyethylene foam 5 mm	Polyurethane foam 1 80 mm	Polyester Fiber.130 mm	0.15714	0.0764246	0.307492	5.81084	0.486346	181.865	6.48928	80.5595	5.11677	0.255	77.7	100.991
	Concrete 80 mm	NORDTEX NATUR 19 mm	Insulating polyurethane foam 40 mm	Hemp fibers 100 mm	Wood wool 25 mm	0.166703	0.0694369	1.40984	5.83755	0.416532	195.235	8.64936	81.1656	20.3026	0.264	77.7	58.48
	Concrete 70 mm	NORDTEX FLEX 30 mm	Polyethylene foam 2 mm	Flax fiber 100 mm	Polyurethane foam 2 50 mm	0.182945	0.0972357	0.288591	5.64578	0.531503	160.316	6.23427	78.4561	4.94314	0.252	77.7	49.2485
	Concrete 80 mm	Polyethylene foam 20 mm	Polyester Fiber.150 mm	NORDTEX THERM DRY 110 80 mm	Air (Cavity) 35 mm	0.230329	0.0900659	0.705596	5.78497	0.391032	186.96	8.48766	80.697	10.9237	0.265	88.8	27.985
	Concrete 60 mm	NORDTEX SPECIAL 120 mm	Wood fiber hardboard 20 mm	Polyethylene foam 3 mm	ERACLIT-L multiuso 60 mm	0.202905	0.0259878	0.934756	5.33588	0.128079	173.699	15.2933	73.4096	12.8406	0.263	77.7	33.4228
	Concrete 100 mm	NORDTEX NATUR 19 mm	ERACLIT-L multiuso morbido 50 mm	Insulating polyurethane foam 60 mm	Wood fiber panels flexible 40 mm	0.178481	0.0664221	0.395542	5.97269	0.372152	231.01	7.96525	82.8686	6.34103	0.269	77.7	47.22
	Concrete 70 mm	Soft cellulose fibers panels 100 mm	ERACLIT-L multiuso morbido 80 mm	NORDTEX PHALTEX 10 mm	Polyethylene foam 12 mm	0.189604	0.0847801	0.726681	5.62918	0.447142	164.696	8.32883	78.4945	11.1578	0.272	77.7	37.741
	Concrete 90 mm	intonaco di calce e gesso 15 mm	Cork panels expanded 20 mm	ERACLIT-L multiuso morbido 140 mm	Polyethylene foam 5 mm	0.219298	0.079794	0.493406	5.95531	0.363862	228.565	8.32494	82.8423	7.86515	0.27	88.8	62.3912
	Concrete 50 mm	NORDTEX PHALTEX 19 mm	Hemp fibers 140 mm	Polyethylene foam 8 mm	Concrete closed structure, Expanded clay 50 mm	0.183199	0.100942	3.29657	5.14817	0.550997	169.954	8.05608	72.1122	46.705	0.267	77.7	33.864
	Concrete 70 mm	Polyethylene foam 6 mm	ERACLIT-L multiuso 60 mm	NORDTEX UD 52 mm	Wood fiber panels flexible 80 mm	0.197473	0.0315093	0.528596	5.57204	0.159562	181.798	12.8875	76.9227	7.57054	0.268	77.7	32.6855
	Concrete 80 mm	Kenaf fiber 20 mm	Insulating polyurethane foam 120 mm	NORDTEX THERM 40 mm	Gypsum based dry 18 mm	0.142247	0.0608952	2.37052	5.81891	0.428094	208.42	8.62476	80.8036	33.3834	0.278	77.7	80.16
	Concrete 70 mm	Polyurethane foam 2 130 mm	NORDTEX SYSTEM DRY 140 60 mm	Cork panels expanded 10 mm	Polyethylene foam 5 mm	0.141992	0.0505241	0.884727	5.6368	0.355824	168.315	9.78652	78.2061	12.8485	0.275	77.7	78.8512
	Concrete 70 mm	Air (Cavity) 45 mm	Polyethylene foam 4 mm	NORDTEX THERM DRY 110 100 mm	NORDTEX UD 35 mm	0.256468	0.0961286	1.33982	5.59416	0.374817	174.582	9.76652	78.2471	19.6898	0.254	77.7	26.247
	Concrete 70 mm	NORDTEX NATUR 19 mm	NORDTEX THERM 30 mm	Flax fiber 100 mm	Air (Cavity) 40 mm	0.247465	0.118003	0.34528	5.65299	0.476848	166.17	7.00921	78.9289	5.97607	0.259	88.8	29.92
	Concrete 80 mm	Polyurethane foam 2 90 mm	Kenaf fiber 20 mm	Cement mortar 30 mm	Fiberglass 50 mm	0.173124	0.0195127	0.620888	5.79253	0.112709	241.75	10.5563	79.9179	8.8028	0.27	88.8	106.891
	Concrete 70 mm	Polyethylene foam 8 mm	ERACLIT-L multiuso morbido 40 mm	Wood fiber panel.4 24 mm	NORDTEX SYSTEM 190 120 mm	0.20884	0.0331852	1.06927	5.56427	0.158903	185.544	13.7502	76.7454	14.8696	0.262	77.7	32.914
	Concrete 80 mm	ERACLIT-L multiuso 60 mm	NORDTEX PHALTEX 19 mm	Polyurethane foam 2 40 mm	NORDTEX SYSTEM 190 60 mm	0.200207	0.0437803	1.09906	5.74974	0.218675	202.77	12.5714	79.5412	15.453	0.259	77.7	46.08
	Concrete 80 mm	Wood fiber panels flexible 40 mm	Polyethylene foam 4 mm	NORDTEX SPECIAL DRY 140 100 mm	Polyester Fiber.130 mm	0.216159	0.0552175	0.620223	5.76011	0.255449	193.012	10.8583	79.9472	9.2667	0.254	77.7	31.437
	Concrete 80 mm	ERACLIT-L multiuso 40 mm	NORDTEX UD 60 mm	NORDTEX SYSTEM 270 20 mm	Wood fiber panel.1 60 mm	0.240372	0.0289484	1.3391	5.73378	0.120431	219.8	15.2249	78.9309	18.4105	0.26	77.7	33
	Concrete 100 mm	NORDTEX FLEX 80 mm	Insulating polyurethane foam 70 mm	Air (Cavity) 5 mm	Air (Cavity) 5 mm	0.178615	0.0683715	0.255054	5.97166	0.382786	226.52	7.45308	82.8039	4.28652	0.26	88.8	47.91
	Concrete 60 mm	Gypsum based dry 18 mm	Fiberglass 30 mm	Polyurethane foam 2 130 mm	Soft cellulose fibers panels 30 mm	0.143494	0.0725967	0.36176	5.65825	0.50592	159.41	6.96369	78.5535	5.90564	0.268	77.7	120.03
	Concrete 80 mm	Cellular glass 60 mm	NORDTEX THERM DRY 140 40 mm	Rock wool 70 mm	Concrete 20 mm	0.244058	0.0946072	2.95612	5.77214	0.387642	236.8	8.52741	80.5775	41.8438	0.27	77.7	69.82
	Concrete 90 mm	Hemp fibers 40 mm	Wood fiber panel.4 52 mm	NORDTEX THERM 40 mm	Polyester Fiber.140 mm	0.209323	0.0312321	0.558268	5.8576	0.149205	221.16	12.5025	80.8998	8.03421	0.262	77.7	33.71
	Concrete 90 mm	Hydraulic lime coat 15 mm	Polyester Fiber.130 mm	ERACLIT-L multiuso morbido 120 mm	Polyethylene foam 5 mm	0.23004	0.0898097	0.48628	5.94806	0.390409	222.315	7.66366	82.7511	7.85105	0.26	88.8	32.3573
	Concrete 80 mm	Polyethylene foam 12 mm	NORDTEX THERM DRY 110 160 mm	NORDTEX NATUR 10 mm	Polyethylene foam 6 mm	0.195101	0.0483156	0.88873	5.76338	0.247645	196.494	11.8592	79.8407	12.6998	0.268	77.7	33.0365
	Concrete 70 mm	NORDTEX SPECIAL 80 mm	NORDTEX NATUR 8 mm	NORDTEX SYSTEM 190 100 mm	Air (Cavity) 10 mm	0.216607	0.0291567	0.974733	5.56908	0.134607	194.04	15.0822	76.6663	13.4441	0.268	88.8	32.84
	Concrete 70 mm	Wood fiber panel.4 22 mm	Rock wool 50 mm	Wood fiber panels flexible 80 mm	NORDTEX UD 52 mm	0.191931	0.0626957	1.44155	5.68094	0.326657	179.94	10.7597	78.9569	20.5785	0.274	77.7	31.33
	Concrete 70 mm	NORDTEX THERM 40 mm	Rock wool 50 mm	Mineral Insulating 50 mm	ERACLIT-L multiuso 60 mm	0.190895	0.0597743	0.986424	5.63956	0.313127	177.75	10.9285	78.3382	14.2814	0.27	77.7	39.37
	Concrete 60 mm	Lime and gypsum coat 12.5 mm	NORDTEX SPECIAL 80 mm	Hemp fibers 100 mm	Air (Cavity) 25 mm	0.183314	0.0455274	0.382086	5.4753	0.248357	170	11.2285	75.8752	5.83041	0.2775	88.8	47.83
	Concrete 70 mm	Polyurethane foam 2 20 mm	Polyurethane foam 1 50 mm	NORDTEX UD 35 mm	Polyurethane foam 1 80 mm	0.140312	0.0280626	0.324527	5.60494	0.200002	168.83	10.3591	77.4538	4.84778	0.255	77.7	77.19
	Concrete 80 mm	NORDTEX CANNATHERM 60 mm	Polyethylene foam 4 mm	NORDTEX THERM DRY 110 100 mm	Gypsum based dry 10 mm	0.220498	0.078089	1.53346	5.77825	0.354148	200.432	9.35788	80.5171	22.058	0.254	77.7	50.297
	Concrete 50 mm	NORDTEX SYSTEM DRY 140 60 mm	Polyethylene foam 2 mm	Polyester Fiber.140 mm	Expanded polystyrene foam 120 mm	0.157591	0.0720998	0.358642	5.0505	0.457512	123.866	8.66072	70.4268	5.91673	0.272	77.7	38.6485
	Concrete 60 mm	Fiberglass 40 mm	Exfoliated vermiculite 2 mm	Polyurethane foam 2 90 mm	Hemp fibers 80 mm	0.131247	0.067611	0.408019	5.38082	0.515143	139.64	7.51339	74.8094	6.50109	0.272	77.7	97.9206
	Concrete 80 mm	Polyethylene foam 4 mm	Insulating polyurethane foam 100 mm	Wood fiber hardboard 20 mm	Rock wool 70 mm	0.141768	0.0523573	0.416913	5.80881	0.369316	185.732	8.51838	80.5478	6.43409	0.274	77.7	52.487
	Concrete 80 mm	NORDTEX SPECIAL DRY 140 140 mm	Wood fiber hardboard 20 mm	Polyurethane foam 2 20 mm	NORDTEX NATUR 19 mm	0.188309	0.0324759	0.91444	5.75549	0.172461	203.87	13.4796	79.4221	12.7063	0.279	77.7	44.67
	Concrete 90 mm	Insulating polyurethane foam 90 mm	NORDTEX THERM 40 mm	Exfoliated vermiculite 2 mm	Polyurethane foam 2 50 mm	0.140435	0.0339008	0.426382	5.91083	0.241399	209.56	10.1234	81.746	6.3292	0.272	77.7	69.3406
	Concrete 70 mm	Polyethylene foam 2 mm	NORDTEX SPECIAL DRY 140 40 mm	ERACLIT-L multiuso 100 mm	Wood fiber hardboard 60 mm	0.187555	0.0294681	0.950524	5.58646	0.157117	185.266	14.3923	76.969	13.152	0.272	77.7	34.5485
	Concrete 60 mm	Polyethylene foam 15 mm	NORDTEX SPECIAL DRY 140 40 mm	Polyurethane foam 2 100 mm	Concrete closed structure, Expanded clay 50 mm	0.182015	0.0889467	3.22409	5.38851	0.488676	191.595	8.44107	75.2705	45.5152	0.265	77.7	62.9537
	Concrete 70 mm	Insulating polyurethane foam 90 mm	Insulating polyurethane foam 40 mm	Gypsum based dry 18 mm	Concrete closed structure, Expanded clay 50 mm	0.164631	0.077206	4.20361	5.63634	0.468964	229.38	8.06991	78.4734	58.8654	0.268	77.7	80.67
	Concrete 90 mm	NORDTEX THERM 40 mm	NORDTEX UD 35 mm	Wood fiber panels flexible 100 mm	Polyethylene foam 5 mm	0.212114	0.045971	0.501983	5.8414	0.216728	218.965	11.3543	80.9301	7.46254	0.27	77.7	32.5213
	Concrete 60 mm	Air (Cavity) 35 mm	Insulating polyurethane foam 80 mm	NORDTEX SYSTEM 270 20 mm	Hemp fibers 60 mm	0.159825	0.0592009	0.496067	5.35445	0.370411	142.46	8.47918	74.419	7.60101	0.255	77.7	46.4
	Concrete 100 mm	NORDTEX THERM DRY 110 60 mm	ERACLIT-L multiuso 20 mm	Air (Cavity) 45 mm	Hemp fibers 50 mm	0.237926	0.0742443	0.452328	5.94006	0.312048	231.7	9.08124	82.6467	7.22836	0.275	77.7	29.55
	Concrete 80 mm	Polyester Fiber.150 mm	Wood fiber hardboard 80 mm	NORDTEX NATUR 10 mm	Soft cellulose fibers panels 40 mm	0.204413	0.045458	0.656222	5.76155	0.222383	194.2	11.3988	79.8093	9.6037	0.26	77.7	35.5
	Concrete 90 mm	Insulating polyurethane foam 60 mm	Polyethylene foam 10 mm	Wood fiber hardboard 60 mm	Air (Cavity) 50 mm	0.210111	0.0729381	0.867236	5.90167	0.34714	210.09	8.76594	82.0932	12.9244	0.27	88.8	40.9525
	Concrete 70 mm	NORDTEX CANNATHERM 60 mm	NORDTEX SYSTEM 270 40 mm	Polyester Fiber.2 80 mm	OSB (Oriented Strand Board) 18 mm	0.203835	0.0540324	1.60652	5.57191	0.26508	180.5	10.2155	77.3567	22.6505	0.268	77.7	57.96
	Concrete 80 mm	Hemp fibers 120 mm	NORDTEX NATUR 8 mm	Air (Cavity) 5 mm	Soft cellulose fibers panels 40 mm	0.181152	0.0755866	0.535059	5.80185	0.417254	184	8.18344	80.7111	8.37873	0.253	77.7	31.59
	Concrete 70 mm	NORDTEX NATUR 12 mm	Insulating polyurethane foam 40 mm	NORDTEX FLEX 140 mm	Air (Cavity) 5 mm	0.166799	0.068826	0.505991	5.66886	0.41263	165.2	8.56077	78.8515	7.89712	0.267	88.8	44.22
	Concrete 70 mm	NORDTEX SPECIAL 60 mm	Flax fiber 60 mm	NORDTEX THERM 40 mm	Wood fiber panel.4 22 mm	0.22221	0.0652754	1.2736	5.59313	0.293755	182.54	11.3971	77.7424	18.1705	0.252	77.7	33.28
	Concrete 90 mm	NORDTEX CANNATHERM 60 mm	Cork panels expanded 80 mm	NORDTEX FLEX 30 mm	Air (Cavity) 5 mm	0.211478	0.0646472	0.598333	5.88764	0.305693	210.9	9.60932	81.8406	9.11654	0.265	88.8	81.76
	Concrete 80 mm	Wood fiber panel.4 24 mm	NORDTEX SPECIAL DRY 140 120 mm	Cork panels expanded 10 mm	Polyester Fiber.140 mm	0.199243	0.0383943	0.543024	5.76079	0.192701	201.68	12.6879	79.6285	7.87647	0.274	77.7	43.82
	Concrete 90 mm	Wood fiber panel.5 50 mm	Polyethylene foam 5 mm	Polyurethane foam 1 100 mm	Cork panels expanded 20 mm	0.157808	0.0663788	0.485365	5.91903	0.420631	206.665	7.59272	82.1074	7.58199	0.265	77.7	69.4912
	Concrete 50 mm	Wood wool 35 mm	Rock wool 40 mm	Flax fiber 100 mm	Polyurethane foam 2 50 mm	0.162824	0.0858572	0.294564	5.25222	0.5273	129.825	7.34262	73.2234	5.10664	0.275	77.7	69.12
	Concrete 70 mm	Wood fiber hardboard 160 mm	Soft cellulose fibers panels 30 mm	NORDTEX PHALTEX 10 mm	Air (Cavity) 5 mm	0.187386	0.0311788	0.790076	5.58985	0.166388	183.1	13.8036	77.0848	11.0133	0.275	88.8	36.45
	Concrete 80 mm	Polyester Fiber.150 mm	NORDTEX UD 22 mm	NORDTEX SPECIAL DRY 140 60 mm	NORDTEX UD 60 mm	0.209269	0.0332778	1.38634	5.7498	0.159019	208.04	13.8362	79.3095	19.2141	0.272	77.7	34.56
	Concrete 70 mm	OSB (Oriented Strand Board) 18 mm	Expanded polystyrene foam 100 mm	Polyester Fiber.150 mm	NORDTEX CANNATHERM 40 mm	0.176043	0.0810436	0.356204	5.77345	0.460364	171.9	7.36665	80.2614	5.92035	0.278	77.7	58.49
	Concrete 100 mm	Polyester Fiber.130 mm	NORDTEX THERM 30 mm	NORDTEX THERM 100 mm	Air (Cavity) 5 mm	0.221899	0.0424165	0.886214	5.93023	0.191152	241.7	12.3829	82.0484	12.6022	0.265	88.8	32.8
	Concrete 80 mm	Insulating polyurethane foam 60 mm	NORDTEX SPECIAL 80 mm	NORDTEX THERM DRY 110 40 mm	Polyethylene foam 12 mm	0.169583	0.0217869	0.726381	5.77814	0.128473	202.156	13.1742	79.6541	10.1823	0.272	77.7	47.701
	Concrete 60 mm	Hemp fibers 80 mm	NORDTEX PHALTEX 19 mm	NORDTEX SYSTEM 190 60 mm	Insulating polyurethane foam 60 mm	0.139251	0.0199839	0.341305	5.34244	0.14351	152.97	12.2713	73.6674	4.93953	0.279	77.7	48.98
	Concrete 60 mm	NORDTEX FLEX 120 mm	ERACLIT-L multiuso 20 mm	Wood fiber panel.4 52 mm	Wood wool 25 mm	0.189664	0.047742	1.80044	5.36498	0.251718	164.865	12.2849	74.2624	25.1654	0.277	77.7	50.76
	Concrete 70 mm	NORDTEX THERM DRY 140 80 mm	NORDTEX SYSTEM 270 40 mm	NORDTEX SYSTEM DRY 140 60 mm	OSB (Oriented Strand Board) 22 mm	0.216024	0.03615	2.14279	5.58923	0.167343	198.5	14.0085	77.0867	29.4621	0.272	77.7	49.05
	Concrete 90 mm	Air (Cavity) 5 mm	NORDTEX SYSTEM DRY 110 120 mm	NORDTEX THERM DRY 110 40 mm	Air (Cavity) 5 mm	0.209722	0.0540211	0.727786	5.87202	0.257585	215.6	11.2055	81.4633	10.6618	0.26	88.8	31.6
	Concrete 80 mm	Polyester Fiber.2 80 mm	Wood fiber panel.2 80 mm	NORDTEX PHALTEX 12 mm	Air (Cavity) 5 mm	0.224181	0.053024	1.2284	5.77392	0.236523	199.56	11.2925	80.0827	17.5295	0.257	88.8	31.96
	Concrete 90 mm	Polyethylene foam 5 mm	ERACLIT-L multiuso 100 mm	Wood fiber hardboard 60 mm	Kenaf fiber 20 mm	0.202288	0.0322677	0.744761	5.85414	0.159513	224.765	13.7109	80.7715	10.47	0.275	77.7	40.0712
	Concrete 70 mm	Gypsum based dry 18 mm	NORDTEX CANNATHERM 80 mm	ERACLIT-L multiuso morbido 100 mm	Air (Cavity) 5 mm	0.199611	0.0870753	0.480426	5.80396	0.436225	182.1	7.6778	80.7971	7.73931	0.273	88.8	63.28
	Concrete 100 mm	Kenaf fiber 80 mm	ERACLIT-L multiuso 20 mm	Gypsum based dry 18 mm	Wood fiber hardboard 60 mm	0.227858	0.0328273	0.943833	5.94766	0.144069	257.5	12.1045	82.1896	13.333	0.278	77.7	70.2
	Concrete 70 mm	Insulating polyurethane foam 60 mm	NORDTEX SPECIAL DRY 140 60 mm	ERACLIT-L multiuso 60 mm	Gypsum based dry 12.5 mm	0.170603	0.0398929	1.87145	5.60804	0.233834	188.535	11.7146	77.5912	26.0216	0.2625	77.7	54.97
	Concrete 70 mm	NORDTEX UD 60 mm	NORDTEX SYSTEM 190 80 mm	Wood fiber panel.4 52 mm	Air (Cavity) 5 mm	0.219298	0.0271473	1.23425	5.56722	0.123792	199.44	15.874	76.5602	16.9321	0.267	88.8	33.36
	Concrete 70 mm	Wood fiber panel.4 22 mm	Hemp fibers 30 mm	NORDTEX CANNATHERM 80 mm	Polyurethane foam 1 50 mm	0.173805	0.0832251	0.288697	5.69351	0.478842	165.28	7.27266	79.1861	4.9632	0.252	77.7	63.24
	Concrete 70 mm	NORDTEX UD 22 mm	Polyethylene foam 20 mm	Polyurethane foam 2 120 mm	Flax fiber 40 mm	0.149202	0.0711457	0.304706	5.70268	0.47684	166	7.47269	79.213	5.10976	0.272	77.7	66.375
	Concrete 100 mm	Air (Cavity) 5 mm	Air (Cavity) 5 mm	ERACLIT-L multiuso morbido 40 mm	NORDTEX THERM DRY 140 120 mm	0.225767	0.051187	0.921887	5.93941	0.226725	238.8	11.4123	82.3488	13.2593	0.27	77.7	32.8
	Concrete 80 mm	NORDTEX CANNATHERM 80 mm	NORDTEX THERM 80 mm	NORDTEX THERM 30 mm	Polyethylene foam 5 mm	0.194455	0.0441802	0.913853	5.77518	0.227201	196.165	11.5963	79.9675	13.0713	0.275	77.7	50.7512
	Concrete 60 mm	NORDTEX PHALTEX 12 mm	Polyester Fiber.3 20 mm	Insulating polyurethane foam 70 mm	NORDTEX CANNATHERM 100 mm	0.155433	0.0885267	0.337357	5.45736	0.569551	140.68	6.25694	75.8533	5.63938	0.262	77.7	69.97
	Concrete 80 mm	NORDTEX CANNATHERM 60 mm	Wood fiber hardboard 80 mm	NORDTEX PHALTEX 12 mm	Polyurethane foam 1 30 mm	0.192655	0.039028	0.557814	5.76359	0.202579	194.44	11.5705	79.7454	8.18098	0.262	77.7	56.04
	Concrete 80 mm	Polyester Fiber.140 mm	NORDTEX SPECIAL DRY 140 100 mm	Wood fiber hardboard 40 mm	OSB (Oriented Strand Board) 15 mm	0.203705	0.0430556	1.81873	5.75727	0.211363	207.35	12.6018	79.6269	25.2192	0.275	77.7	44.75
	Concrete 100 mm	Insulating polyurethane foam 20 mm	NORDTEX NATUR 10 mm	NORDTEX THERM 80 mm	Wood fiber panel.1 60 mm	0.216964	0.0312532	1.37339	5.92707	0.144048	251.72	14.2275	81.7288	18.9856	0.27	77.7	41.71
	Concrete 100 mm	Kenaf fiber 60 mm	Wood fiber hardboard 80 mm	NORDTEX PHALTEX 10 mm	NORDTEX NATUR 12 mm	0.23739	0.0585117	1.22034	5.94581	0.246479	240.86	11.0476	82.5514	17.4488	0.262	77.7	49.56
	Concrete 90 mm	Fiberglass 60 mm	Polyethylene foam 5 mm	Polyurethane foam 1 80 mm	Air (Cavity) 30 mm	0.17592	0.0799425	0.257072	5.91659	0.454425	202.965	6.24327	81.9397	4.30477	0.265	88.8	98.2913
	Concrete 60 mm	Wood fiber panel.1 60 mm	NORDTEX UD 35 mm	NORDTEX THERM 60 mm	Insulating polyurethane foam 60 mm	0.157922	0.0179711	0.331496	5.33108	0.113797	169.11	14.7175	73.3704	4.66587	0.275	77.7	48.96
	Concrete 70 mm	Polyethylene foam 30 mm	Polyester Fiber.150 mm	ERACLIT-L multiuso 80 mm	Air (Cavity) 20 mm	0.226737	0.0808792	0.892862	5.60724	0.356709	169.29	9.3701	78.2121	13.3897	0.25	88.8	27.5275
	Concrete 50 mm	Granules of expanded perlite 10 mm	Hemp fibers 80 mm	Flax fiber 80 mm	Kenaf fiber 40 mm	0.163546	0.0971921	0.413378	5.01436	0.594278	118.365	6.68093	70.0297	6.86884	0.26	77.7	45.49
	Concrete 80 mm	Wood fiber panels flexible 120 mm	Gypsum based dry 12.5 mm	Cork panels expanded 30 mm	OSB (Oriented Strand Board) 18 mm	0.230266	0.0693313	1.99507	5.78561	0.301092	211.615	10.2358	80.5091	28.2514	0.2605	77.7	64.68
	Concrete 70 mm	Rock wool 100 mm	Granules of expanded perlite 15 mm	Wood fiber panels flexible 60 mm	OSB (Oriented Strand Board) 22 mm	0.200155	0.102917	1.98587	5.62704	0.514189	176.657	7.22355	78.5081	28.7222	0.267	77.7	42.67
	Concrete 60 mm	Expanded polystyrene foam 40 mm	NORDTEX THERM 80 mm	Air (Cavity) 20 mm	NORDTEX UD 60 mm	0.207599	0.04475	1.38915	5.31543	0.21556	162.4	12.7787	73.4937	19.4544	0.26	77.7	31.9
	Concrete 70 mm	Insulating polyurethane foam 30 mm	Air (Cavity) 25 mm	ERACLIT-L multiuso 120 mm	NORDTEX THERM 30 mm	0.181705	0.0327249	0.951052	5.58171	0.180099	179.08	13.0153	77.0483	13.3187	0.275	77.7	40.97
	Concrete 80 mm	NORDTEX THERM DRY 110 80 mm	Polyethylene foam 10 mm	Air (Cavity) 5 mm	NORDTEX SPECIAL 100 mm	0.205241	0.0324989	1.26439	5.76949	0.158345	209.13	14.0603	79.5563	17.5195	0.275	77.7	33.7425
	Concrete 90 mm	Polyethylene foam 20 mm	Polyester Fiber.140 mm	NORDTEX NATUR 19 mm	NORDTEX THERM DRY 110 100 mm	0.206177	0.0490492	0.769195	5.87555	0.237899	215.23	11.1508	81.4472	11.1613	0.269	77.7	32.955
	Concrete 80 mm	ERACLIT-L multiuso 40 mm	NORDTEX THERM 120 mm	NORDTEX PHALTEX 12 mm	OSB (Oriented Strand Board) 18 mm	0.215966	0.0416842	2.15221	5.75283	0.193013	216.06	13.6467	79.4455	29.651	0.27	77.7	46.06
	Concrete 70 mm	Wood fiber panels flexible 80 mm	Polyethylene foam 15 mm	Polyethylene foam 30 mm	Hemp fibers 60 mm	0.190307	0.0897273	0.404134	5.63223	0.471488	161.725	7.55026	78.4858	6.70012	0.255	77.7	29.5712
	Concrete 90 mm	Polyethylene foam 20 mm	Soft cellulose fibers panels 40 mm	Polyurethane foam 2 100 mm	NORDTEX NATUR 15 mm	0.171678	0.0741917	0.680007	5.9177	0.432156	207.21	7.28029	82.1205	10.3678	0.265	77.7	61.925
	Concrete 80 mm	Polyethylene foam 3 mm	ERACLIT-L multiuso 100 mm	Wood fiber hardboard 60 mm	Wood fiber hardboard 20 mm	0.204257	0.0358609	0.951995	5.74899	0.175567	204.899	13.6347	79.3459	13.2838	0.263	77.7	33.2227
	Concrete 60 mm	Flax fiber 60 mm	NORDTEX SYSTEM DRY 140 60 mm	NORDTEX FLEX 50 mm	Hemp fibers 40 mm	0.171867	0.050646	0.449752	5.32549	0.294682	146.22	10.1004	73.9177	6.87609	0.27	77.7	36.27
	Concrete 70 mm	Wood fiber panels flexible 60 mm	NORDTEX THERM DRY 110 60 mm	Polyethylene foam 3 mm	ERACLIT-L multiuso 60 mm	0.199464	0.0577689	0.970971	5.60562	0.289621	173.269	11.0181	77.8347	14.0435	0.253	77.7	31.1827
	Concrete 50 mm	NORDTEX UD 60 mm	Hemp fibers 60 mm	Air (Cavity) 30 mm	Polyurethane foam 1 60 mm	0.16399	0.0597016	0.290737	5.04212	0.364057	130.64	9.46854	70.155	4.81806	0.26	77.7	46.5
	Concrete 80 mm	Polyethylene foam 20 mm	Expanded polystyrene foam 20 mm	ERACLIT-L multiuso 120 mm	Wood fiber hardboard 40 mm	0.18778	0.029715	0.95076	5.75352	0.158244	202.96	13.7999	79.3386	13.2169	0.28	77.7	35.135
	Concrete 70 mm	Polyurethane foam 1 80 mm	NORDTEX SPECIAL DRY 140 40 mm	NORDTEX UD 52 mm	Ready mixed coat 30 mm	0.171866	0.0407129	2.35979	5.62007	0.236887	206.52	12.1441	77.7318	32.7736	0.272	88.8	86.77
	Concrete 70 mm	Wood fiber panel.4 24 mm	Wood fiber panel.4 22 mm	Insulating polyurethane foam 80 mm	ERACLIT-L multiuso 60 mm	0.16163	0.0502857	0.996507	5.63221	0.311116	178.9	11.117	78.1074	14.2593	0.256	77.7	50.23
	Concrete 80 mm	Polyurethane foam 1 70 mm	Wood wool 50 mm	NORDTEX THERM 60 mm	Polyethylene foam 5 mm	0.18511	0.024642	0.875704	5.77887	0.133121	207.535	12.4644	79.7331	12.2896	0.265	77.7	78.2412
	Concrete 60 mm	Polyurethane foam 1 100 mm	Polyester Fiber.130 mm	NORDTEX PHALTEX 12 mm	Polyurethane foam 1 70 mm	0.120569	0.0433672	0.350468	5.37467	0.359688	141.78	9.07114	74.5009	5.40872	0.272	77.7	79.75
	Concrete 90 mm	Wood fiber panels flexible 40 mm	Polyethylene foam 4 mm	NORDTEX SPECIAL DRY 140 100 mm	Soft cellulose fibers panels 40 mm	0.207274	0.045057	0.612385	5.87086	0.217379	215.712	11.4982	81.3133	8.98381	0.274	77.7	36.437
	Concrete 80 mm	NORDTEX FLEX 80 mm	Insulating polyurethane foam 70 mm	Cork panels expanded 10 mm	OSB (Oriented Strand Board) 18 mm	0.173362	0.0783799	1.66589	5.80805	0.452116	195.42	7.73077	80.7647	23.9713	0.258	77.7	69.91
	Concrete 60 mm	NORDTEX THERM DRY 110 100 mm	Polyethylene foam 5 mm	ERACLIT-L multiuso 80 mm	Polyurethane foam 1 20 mm	0.169566	0.0308097	0.606456	5.35732	0.181697	156.685	13.3304	73.9017	8.63034	0.265	77.7	42.4012
	Concrete 80 mm	Air (Cavity) 20 mm	NORDTEX FLEX 50 mm	Polyurethane foam 2 70 mm	Concrete closed structure, Expanded clay 50 mm	0.221575	0.104848	3.19944	5.8009	0.473196	230.95	7.34628	80.8893	45.4369	0.27	77.7	55.35
	Concrete 80 mm	NORDTEX SPECIAL DRY 140 40 mm	Rock wool 50 mm	ERACLIT-L multiuso 80 mm	Gypsum based dry 12.5 mm	0.21574	0.0649993	1.90136	5.7925	0.301286	210.775	10.7928	80.529	26.776	0.2625	77.7	38.59
	Concrete 60 mm	NORDTEX PHALTEX 15 mm	Soft cellulose fibers panels 40 mm	Polyurethane foam 1 100 mm	NORDTEX SYSTEM 270 60 mm	0.145719	0.0510011	1.45915	5.47468	0.349996	156.55	10.516	75.9616	20.7043	0.275	77.7	63.17
	Concrete 100 mm	Air (Cavity) 5 mm	ERACLIT-L multiuso morbido 40 mm	Polyurethane foam 2 70 mm	ERACLIT-L multiuso 40 mm	0.195677	0.073723	0.870166	5.97401	0.376758	230.85	8.16284	83.0061	12.9794	0.255	77.7	52.2
	Concrete 80 mm	ERACLIT-L multiuso 60 mm	Insulating polyurethane foam 20 mm	NORDTEX UD 60 mm	Wood fiber hardboard 40 mm	0.204016	0.0299441	0.975562	5.76575	0.146773	208.92	14.031	79.4931	13.5705	0.26	77.7	40.61
	Concrete 80 mm	NORDTEX NATUR 19 mm	NORDTEX FLEX 40 mm	Hemp fibers 100 mm	Wood fiber panel.4 24 mm	0.181828	0.0731225	1.09648	5.82441	0.402152	192.65	9.01156	81.0601	16.0381	0.263	77.7	32.14
	Concrete 100 mm	NORDTEX PHALTEX 15 mm	Polyethylene foam 2 mm	NORDTEX SPECIAL DRY 140 100 mm	Wood fiber panel.1 60 mm	0.239529	0.041217	1.37998	5.92769	0.172075	253.416	13.5484	81.8972	19.2028	0.277	77.7	34.8985
	Concrete 80 mm	Soft cellulose fibers panels 80 mm	Expanded polystyrene foam 20 mm	Cork panels expanded 40 mm	Air (Cavity) 35 mm	0.245939	0.114895	0.62053	5.7927	0.467168	184.7	7.11054	80.8204	9.97416	0.255	88.8	51.1
	Concrete 70 mm	Polyethylene foam 20 mm	Insulating polyurethane foam 60 mm	Wood fiber panel.4 52 mm	Concrete closed structure, Expanded clay 50 mm	0.223491	0.0815008	3.67744	5.61751	0.364672	220.86	9.7712	78.3669	51.5989	0.252	77.7	47.705
	Concrete 80 mm	Wood fiber panel.4 24 mm	Air (Cavity) 15 mm	NORDTEX SPECIAL DRY 140 80 mm	Wood fiber panels flexible 80 mm	0.204107	0.0506748	0.526988	5.76593	0.248275	197.64	11.3239	79.9487	7.86672	0.279	77.7	32.4
	Concrete 80 mm	Wood fiber panel.1 40 mm	Rock wool 50 mm	ERACLIT-L multiuso 80 mm	Gypsum based dry 12.5 mm	0.222572	0.0611639	1.89656	5.77799	0.274805	215.775	11.4918	80.2401	26.5546	0.2625	77.7	38.59
	Concrete 70 mm	Polyester Fiber.140 mm	NORDTEX FLEX 60 mm	Wood fiber panel.1 40 mm	Polyester Fiber.160 mm	0.185117	0.041988	0.526704	5.60205	0.226818	170.6	10.6471	77.5948	7.81713	0.27	77.7	34.4
	Concrete 70 mm	NORDTEX THERM 30 mm	Polyethylene foam 25 mm	Polyurethane foam 2 120 mm	ERACLIT-L multiuso 20 mm	0.150825	0.070906	0.629543	5.67188	0.47012	167.025	7.9937	78.8609	9.63034	0.265	77.7	64.3662
	Concrete 60 mm	NORDTEX PHALTEX 15 mm	Polyurethane foam 1 40 mm	Polyurethane foam 1 100 mm	NORDTEX SYSTEM 270 60 mm	0.13327	0.0457842	1.46184	5.4712	0.343544	156.39	10.6029	75.8394	20.6703	0.275	77.7	73.36
	Concrete 80 mm	NORDTEX SPECIAL DRY 140 40 mm	Rock wool 50 mm	ERACLIT-L multiuso 80 mm	OSB (Oriented Strand Board) 18 mm	0.211211	0.0598916	2.01775	5.79212	0.283563	208.1	11.3244	80.4247	28.2722	0.268	77.7	43.33
	Concrete 70 mm	NORDTEX FLEX 100 mm	Wood fiber panels flexible 40 mm	Wood wool 50 mm	Polyethylene foam 5 mm	0.216203	0.0775487	1.76611	5.62318	0.358685	180.395	10.1033	78.3862	25.3107	0.265	77.7	58.3113
	Concrete 80 mm	NORDTEX THERM 30 mm	NORDTEX SPECIAL 60 mm	ERACLIT-L multiuso 80 mm	NORDTEX PHALTEX 12 mm	0.221524	0.0342993	1.12153	5.72934	0.154834	210.76	14.0381	79.0223	15.5075	0.262	77.7	33.26
	Concrete 80 mm	NORDTEX UD 60 mm	NORDTEX SPECIAL DRY 140 60 mm	NORDTEX THERM 40 mm	OSB (Oriented Strand Board) 25 mm	0.241006	0.0468137	2.34687	5.72417	0.194243	223.25	13.7335	79.0904	32.3202	0.265	77.7	50
	Concrete 70 mm	Insulating polyurethane foam 30 mm	NORDTEX SYSTEM 270 20 mm	NORDTEX THERM 100 mm	Insulating polyurethane foam 40 mm	0.160355	0.0215728	0.419074	5.56412	0.134532	177.82	13.4246	76.6817	5.97712	0.26	77.7	53.13
	Concrete 70 mm	Polyurethane foam 1 120 mm	Kenaf fiber 30 mm	Cement mortar 30 mm	OSB (Oriented Strand Board) 18 mm	0.162839	0.0687532	4.02443	5.63764	0.422216	231.52	8.77276	78.441	56.2843	0.268	88.8	83.6514
	Concrete 70 mm	Polyester Fiber.2 80 mm	Wood fiber hardboard 100 mm	Air (Cavity) 10 mm	Air (Cavity) 5 mm	0.191342	0.0492439	0.830922	5.60486	0.257361	172.4	11.0974	77.707	12.0542	0.265	88.8	31.8
	Concrete 80 mm	NORDTEX NATUR 19 mm	Insulating polyurethane foam 30 mm	Insulating polyurethane foam 60 mm	Soft cellulose fibers panels 80 mm	0.15202	0.0668669	0.443959	5.84496	0.439855	186.81	7.72477	81.1326	7.00604	0.269	77.7	61.4
	Concrete 70 mm	Polyethylene foam 10 mm	Expanded polystyrene foam 160 mm	Polyethylene foam 5 mm	Polyethylene foam 8 mm	0.185289	0.0977204	0.359193	5.63766	0.527394	160.359	6.40277	78.3977	6.0422	0.253	77.7	36.1078
	Concrete 70 mm	Polyethylene foam 3 mm	ERACLIT-L multiuso 60 mm	Polyurethane foam 2 130 mm	Air (Cavity) 10 mm	0.144282	0.0523158	0.279653	5.61039	0.362594	168.249	9.40436	77.863	4.5649	0.273	88.8	68.4027
	Concrete 60 mm	ERACLIT-L multiuso 60 mm	Air (Cavity) 45 mm	Exfoliated vermiculite 2 mm	NORDTEX THERM DRY 140 100 mm	0.227764	0.0692017	0.919738	5.35849	0.30383	155.77	11.0651	74.5675	13.4799	0.267	77.7	28.3306
	Concrete 70 mm	Air (Cavity) 5 mm	Wood fiber panel.3 120 mm	Gypsum based dry 18 mm	Wood fiber panel.4 52 mm	0.231554	0.0263029	1.35028	5.56938	0.113593	211.54	15.4174	76.6255	18.5734	0.265	77.7	46.16
	Concrete 60 mm	Polyurethane foam 1 100 mm	Air (Cavity) 40 mm	Air (Cavity) 5 mm	NORDTEX SYSTEM 270 60 mm	0.169589	0.0681114	1.45443	5.36761	0.401625	151.5	9.12822	74.7439	20.934	0.265	77.7	53.52
	Concrete 70 mm	Polyurethane foam 2 30 mm	Soft cellulose fibers panels 100 mm	NORDTEX FLEX 60 mm	NORDTEX PHALTEX 19 mm	0.173003	0.07513	0.994055	5.623	0.434269	166.42	8.58701	78.3102	14.6832	0.279	77.7	50.3
	Concrete 50 mm	NORDTEX PHALTEX 10 mm	Wood fiber panels flexible 60 mm	Soft cellulose fibers panels 120 mm	Air (Cavity) 15 mm	0.195173	0.110001	0.441401	5.09422	0.56361	120.07	7.02629	71.3228	7.39498	0.255	88.8	34.31
	Concrete 70 mm	NORDTEX UD 60 mm	Polyethylene foam 20 mm	Wood fiber panels flexible 80 mm	Ready mixed coat 30 mm	0.238201	0.0763171	1.95224	5.58266	0.320389	204.82	10.5971	77.8009	27.5951	0.26	88.8	61.935
	Concrete 70 mm	Wood fiber panel.5 140 mm	Air (Cavity) 5 mm	Air (Cavity) 5 mm	Concrete closed structure, Expanded clay 50 mm	0.234194	0.112219	3.27259	5.62529	0.47917	211	8.1551	78.7665	46.5263	0.27	77.7	36.05
	Concrete 50 mm	NORDTEX PHALTEX 10 mm	NORDTEX FLEX 80 mm	Soft cellulose fibers panels 120 mm	Air (Cavity) 5 mm	0.177463	0.0917014	0.454281	5.09336	0.516736	121.1	7.78889	71.2116	7.44384	0.265	88.8	37.75
	Concrete 70 mm	Polyurethane foam 1 120 mm	NORDTEX THERM 40 mm	Air (Cavity) 20 mm	Polyethylene foam 2 mm	0.155945	0.0728008	0.826441	5.63756	0.466837	164.786	7.96695	78.4227	12.3552	0.252	77.7	60.4885
	Concrete 100 mm	NORDTEX SYSTEM 190 40 mm	Granules of expanded perlite 5 mm	Wood fiber panels flexible 60 mm	Hemp fibers 50 mm	0.220314	0.0729516	0.409394	5.93957	0.331126	232.933	8.91952	82.6055	6.62472	0.255	77.7	31.98
	Concrete 100 mm	NORDTEX THERM DRY 110 80 mm	Wood fiber hardboard 60 mm	Polyethylene foam 3 mm	Granules of expanded perlite 10 mm	0.237235	0.0580593	0.837575	5.93741	0.244733	239.424	11.1644	82.426	12.2377	0.253	77.7	31.7628
	Concrete 100 mm	Granules of expanded perlite 7 mm	Wood fiber hardboard 120 mm	Wood fiber panel.4 24 mm	NORDTEX UD 22 mm	0.226209	0.0367381	1.38156	5.91907	0.162408	252.267	13.9513	81.6924	19.1364	0.273	77.7	34.518
	Concrete 70 mm	NORDTEX THERM DRY 110 60 mm	Wood fiber panels flexible 40 mm	NORDTEX CANNATHERM 40 mm	Wood fiber panels flexible 60 mm	0.182979	0.0724745	0.488974	5.62348	0.396082	166.75	9.08062	78.3071	7.71955	0.27	77.7	41.04
	Concrete 70 mm	NORDTEX THERM DRY 140 80 mm	NORDTEX SYSTEM 270 40 mm	Wood fiber panel.4 52 mm	OSB (Oriented Strand Board) 22 mm	0.235348	0.0381577	2.37406	5.59058	0.162133	204.14	14.4745	77.0596	32.6327	0.264	77.7	48.01
	Concrete 70 mm	NORDTEX FLEX 140 mm	Wood fiber panel.4 35 mm	Air (Cavity) 5 mm	OSB (Oriented Strand Board) 22 mm	0.203893	0.072725	2.37787	5.62372	0.356681	184.75	10.474	78.3141	33.5183	0.272	77.7	48.4
	Concrete 100 mm	Wood fiber panel.5 50 mm	Insulating polyurethane foam 30 mm	Wood fiber panel.4 35 mm	Expanded polystyrene foam 50 mm	0.198029	0.0429018	0.558349	5.95887	0.216644	234.78	10.4308	82.53	8.26656	0.265	77.7	44.25
	Concrete 60 mm	Air (Cavity) 5 mm	Air (Cavity) 5 mm	Polyurethane foam 1 120 mm	Insulating polyurethane foam 70 mm	0.118072	0.062995	0.259896	5.38396	0.53353	138.84	7.07254	74.7447	4.34611	0.26	77.7	79.45
	Concrete 60 mm	NORDTEX SYSTEM 190 40 mm	NORDTEX THERM 30 mm	Air (Cavity) 5 mm	ERACLIT-L multiuso morbido 140 mm	0.174772	0.0553786	0.516138	5.36565	0.316862	151.4	10.8057	74.5095	7.78757	0.275	77.7	34.5
	Concrete 90 mm	NORDTEX THERM DRY 110 100 mm	Kenaf fiber 20 mm	Kenaf fiber 50 mm	OSB (Oriented Strand Board) 15 mm	0.206746	0.0603228	1.48319	5.87638	0.291772	222.25	10.4544	81.6338	20.988	0.275	77.7	63.9
	Concrete 60 mm	Insulating polyurethane foam 90 mm	Exfoliated vermiculite 2 mm	NORDTEX SYSTEM 190 60 mm	Hemp fibers 50 mm	0.137944	0.0298882	0.516454	5.35865	0.216668	148.71	10.8389	74.0695	7.50501	0.262	77.7	53.8406
	Concrete 60 mm	Kenaf fiber 30 mm	ERACLIT-L multiuso 100 mm	Wood fiber panel.4 52 mm	Wood wool 25 mm	0.20263	0.0338453	1.77809	5.31521	0.16703	173.165	14.5081	73.2122	24.488	0.267	77.7	57.71
	Concrete 80 mm	Granules of expanded perlite 5 mm	NORDTEX NATUR 10 mm	NORDTEX THERM DRY 110 160 mm	Air (Cavity) 5 mm	0.20114	0.0518391	0.728493	5.77199	0.257727	196.363	11.5524	80.0289	10.6138	0.26	88.8	32.37
	Concrete 70 mm	Polyurethane foam 1 60 mm	NORDTEX NATUR 8 mm	NORDTEX SYSTEM 190 100 mm	Fiberglass 20 mm	0.169937	0.0276215	0.712443	5.6009	0.16254	177.64	12.6764	77.2894	10.1002	0.258	77.7	81.09
	Concrete 80 mm	Polyurethane foam 2 20 mm	NORDTEX SPECIAL DRY 140 40 mm	NORDTEX UD 52 mm	NORDTEX SPECIAL DRY 140 80 mm	0.200108	0.0255632	0.889526	5.74008	0.127747	207.54	14.2136	79.0893	12.324	0.272	77.7	43.76
	Concrete 60 mm	Expanded polystyrene foam 40 mm	Rock wool 50 mm	Polyethylene foam 12 mm	Cork panels expanded 100 mm	0.178084	0.0684044	0.801849	5.35981	0.384113	147.796	9.2734	74.6424	11.9645	0.262	77.7	77.621
	Concrete 70 mm	Wood fiber panel.4 35 mm	NORDTEX SPECIAL DRY 140 80 mm	NORDTEX THERM 80 mm	Air (Cavity) 5 mm	0.197879	0.0335849	0.88463	5.59736	0.169724	187.45	14.2163	77.1693	12.308	0.27	88.8	33.75
	Concrete 80 mm	Air (Cavity) 5 mm	Wood fiber hardboard 120 mm	NORDTEX THERM 60 mm	Air (Cavity) 5 mm	0.197891	0.0323093	0.882578	5.74486	0.163268	204.8	13.9894	79.225	12.2994	0.27	88.8	33
	Concrete 100 mm	Polyethylene foam 6 mm	Expanded polystyrene foam 20 mm	ERACLIT-L multiuso 120 mm	NORDTEX PHALTEX 12 mm	0.23858	0.0516203	1.13931	5.92824	0.216365	242.858	11.8417	82.1751	16.1532	0.258	77.7	32.8555
	Concrete 80 mm	NORDTEX CANNATHERM 60 mm	Insulating polyurethane foam 90 mm	Polyethylene foam 8 mm	OSB (Oriented Strand Board) 22 mm	0.167593	0.081623	1.8461	5.81308	0.487032	195.604	6.90707	80.7243	26.5065	0.26	77.7	78.664
	Concrete 80 mm	Wood fiber panel.5 60 mm	Polyethylene foam 5 mm	Polyurethane foam 1 100 mm	Cork panels expanded 10 mm	0.157957	0.0722774	0.376264	5.81349	0.457577	183.965	7.28466	80.7004	6.13407	0.255	77.7	66.5913
	Concrete 70 mm	Rock wool 70 mm	NORDTEX THERM 30 mm	Soft cellulose fibers panels 80 mm	Polyethylene foam 3 mm	0.200529	0.0784405	0.501686	5.60458	0.391169	164.899	8.36702	78.0804	7.94437	0.253	77.7	32.8127
	Concrete 70 mm	NORDTEX FLEX 100 mm	NORDTEX UD 22 mm	Polyester Fiber.140 mm	ERACLIT-L multiuso morbido 40 mm	0.182963	0.0525809	0.524609	5.61012	0.287385	168.14	10.0358	77.8658	7.93043	0.272	77.7	34.66
	Concrete 60 mm	NORDTEX THERM DRY 110 100 mm	NORDTEX FLEX 50 mm	Polyurethane foam 1 20 mm	Soft cellulose fibers panels 40 mm	0.164382	0.0518803	0.43726	5.35882	0.315608	147.82	10.4179	74.3845	6.69451	0.27	77.7	45.83
	Concrete 80 mm	NORDTEX FLEX 30 mm	Wood fiber panel.1 40 mm	NORDTEX SYSTEM 190 80 mm	Cork panels expanded 50 mm	0.197579	0.0237785	0.779675	5.72105	0.120349	209.3	14.8043	78.7722	10.7733	0.28	77.7	58.6
	Concrete 70 mm	Polyurethane foam 2 30 mm	ERACLIT-L multiuso morbido 120 mm	Polyethylene foam 5 mm	Concrete closed structure, Expanded clay 50 mm	0.209132	0.0963693	3.32617	5.61775	0.460806	211.215	8.52224	78.511	47.0248	0.275	77.7	48.7013
	Concrete 70 mm	NORDTEX THERM DRY 110 100 mm	NORDTEX CANNATHERM 40 mm	Air (Cavity) 5 mm	Concrete closed structure, Expanded clay 50 mm	0.239322	0.0920908	3.23778	5.61106	0.384798	216.2	9.76879	78.4239	45.5973	0.265	77.7	44.09
	Concrete 80 mm	Wood fiber panel.5 80 mm	Polyethylene foam 5 mm	Kenaf fiber 80 mm	Air (Cavity) 10 mm	0.217551	0.0982243	0.430541	5.79681	0.4515	184.165	7.34046	80.7575	7.13139	0.255	88.8	52.7712
	Concrete 70 mm	NORDTEX FLEX 60 mm	Air (Cavity) 45 mm	NORDTEX SPECIAL DRY 140 80 mm	Polyethylene foam 10 mm	0.242576	0.093227	0.840825	5.6058	0.384321	168.53	9.00692	78.3432	12.8418	0.265	77.7	27.3425
	Concrete 100 mm	Rock wool 100 mm	Polyethylene foam 2 mm	Polyurethane foam 1 50 mm	Air (Cavity) 5 mm	0.193514	0.080522	0.267626	5.97738	0.416104	225.866	6.41341	82.7796	4.45117	0.257	88.8	41.1985
	Concrete 90 mm	Polyethylene foam 2 mm	Polyester Fiber.140 mm	Expanded polystyrene foam 120 mm	Cork panels expanded 10 mm	0.193452	0.0847873	0.430677	5.91279	0.438286	204.666	6.90955	82.0815	7.00006	0.262	77.7	45.9485
	Concrete 80 mm	Polyethylene foam 6 mm	NORDTEX PHALTEX 15 mm	Cork panels expanded 10 mm	Wood fiber panels flexible 140 mm	0.221997	0.0938995	0.49324	5.80636	0.422976	187.778	8.03326	80.9615	8.03576	0.251	77.7	38.5355
	Concrete 80 mm	Expanded polystyrene foam 40 mm	NORDTEX UD 35 mm	NORDTEX THERM 60 mm	ERACLIT-L multiuso morbido 40 mm	0.212106	0.0391441	0.625423	5.73601	0.18455	198.45	12.0979	79.334	9.04888	0.255	77.7	33.65
	Concrete 50 mm	NORDTEX SYSTEM DRY 140 80 mm	Polyethylene foam 3 mm	Air (Cavity) 45 mm	Expanded polystyrene foam 100 mm	0.187729	0.0814941	0.366671	5.02373	0.434106	124.799	8.52545	70.1786	6.1315	0.278	77.7	32.8727
	Concrete 70 mm	Wood fiber panel.4 24 mm	Air (Cavity) 25 mm	ERACLIT-L multiuso 120 mm	NORDTEX THERM 30 mm	0.212808	0.0437008	0.952768	5.61286	0.205353	184.48	13.0621	77.5894	13.4173	0.269	77.7	31.02
	Concrete 70 mm	Soft cellulose fibers panels 100 mm	Expanded polystyrene foam 20 mm	Granules of expanded perlite 15 mm	ERACLIT-L multiuso 60 mm	0.190984	0.0734087	0.988609	5.62679	0.384371	169.688	9.45704	78.3806	14.5885	0.265	77.7	38.21
	Concrete 80 mm	ERACLIT-L multiuso 40 mm	Air (Cavity) 25 mm	ERACLIT-L multiuso 120 mm	Exfoliated vermiculite 2 mm	0.222392	0.0490204	0.939037	5.75901	0.220423	201.77	12.362	79.747	13.3724	0.267	77.7	30.7306
	Concrete 80 mm	NORDTEX SYSTEM 190 100 mm	NORDTEX PHALTEX 19 mm	ERACLIT-L multiuso morbido 40 mm	Air (Cavity) 20 mm	0.246535	0.0523995	0.653005	5.74254	0.212544	201.37	11.8637	79.6085	9.63448	0.259	88.8	30.27
	Concrete 80 mm	Polyethylene foam 6 mm	Polyurethane foam 1 80 mm	Insulating polyurethane foam 80 mm	Granules of expanded perlite 10 mm	0.135562	0.0637442	0.275575	5.81727	0.470223	182.883	6.90547	80.6086	4.57597	0.256	77.7	70.8755
	Concrete 80 mm	Wood fiber panel.4 22 mm	Polyester Fiber.150 mm	Wood fiber panel.1 60 mm	NORDTEX UD 60 mm	0.219052	0.030253	1.35448	5.79432	0.138109	215.54	14.231	79.8706	18.7311	0.272	77.7	34.56
	Concrete 70 mm	NORDTEX NATUR 12 mm	ERACLIT-L multiuso morbido 50 mm	Mineral Insulating 80 mm	ERACLIT-L multiuso 60 mm	0.196312	0.0591162	0.977331	5.64677	0.301135	178.06	10.9595	78.4256	14.1488	0.272	77.7	46.564
	Concrete 60 mm	NORDTEX SPECIAL DRY 140 100 mm	NORDTEX SPECIAL 80 mm	Granules of expanded perlite 10 mm	NORDTEX NATUR 10 mm	0.2077	0.033722	1.09625	5.35106	0.162359	168.425	14.1498	73.7535	15.2184	0.26	77.7	33.24
	Concrete 80 mm	Insulating polyurethane foam 90 mm	NORDTEX FLEX 30 mm	Insulating polyurethane foam 30 mm	Kenaf fiber 40 mm	0.137923	0.059601	0.407447	5.81134	0.432132	183.82	7.77085	80.6036	6.40568	0.27	77.7	74.13
	Concrete 100 mm	OSB (Oriented Strand Board) 18 mm	Insulating polyurethane foam 30 mm	Soft cellulose fibers panels 60 mm	Cork panels expanded 50 mm	0.2209	0.0744414	0.73512	5.98308	0.336992	241.18	8.62247	83.1835	11.1322	0.258	77.7	80.22
	Concrete 70 mm	Flax fiber 40 mm	NORDTEX SYSTEM DRY 140 60 mm	Expanded polystyrene foam 50 mm	Concrete 40 mm	0.239816	0.0905288	5.55244	5.58585	0.377493	253.35	9.35523	78.0491	77.4241	0.26	77.7	35.15
	Concrete 60 mm	Hemp fibers 50 mm	Polyester Fiber.3 20 mm	ERACLIT-L multiuso morbido 80 mm	Hemp fibers 50 mm	0.162408	0.0747698	0.436506	5.37339	0.460383	140.2	8.14681	74.8586	6.99907	0.26	77.7	34.5
	Concrete 80 mm	Polyethylene foam 4 mm	ERACLIT-L multiuso morbido 160 mm	Expanded polystyrene foam 20 mm	Gypsum based dry 12.5 mm	0.194588	0.079072	1.4579	5.7949	0.406356	199.207	8.54701	80.6981	21.0705	0.2765	77.7	43.307
	Concrete 90 mm	NORDTEX NATUR 15 mm	ERACLIT-L multiuso morbido 50 mm	Insulating polyurethane foam 70 mm	Wood fiber panels flexible 40 mm	0.168115	0.0690514	0.395511	5.92643	0.410738	208.45	7.67568	82.2429	6.36866	0.265	77.7	49.4
	Concrete 90 mm	Air (Cavity) 5 mm	Wood fiber panel.1 40 mm	NORDTEX THERM 40 mm	Wood fiber panel.2 100 mm	0.229002	0.029372	1.23266	5.82778	0.128261	238	15.2154	80.2469	16.9477	0.275	77.7	34.2
	Concrete 60 mm	NORDTEX FLEX 20 mm	NORDTEX FLEX 140 mm	NORDTEX NATUR 10 mm	OSB (Oriented Strand Board) 25 mm	0.207594	0.102352	2.36456	5.37478	0.49304	158.55	8.50569	75.2712	33.8876	0.255	77.7	48.9
	Concrete 70 mm	Polyethylene foam 4 mm	Insulating polyurethane foam 50 mm	Air (Cavity) 5 mm	Polyurethane foam 2 140 mm	0.125569	0.0617165	0.289846	5.64586	0.491496	160.832	7.21764	78.3129	4.76299	0.269	77.7	82.227
	Concrete 60 mm	NORDTEX PHALTEX 15 mm	Wood fiber panels flexible 80 mm	Wood wool 50 mm	NORDTEX SYSTEM 270 60 mm	0.227248	0.0377241	1.32035	5.41248	0.166004	174.56	12.8651	74.7651	18.4657	0.265	77.7	58.13
	Concrete 60 mm	Air (Cavity) 15 mm	Polyurethane foam 1 80 mm	Air (Cavity) 5 mm	ERACLIT-L multiuso 100 mm	0.157769	0.0451224	0.98007	5.35651	0.286002	150.88	10.6997	74.2435	14.0473	0.26	77.7	51.64
	Concrete 70 mm	NORDTEX THERM 40 mm	Polyethylene foam 3 mm	NORDTEX SPECIAL DRY 140 120 mm	OSB (Oriented Strand Board) 22 mm	0.227473	0.0585245	2.18204	5.59611	0.25728	191.599	12.2734	77.6005	30.3498	0.255	77.7	46.6728
	Concrete 70 mm	NORDTEX SPECIAL 100 mm	NORDTEX SYSTEM 270 60 mm	ERACLIT-L multiuso 40 mm	Polyethylene foam 2 mm	0.212624	0.0208213	0.937435	5.57062	0.0979253	200.366	16.2701	76.5742	12.8355	0.272	77.7	34.5485
	Concrete 70 mm	Soft cellulose fibers panels 50 mm	NORDTEX FLEX 40 mm	Wood fiber hardboard 60 mm	Rock wool 50 mm	0.183945	0.0492198	0.508011	5.60721	0.267579	169.6	10.4342	77.7706	7.66105	0.27	77.7	35.08
	Concrete 70 mm	NORDTEX UD 35 mm	NORDTEX SYSTEM 190 80 mm	Cement mortar 30 mm	ERACLIT-L multiuso 40 mm	0.256877	0.0245753	1.06825	5.58908	0.0956696	245.05	14.6631	76.9648	14.8292	0.255	88.8	30.8114
	Concrete 80 mm	Insulating polyurethane foam 40 mm	NORDTEX NATUR 12 mm	NORDTEX THERM 120 mm	Polyurethane foam 1 20 mm	0.163471	0.0208497	0.600542	5.76287	0.127544	200.12	13.9312	79.3904	8.41953	0.272	77.7	54.25
	Concrete 100 mm	Polyethylene foam 8 mm	Wood fiber panel.1 60 mm	ERACLIT-L multiuso 100 mm	Granules of expanded perlite 10 mm	0.225587	0.0316489	0.846602	5.88262	0.140296	253.089	14.3316	81.1157	11.7715	0.278	77.7	34.734
	Concrete 50 mm	NORDTEX NATUR 10 mm	Insulating polyurethane foam 30 mm	Polyurethane foam 2 120 mm	Polyester Fiber.160 mm	0.125083	0.0714244	0.364322	5.0946	0.571014	119.38	7.09928	70.9002	5.92615	0.27	77.7	75.78
	Concrete 70 mm	Wood fiber panels flexible 80 mm	Polyethylene foam 15 mm	Polyethylene foam 25 mm	Kenaf fiber 80 mm	0.192241	0.0891356	0.461274	5.63095	0.463665	163.28	7.77152	78.4979	7.51488	0.27	77.7	53.05
	Concrete 60 mm	Insulating polyurethane foam 80 mm	NORDTEX THERM DRY 110 60 mm	Gypsum based dry 15 mm	NORDTEX SYSTEM 270 40 mm	0.161655	0.0381106	1.4618	5.35951	0.235753	169.33	11.574	74.1416	20.5488	0.255	77.7	60.4
	Concrete 80 mm	Rock wool 100 mm	NORDTEX PHALTEX 10 mm	Air (Cavity) 5 mm	Expanded polystyrene foam 60 mm	0.202504	0.0895228	0.413791	5.79538	0.442079	184.4	7.16501	80.6144	6.74769	0.255	77.7	28.7
	Concrete 100 mm	Kenaf fiber 60 mm	Wood fiber panel.4 22 mm	ERACLIT-L multiuso morbido 80 mm	Cork panels expanded 10 mm	0.217623	0.0564061	0.585706	5.94055	0.259191	234.14	9.98646	82.4609	8.80978	0.272	77.7	59.86
	Concrete 80 mm	Polyethylene foam 10 mm	ERACLIT-L multiuso 100 mm	Wood fiber panel.4 52 mm	Wood wool 25 mm	0.227989	0.0385161	1.78035	5.74547	0.168938	215.995	14.2405	79.2463	24.5618	0.267	77.7	48.7025
	Concrete 70 mm	Insulating polyurethane foam 80 mm	NORDTEX SPECIAL DRY 140 40 mm	NORDTEX THERM 40 mm	Polyester Fiber.140 mm	0.147004	0.0329032	0.583275	5.62037	0.223825	170.08	11.0609	77.7099	8.45781	0.27	77.7	52.05
	Concrete 60 mm	Air (Cavity) 5 mm	Polyethylene foam 20 mm	Insulating polyurethane foam 120 mm	Insulating polyurethane foam 60 mm	0.11684	0.0641443	0.253766	5.39723	0.548991	139.14	6.83759	74.9066	4.26033	0.265	77.7	72.155
	Concrete 80 mm	Air (Cavity) 5 mm	NORDTEX NATUR 12 mm	NORDTEX THERM DRY 110 160 mm	Air (Cavity) 15 mm	0.198917	0.0501066	0.722556	5.76958	0.251897	196.36	11.7043	79.9629	10.5	0.272	88.8	31.96
	Concrete 80 mm	NORDTEX FLEX 50 mm	NORDTEX FLEX 40 mm	NORDTEX UD 60 mm	Wood fiber hardboard 40 mm	0.205678	0.0349306	0.975236	5.77497	0.169831	203.1	12.6721	79.7778	13.7357	0.27	77.7	34.3
	Concrete 70 mm	NORDTEX THERM 40 mm	Granules of expanded perlite 15 mm	NORDTEX THERM DRY 110 140 mm	Polyethylene foam 2 mm	0.185311	0.0450409	0.764063	5.61137	0.243056	177.254	12.2061	77.6668	10.944	0.267	77.7	33.9585
	Concrete 90 mm	NORDTEX FLEX 100 mm	Wood fiber hardboard 20 mm	NORDTEX SPECIAL 60 mm	Polyethylene foam 3 mm	0.211187	0.0494613	1.2471	5.89252	0.234206	220.699	11.6646	81.6571	17.699	0.273	77.7	34.4228
	Concrete 100 mm	Wood fiber hardboard 40 mm	Polyethylene foam 5 mm	ERACLIT-L multiuso 60 mm	NORDTEX SPECIAL 60 mm	0.237954	0.0416922	1.28103	5.92379	0.175211	250.565	13.3647	81.8652	17.8707	0.265	77.7	33.1713
	Concrete 70 mm	Expanded polystyrene foam 30 mm	NORDTEX SPECIAL DRY 140 80 mm	NORDTEX UD 52 mm	NORDTEX UD 22 mm	0.218	0.0411305	1.37873	5.57631	0.188672	186.23	13.2719	77.0238	19.2323	0.254	77.7	33.3
	Concrete 80 mm	Polyurethane foam 1 90 mm	NORDTEX SPECIAL 60 mm	NORDTEX NATUR 8 mm	Air (Cavity) 30 mm	0.17899	0.0494621	1.1698	5.7971	0.27634	195.48	10.4281	80.3905	16.744	0.268	88.8	53.5
	Concrete 70 mm	NORDTEX FLEX 30 mm	NORDTEX SYSTEM DRY 140 100 mm	ERACLIT-L multiuso 20 mm	Air (Cavity) 35 mm	0.243354	0.0770241	0.848542	5.58198	0.31651	172.7	10.2965	77.8074	12.6986	0.255	88.8	27.9
	Concrete 80 mm	NORDTEX NATUR 19 mm	ERACLIT-L multiuso morbido 140 mm	NORDTEX NATUR 12 mm	Air (Cavity) 5 mm	0.214687	0.0882844	0.733523	5.81635	0.411224	190.13	8.4777	81.0943	11.3002	0.256	88.8	31.83
	Concrete 60 mm	Fiberglass 40 mm	Polyethylene foam 12 mm	Polyurethane foam 1 100 mm	Hemp fibers 60 mm	0.127023	0.0666375	0.391278	5.38393	0.52461	139.556	7.43628	74.8311	6.26055	0.272	77.7	99.261
	Concrete 60 mm	Expanded polystyrene foam 40 mm	Air (Cavity) 45 mm	Insulating polyurethane foam 70 mm	Expanded polystyrene foam 40 mm	0.17318	0.106574	0.291727	5.38152	0.615396	137.32	5.30663	74.7072	4.96521	0.255	77.7	45.71
	Concrete 100 mm	Insulating polyurethane foam 30 mm	Kenaf fiber 20 mm	NORDTEX THERM 60 mm	Polyester Fiber.160 mm	0.190397	0.0410612	0.48862	5.95028	0.21566	233.48	10.6658	82.3846	7.27461	0.27	77.7	48.77
	Concrete 70 mm	NORDTEX THERM 40 mm	Granules of expanded perlite 15 mm	NORDTEX THERM DRY 110 140 mm	Polyethylene foam 3 mm	0.184598	0.044521	0.758647	5.61134	0.241178	177.286	12.2481	77.6566	10.8625	0.268	77.7	34.0328
	Concrete 70 mm	Air (Cavity) 20 mm	Polyethylene foam 20 mm	Insulating polyurethane foam 120 mm	Air (Cavity) 35 mm	0.162992	0.0901217	0.23406	5.64331	0.552921	158.98	5.66367	78.2164	3.97524	0.265	88.8	51.745
	Concrete 80 mm	Polyethylene foam 15 mm	Polyester Fiber.150 mm	ERACLIT-L multiuso 80 mm	Ready mixed coat 30 mm	0.238957	0.0750654	2.19348	5.77337	0.314138	220.795	10.4188	80.4147	31.0104	0.255	88.8	62.5837
	Concrete 60 mm	NORDTEX UD 52 mm	Kenaf fiber 40 mm	Kenaf fiber 30 mm	ERACLIT-L multiuso 80 mm	0.194726	0.0485725	0.979273	5.37609	0.24944	162.34	12.5232	74.4228	13.8817	0.262	77.7	52.71
	Concrete 70 mm	Wood fiber panel.4 22 mm	Polyester Fiber.140 mm	Polyurethane foam 2 130 mm	Air (Cavity) 10 mm	0.144941	0.0679437	0.274161	5.70126	0.468768	165.69	7.6387	79.1803	4.63843	0.272	88.8	68.44
	Concrete 80 mm	Polyester Fiber.140 mm	Insulating polyurethane foam 20 mm	NORDTEX NATUR 19 mm	Insulating polyurethane foam 100 mm	0.144046	0.0465346	0.271844	5.78393	0.323055	185.89	8.96083	80.1527	4.36787	0.259	77.7	61.83
	Concrete 70 mm	Kenaf fiber 50 mm	NORDTEX THERM DRY 110 80 mm	Polyethylene foam 3 mm	NORDTEX SYSTEM DRY 140 60 mm	0.192974	0.0529413	0.925374	5.5996	0.274344	173.799	11.3099	77.6691	13.3294	0.263	77.7	47.0727
	Concrete 60 mm	NORDTEX PHALTEX 15 mm	Soft cellulose fibers panels 40 mm	Polyurethane foam 1 80 mm	NORDTEX SYSTEM 270 60 mm	0.16586	0.0613331	1.45395	5.46843	0.369789	155.83	9.95465	76.0351	20.8037	0.255	77.7	56.09
	Concrete 50 mm	NORDTEX NATUR 19 mm	NORDTEX CANNATHERM 100 mm	NORDTEX SYSTEM 270 20 mm	NORDTEX THERM 80 mm	0.179736	0.0473912	0.957963	5.09839	0.263671	135.47	11.3039	70.6691	13.7293	0.269	77.7	54.57
	Concrete 60 mm	Polyethylene foam 4 mm	ERACLIT-L multiuso 100 mm	Wood fiber panel.2 80 mm	Air (Cavity) 10 mm	0.212292	0.0376916	1.117	5.33903	0.177546	166.532	13.9329	73.6355	15.5714	0.254	88.8	30.897
	Concrete 60 mm	NORDTEX SYSTEM DRY 110 100 mm	NORDTEX NATUR 19 mm	NORDTEX SYSTEM DRY 140 80 mm	NORDTEX NATUR 8 mm	0.184422	0.0359469	1.00146	5.35556	0.194916	149.41	13.2701	73.9228	13.9804	0.267	77.7	34.11
	Concrete 80 mm	NORDTEX CANNATHERM 60 mm	NORDTEX THERM 80 mm	NORDTEX UD 35 mm	Air (Cavity) 5 mm	0.216997	0.0500886	1.22543	5.76489	0.230826	200.05	11.8948	79.8766	17.3835	0.26	88.8	44.41
	Concrete 70 mm	NORDTEX NATUR 15 mm	Wood fiber panels flexible 40 mm	NORDTEX SPECIAL DRY 140 60 mm	ERACLIT-L multiuso 80 mm	0.196396	0.0410176	0.955888	5.63094	0.208851	180.63	12.6905	77.845	13.4859	0.265	77.7	33.19
	Concrete 60 mm	Expanded polystyrene foam 40 mm	Concrete 60 mm	Wood wool 50 mm	Hemp fibers 60 mm	0.247321	0.0155096	0.463919	5.18599	0.0627103	286.93	12.0703	71.4797	6.5748	0.27	77.7	61.35
	Concrete 70 mm	Polyester Fiber.2 80 mm	Insulating polyurethane foam 90 mm	Air (Cavity) 30 mm	Polyethylene foam 3 mm	0.152493	0.0799389	0.247376	5.64635	0.524214	159.739	6.4377	78.3645	4.25064	0.273	77.7	50.3827
	Concrete 80 mm	NORDTEX PHALTEX 15 mm	Polyester Fiber.140 mm	NORDTEX SPECIAL DRY 140 60 mm	Rock wool 70 mm	0.20414	0.0609643	0.419004	5.79782	0.29864	191.85	9.54561	80.557	6.59293	0.265	77.7	30.19
	Concrete 60 mm	ERACLIT-L multiuso 40 mm	NORDTEX FLEX 140 mm	Expanded polystyrene foam 30 mm	Air (Cavity) 5 mm	0.169258	0.0654667	0.429087	5.3981	0.386786	146.45	9.62456	75.1294	6.79994	0.275	88.8	35.48
	Concrete 60 mm	Polyethylene foam 15 mm	Polyester Fiber.150 mm	NORDTEX THERM DRY 110 80 mm	Insulating polyurethane foam 60 mm	0.149742	0.0432683	0.32979	5.34497	0.288953	144.955	10.0086	74.0877	5.1297	0.265	77.7	46.8237
	Concrete 70 mm	Air (Cavity) 5 mm	Hemp fibers 120 mm	Cross-laminated timber panels 60 mm	NORDTEX PHALTEX 12 mm	0.201821	0.0575387	2.41787	5.62378	0.285097	189.52	10.8456	78.0901	33.9948	0.267	77.7	74.71
	Concrete 70 mm	Wood fiber panel.4 22 mm	Polyester Fiber.150 mm	NORDTEX SPECIAL DRY 140 60 mm	Rock wool 70 mm	0.184691	0.0521498	0.424827	5.65635	0.282362	172.64	10.2412	78.4941	6.5584	0.272	77.7	31.2
	Concrete 70 mm	Polyester Fiber.2 80 mm	Wood fiber hardboard 100 mm	Air (Cavity) 5 mm	OSB (Oriented Strand Board) 22 mm	0.189485	0.0463112	2.13497	5.60477	0.244406	186.7	11.9377	77.6053	29.684	0.277	77.7	49.05
	Concrete 70 mm	Soft cellulose fibers panels 50 mm	NORDTEX THERM 100 mm	Polyethylene foam 5 mm	OSB (Oriented Strand Board) 25 mm	0.229645	0.0649715	2.308	5.587	0.282921	188.415	11.3984	77.6399	32.3049	0.25	77.7	51.0213
	Concrete 60 mm	Wood wool 50 mm	Polyester Fiber.2 80 mm	ERACLIT-L multiuso 80 mm	Air (Cavity) 5 mm	0.191775	0.0499495	0.914264	5.44351	0.260458	166.45	12.096	75.4239	13.0867	0.275	88.8	59.9
	Concrete 50 mm	Wood fiber hardboard 40 mm	Soft cellulose fibers panels 140 mm	Air (Cavity) 5 mm	Polyester Fiber.3 20 mm	0.183886	0.0913203	0.410005	5.07003	0.496613	122.4	8.13264	70.917	6.84042	0.255	77.7	37.25
	Concrete 80 mm	Polyethylene foam 15 mm	Polyester Fiber.150 mm	NORDTEX SYSTEM 270 60 mm	Wood fiber panel.1 60 mm	0.226281	0.0347763	1.34232	5.75797	0.153687	209.795	13.3509	79.4814	18.6823	0.265	77.7	32.8137
	Concrete 80 mm	Polyethylene foam 20 mm	Soft cellulose fibers panels 40 mm	NORDTEX THERM 120 mm	Polyethylene foam 6 mm	0.205671	0.0445079	0.898154	5.76385	0.216403	197.658	12.0392	79.7844	12.8201	0.266	77.7	34.8305
	Concrete 80 mm	Polyurethane foam 1 120 mm	Insulating polyurethane foam 60 mm	Polyethylene foam 3 mm	Air (Cavity) 5 mm	0.125014	0.0560759	0.258194	5.81585	0.448557	182.579	7.43614	80.5857	4.26179	0.268	88.8	78.1727
	Concrete 60 mm	Polyethylene foam 30 mm	Wood fiber panel.4 22 mm	ERACLIT-L multiuso 120 mm	NORDTEX THERM 30 mm	0.194726	0.0342057	0.950684	5.2941	0.17566	162.93	13.8876	72.9996	13.2274	0.262	77.7	31.7875
	Concrete 80 mm	Polyethylene foam 2 mm	Wood fiber panel.1 40 mm	Polyurethane foam 2 80 mm	Concrete closed structure, Expanded clay 50 mm	0.231285	0.091008	3.18975	5.78272	0.393489	239.466	8.85113	80.7039	45.0329	0.252	77.7	57.1485
	Concrete 80 mm	NORDTEX NATUR 19 mm	ERACLIT-L multiuso 120 mm	Hemp fibers 40 mm	Polyethylene foam 4 mm	0.195797	0.0356859	0.524695	5.75891	0.18226	201.222	12.7905	79.5636	7.58492	0.263	77.7	33.717
	Concrete 70 mm	NORDTEX FLEX 80 mm	ERACLIT-L multiuso morbido 50 mm	ERACLIT-L multiuso 20 mm	Soft cellulose fibers panels 50 mm	0.184235	0.0683109	0.572084	5.62342	0.370781	165.7	9.32749	78.2611	8.80602	0.27	77.7	37.55
	Concrete 80 mm	Flax fiber 40 mm	ERACLIT-L multiuso morbido 80 mm	NORDTEX SYSTEM DRY 140 60 mm	Air (Cavity) 5 mm	0.204224	0.0724218	0.870604	5.78699	0.354619	189.6	9.46727	80.5644	12.9614	0.265	88.8	33.82
	Concrete 90 mm	Air (Cavity) 5 mm	NORDTEX SPECIAL DRY 140 40 mm	Wood fiber panels flexible 40 mm	NORDTEX THERM DRY 110 100 mm	0.19744	0.050348	0.781462	5.8764	0.255004	216.58	11.4597	81.4622	11.3094	0.275	77.7	33.64
	Concrete 60 mm	Sheep wool 100 mm	NORDTEX THERM DRY 110 100 mm	Polyethylene foam 4 mm	Granules of expanded perlite 7 mm	0.170934	0.0617615	0.735796	5.35133	0.361319	145.57	9.4358	74.4354	10.9663	0.271	77.7	37.505
	Concrete 80 mm	Kenaf fiber 20 mm	Insulating polyurethane foam 120 mm	NORDTEX THERM 40 mm	Air (Cavity) 5 mm	0.141168	0.0599613	0.849719	5.81891	0.424751	187.72	8.35824	80.7702	12.509	0.265	88.8	64.76
	Concrete 100 mm	Hemp fibers 80 mm	Polyester Fiber.3 20 mm	Wood fiber panel.4 52 mm	NORDTEX UD 22 mm	0.201978	0.0432095	1.42453	5.96435	0.213932	243.42	11.645	82.5747	20.0594	0.274	77.7	34.12
	Concrete 70 mm	Granules of expanded perlite 10 mm	Kenaf fiber 20 mm	Wood fiber panel.3 140 mm	OSB (Oriented Strand Board) 22 mm	0.224743	0.0429783	2.24929	5.56147	0.191233	196.825	13.5549	76.803	31.0168	0.262	77.7	53.29
	Concrete 60 mm	Insulating polyurethane foam 30 mm	NORDTEX SYSTEM DRY 110 140 mm	Air (Cavity) 30 mm	Air (Cavity) 5 mm	0.180113	0.0526664	0.675162	5.32701	0.292407	148.48	10.7609	73.9344	9.97388	0.265	88.8	38.47
	Concrete 80 mm	Polyester Fiber.2 80 mm	NORDTEX SPECIAL 60 mm	NORDTEX THERM DRY 110 40 mm	Polyethylene foam 12 mm	0.197023	0.0359948	0.737675	5.77219	0.182693	197.596	11.8783	79.8075	10.5706	0.272	77.7	33.891
	Concrete 100 mm	Air (Cavity) 5 mm	NORDTEX THERM 30 mm	Polyester Fiber.140 mm	NORDTEX SPECIAL 100 mm	0.227576	0.0374806	1.27066	5.93932	0.164695	250	13.2065	82.0508	17.7311	0.275	77.7	34.1
	Concrete 70 mm	Polyester Fiber.150 mm	NORDTEX UD 22 mm	NORDTEX CANNATHERM 80 mm	NORDTEX SYSTEM 270 40 mm	0.204396	0.0661453	1.32376	5.58726	0.323614	174.44	10.3	77.7307	19.0072	0.262	77.7	49.44
	Concrete 80 mm	NORDTEX SYSTEM 190 60 mm	NORDTEX THERM 80 mm	ERACLIT-L multiuso 40 mm	Polyethylene foam 3 mm	0.208947	0.0357013	0.921134	5.74435	0.170863	206.699	13.817	79.2643	12.8497	0.263	77.7	33.2227
	Concrete 60 mm	NORDTEX THERM DRY 110 120 mm	OSB (Oriented Strand Board) 22 mm	NORDTEX UD 35 mm	Air (Cavity) 30 mm	0.222441	0.044471	1.26037	5.36025	0.199922	168.95	12.7587	74.1176	17.7882	0.267	88.8	44.6
	Concrete 70 mm	Fiberglass 30 mm	Expanded polystyrene foam 60 mm	NORDTEX UD 22 mm	Insulating polyurethane foam 90 mm	0.137259	0.0361887	0.28809	5.60441	0.263653	166.24	9.64597	77.5636	4.4577	0.272	77.7	91.87
	Concrete 80 mm	Air (Cavity) 15 mm	Wood fiber panel.4 24 mm	Air (Cavity) 5 mm	ERACLIT-L multiuso morbido 140 mm	0.215651	0.0853175	0.500016	5.78875	0.395627	189.48	8.65043	80.6956	8.04367	0.264	77.7	30.92
	Concrete 80 mm	NORDTEX THERM DRY 110 60 mm	Insulating polyurethane foam 20 mm	Polyurethane foam 2 40 mm	NORDTEX SYSTEM 190 60 mm	0.176177	0.0542718	1.13179	5.79331	0.308053	196.12	10.8997	80.3906	16.1969	0.26	77.7	53.82
	Concrete 70 mm	NORDTEX SYSTEM 270 40 mm	Polyester Fiber.150 mm	NORDTEX THERM DRY 110 80 mm	Granules of expanded perlite 20 mm	0.198383	0.0600089	0.679532	5.63234	0.302489	176.75	10.9514	78.2457	10.1018	0.26	77.7	33.18
	Concrete 70 mm	Polyurethane foam 1 20 mm	ERACLIT-L multiuso morbido 40 mm	ERACLIT-L multiuso 60 mm	Insulating polyurethane foam 80 mm	0.140556	0.0298349	0.293458	5.58791	0.212263	169.2	10.9539	77.2289	4.43594	0.27	77.7	60.88
	Concrete 80 mm	NORDTEX FLEX 40 mm	Kenaf fiber 80 mm	Polyurethane foam 1 20 mm	NORDTEX SYSTEM 270 40 mm	0.200462	0.0786223	1.33934	5.79879	0.392206	193.32	9.17328	80.7965	19.4723	0.26	77.7	63.83
	Concrete 60 mm	Rock wool 100 mm	Cork panels expanded 20 mm	ERACLIT-L multiuso 40 mm	Expanded polystyrene foam 40 mm	0.177397	0.0623989	0.565025	5.35163	0.351746	146.2	9.10381	74.4451	8.61092	0.26	77.7	40.25
	Concrete 60 mm	Polyethylene foam 10 mm	NORDTEX SYSTEM DRY 140 60 mm	Hemp fibers 100 mm	Air (Cavity) 25 mm	0.186846	0.0782789	0.383427	5.35784	0.418949	144.53	8.73262	74.7264	6.33326	0.255	88.8	27.4925
	Concrete 70 mm	Wood fiber panel.3 120 mm	NORDTEX SYSTEM 190 40 mm	Air (Cavity) 10 mm	NORDTEX UD 22 mm	0.217497	0.0362093	1.22412	5.58171	0.166482	190.34	14.1639	76.9696	16.9252	0.262	77.7	32.06
	Concrete 80 mm	NORDTEX FLEX 20 mm	Air (Cavity) 45 mm	NORDTEX SPECIAL DRY 140 80 mm	Wood fiber hardboard 40 mm	0.256866	0.0798533	0.953065	5.75463	0.310875	194.6	10.1723	80.2288	14.1575	0.265	77.7	27.8
	Concrete 80 mm	Wood fiber panel.4 22 mm	Air (Cavity) 5 mm	Air (Cavity) 5 mm	NORDTEX SPECIAL DRY 140 160 mm	0.208391	0.0412716	0.91541	5.77196	0.198049	204.34	13.0222	79.7789	12.8901	0.272	77.7	33.26
	Concrete 100 mm	Granules of expanded perlite 10 mm	Air (Cavity) 5 mm	ERACLIT-L multiuso 140 mm	NORDTEX NATUR 10 mm	0.229348	0.0440614	1.05936	5.92014	0.192116	245.625	12.665	81.9067	14.9021	0.265	77.7	32.84
	Concrete 70 mm	Insulating polyurethane foam 90 mm	ERACLIT-L multiuso morbido 40 mm	NORDTEX UD 22 mm	Hemp fibers 50 mm	0.136938	0.0369654	0.548892	5.63058	0.269943	167.08	10.1234	77.9313	8.05525	0.272	77.7	54.97
	Concrete 70 mm	Wood fiber panel.5 50 mm	Air (Cavity) 15 mm	Wood and hemp fiber panels.14 100 mm	Wood fiber panel.6 40 mm	0.195413	0.0440679	0.953664	5.59435	0.225512	176.9	12.1628	77.4186	13.5396	0.275	77.7	33.1
	Concrete 60 mm	Fiberglass 30 mm	NORDTEX THERM 30 mm	Hemp fibers 80 mm	NORDTEX FLEX 60 mm	0.162383	0.0646607	0.500206	5.33847	0.398198	143.8	9.25709	74.2967	7.76251	0.26	77.7	68.3
	Concrete 90 mm	ERACLIT-L multiuso 80 mm	NORDTEX SYSTEM 190 60 mm	Air (Cavity) 10 mm	Gypsum based dry 12.5 mm	0.259013	0.0611009	1.8595	5.85869	0.235899	236.575	11.9096	81.3232	25.9998	0.2525	77.7	38.36
	Concrete 80 mm	Wood fiber panels flexible 60 mm	Air (Cavity) 15 mm	NORDTEX SPECIAL DRY 140 100 mm	Air (Cavity) 10 mm	0.22327	0.0657955	0.860464	5.77407	0.29469	192.97	10.3732	80.2992	12.7042	0.265	88.8	29.56
	Concrete 70 mm	Wood wool 25 mm	NORDTEX FLEX 20 mm	NORDTEX SYSTEM 190 120 mm	Wood fiber panel.4 24 mm	0.226867	0.0412719	1.29638	5.64427	0.181921	193.905	13.7294	77.9269	18.0016	0.259	77.7	48.32
	Concrete 80 mm	Polyester Fiber.150 mm	Wood fiber panels flexible 100 mm	NORDTEX PHALTEX 12 mm	OSB (Oriented Strand Board) 22 mm	0.218387	0.0950474	2.24857	5.79338	0.435225	199.51	8.36253	80.8606	32.1994	0.264	77.7	46.51
	Concrete 70 mm	NORDTEX FLEX 120 mm	Wood fiber panels flexible 40 mm	Polyethylene foam 5 mm	Kenaf fiber 40 mm	0.180107	0.0756241	0.487077	5.6276	0.419884	164.145	8.57517	78.3763	7.73017	0.275	77.7	45.2112
	Concrete 70 mm	Hemp fibers 160 mm	Air (Cavity) 35 mm	Air (Cavity) 5 mm	Air (Cavity) 5 mm	0.168883	0.0808806	0.353694	5.63606	0.478914	160.08	7.44279	78.4224	5.86083	0.275	88.8	26.05
	Concrete 80 mm	Fiberglass 30 mm	Polyethylene foam 5 mm	NORDTEX THERM 120 mm	Wood fiber panel.1 40 mm	0.19343	0.0306838	1.3503	5.75047	0.15863	206.925	14.0935	79.2748	18.6612	0.275	77.7	70.2712
	Concrete 60 mm	Air (Cavity) 5 mm	NORDTEX SYSTEM DRY 140 80 mm	NORDTEX FLEX 60 mm	Wood fiber panel.4 52 mm	0.202863	0.0554666	1.41688	5.34127	0.273418	160.24	12.195	74.0394	19.9763	0.257	77.7	32.16
	Concrete 90 mm	Kenaf fiber 20 mm	Insulating polyurethane foam 120 mm	Polyethylene foam 2 mm	Air (Cavity) 40 mm	0.162344	0.0733874	0.237466	5.92298	0.45205	203.386	6.30788	81.9919	3.99062	0.272	88.8	60.9085
	Concrete 90 mm	Polyurethane foam 2 90 mm	NORDTEX PHALTEX 19 mm	Cork panels expanded 10 mm	Polyester Fiber.150 mm	0.178288	0.0549314	0.537889	5.90614	0.308105	208.22	8.99537	81.937	8.14106	0.259	77.7	66.46
	Concrete 70 mm	Insulating polyurethane foam 80 mm	Air (Cavity) 30 mm	NORDTEX THERM DRY 110 60 mm	Air (Cavity) 20 mm	0.178792	0.0845785	0.710917	5.62791	0.473056	163.48	7.51068	78.3691	10.8851	0.26	88.8	44.25
	Concrete 80 mm	Hemp fibers 40 mm	NORDTEX SPECIAL 80 mm	NORDTEX THERM DRY 110 40 mm	NORDTEX PHALTEX 12 mm	0.220125	0.0368501	0.997435	5.74561	0.167405	203.88	12.6553	79.3956	13.9947	0.252	77.7	32.51
	Concrete 50 mm	NORDTEX PHALTEX 19 mm	NORDTEX FLEX 40 mm	Expanded polystyrene foam 100 mm	Concrete closed structure, Expanded clay 50 mm	0.216496	0.128359	3.24206	5.14691	0.592893	169.87	7.13255	72.2741	46.34	0.259	77.7	39.37
	Concrete 90 mm	NORDTEX FLEX 20 mm	Expanded polystyrene foam 80 mm	Kenaf fiber 20 mm	NORDTEX UD 60 mm	0.205509	0.0595321	1.44917	5.9054	0.289681	219	10.3139	82.023	20.6936	0.27	77.7	42.3
	Concrete 70 mm	NORDTEX THERM 20 mm	Rock wool 50 mm	Wood fiber panels flexible 80 mm	Hemp fibers 50 mm	0.170998	0.0727269	0.430496	5.66036	0.425308	165.06	8.38274	78.7692	6.90188	0.27	77.7	31.46
	Concrete 80 mm	NORDTEX SPECIAL 80 mm	Insulating polyurethane foam 70 mm	Gypsum based dry 18 mm	Wood fiber hardboard 20 mm	0.179547	0.0312324	1.42642	5.72627	0.173952	221.62	13.4644	79.0162	19.8015	0.268	77.7	63.51
	Concrete 60 mm	Wood fiber panel.5 40 mm	Hemp fibers 50 mm	Wood and hemp fiber panels.3 60 mm	Polyurethane foam 2 60 mm	0.150117	0.0305846	0.387371	5.35975	0.203739	149.4	11.2096	74.08	5.73706	0.27	77.7	52.36
	Concrete 80 mm	Insulating polyurethane foam 60 mm	Expanded polystyrene foam 40 mm	NORDTEX SPECIAL DRY 140 60 mm	OSB (Oriented Strand Board) 22 mm	0.17744	0.0652591	2.26326	5.79982	0.367782	202.26	9.4979	80.6447	31.9377	0.262	77.7	62.76
	Concrete 70 mm	Polyurethane foam 2 100 mm	Kenaf fiber 30 mm	Polyester Fiber.150 mm	Polyethylene foam 8 mm	0.15667	0.0790367	0.393176	5.63798	0.50448	160.764	6.96663	78.3502	6.39163	0.258	77.7	67.634
	Concrete 90 mm	Soft cellulose fibers panels 30 mm	ERACLIT-L multiuso morbido 50 mm	Polyurethane foam 2 70 mm	ERACLIT-L multiuso 40 mm	0.165924	0.0615105	0.89107	5.90954	0.370715	210.55	9.13615	82.0774	13.0734	0.28	77.7	58.25
	Concrete 70 mm	Hemp fibers 30 mm	Wood fiber hardboard 80 mm	NORDTEX PHALTEX 12 mm	NORDTEX THERM 60 mm	0.201082	0.0378809	0.952082	5.57591	0.188385	180.3	12.9484	77.0249	13.3892	0.252	77.7	32.66
	Concrete 80 mm	NORDTEX FLEX 60 mm	ERACLIT-L multiuso 20 mm	NORDTEX UD 52 mm	Wood fiber hardboard 40 mm	0.226314	0.0418212	0.975518	5.76216	0.184793	202.64	12.2957	79.7086	13.8426	0.252	77.7	31.96
	Concrete 80 mm	Polyethylene foam 5 mm	Polyurethane foam 2 100 mm	Polyester Fiber.160 mm	OSB (Oriented Strand Board) 15 mm	0.168059	0.0808186	1.41859	5.81051	0.480893	191.215	6.99502	80.7	20.6181	0.26	77.7	69.5112
	Concrete 90 mm	NORDTEX FLEX 80 mm	Polyethylene foam 20 mm	Wood fiber panel.4 22 mm	Soft cellulose fibers panels 40 mm	0.236418	0.0766357	0.679425	5.89133	0.324153	210.2	9.12478	82.0267	10.3884	0.252	77.7	33.245
	Concrete 100 mm	Air (Cavity) 5 mm	ERACLIT-L multiuso morbido 40 mm	Polyurethane foam 1 90 mm	Polyester Fiber.130 mm	0.16734	0.0664786	0.306256	5.97897	0.397266	226.14	7.24206	82.8516	5.04562	0.265	77.7	56.16
	Concrete 70 mm	NORDTEX NATUR 19 mm	Insulating polyurethane foam 40 mm	Flax fiber 100 mm	Polyurethane foam 2 50 mm	0.147711	0.0703719	0.299074	5.69586	0.476414	164.56	7.41244	79.1085	4.99668	0.279	77.7	63.73
	Concrete 60 mm	Hemp fibers 80 mm	NORDTEX PHALTEX 19 mm	Cork panels expanded 60 mm	Insulating polyurethane foam 60 mm	0.136395	0.0272512	0.326506	5.34462	0.199796	148.77	11.3095	73.8255	4.85044	0.279	77.7	76.58
	Concrete 70 mm	ERACLIT-L multiuso 20 mm	Polyethylene foam 20 mm	Polyurethane foam 2 120 mm	Flax fiber 40 mm	0.147999	0.0734336	0.305207	5.67998	0.496175	163.26	7.16622	78.8887	5.12087	0.27	77.7	66.115
	Concrete 70 mm	Rock wool 100 mm	NORDTEX SPECIAL 80 mm	Granules of expanded perlite 15 mm	Concrete 10 mm	0.200278	0.0473246	2.08913	5.60497	0.236295	200.588	11.2863	77.6708	29.1396	0.275	77.7	30.06
	Concrete 90 mm	Air (Cavity) 50 mm	Polyethylene foam 15 mm	Polyurethane foam 2 90 mm	NORDTEX NATUR 15 mm	0.222696	0.10366	0.654812	5.90862	0.465477	205.095	6.04326	81.9395	10.2974	0.26	77.7	50.2537
	Concrete 60 mm	ERACLIT-L multiuso 40 mm	Polyurethane foam 2 110 mm	Polyethylene foam 2 mm	Wood fiber panel.1 40 mm	0.157795	0.0692846	1.35907	5.43173	0.43908	152.916	9.46437	75.644	19.5927	0.252	77.7	62.5285
	Concrete 70 mm	Hemp fibers 160 mm	Polyethylene foam 5 mm	NORDTEX NATUR 12 mm	Air (Cavity) 10 mm	0.166184	0.0777027	0.679223	5.63593	0.46757	163.005	7.9753	78.4585	10.4078	0.257	88.8	27.9812
	Concrete 80 mm	NORDTEX NATUR 10 mm	NORDTEX SYSTEM 190 40 mm	NORDTEX SPECIAL 120 mm	Granules of expanded perlite 7 mm	0.241379	0.0342937	1.11293	5.74236	0.142074	215.347	14.5007	79.1532	15.4335	0.257	77.7	32.638
	Concrete 70 mm	ERACLIT-L multiuso 60 mm	ERACLIT-L multiuso morbido 80 mm	Exfoliated vermiculite 2 mm	NORDTEX UD 60 mm	0.194525	0.0461867	1.43116	5.6076	0.237433	183.97	12.8533	77.5596	20.0206	0.272	77.7	34.7306
	Concrete 80 mm	Wood fiber panel.5 60 mm	Insulating polyurethane foam 20 mm	Wood fiber panel.5 60 mm	Air (Cavity) 45 mm	0.226379	0.108475	0.425948	5.80077	0.479174	182.72	6.71779	80.756	7.10058	0.265	88.8	35.41
	Concrete 90 mm	Expanded polystyrene foam 20 mm	ERACLIT-L multiuso morbido 60 mm	Polyurethane foam 2 100 mm	Polyethylene foam 4 mm	0.158214	0.0629145	0.294936	5.90926	0.397655	205.332	7.89346	81.976	4.87727	0.274	77.7	62.137
	Concrete 70 mm	Granules of expanded perlite 10 mm	NORDTEX SPECIAL DRY 140 80 mm	Wood fiber hardboard 80 mm	OSB (Oriented Strand Board) 22 mm	0.217114	0.0493207	2.19869	5.57996	0.227165	193.225	12.9407	77.1947	30.4202	0.262	77.7	47.79
	Concrete 80 mm	NORDTEX SPECIAL DRY 140 40 mm	Polyethylene foam 2 mm	Insulating polyurethane foam 70 mm	NORDTEX SPECIAL DRY 140 80 mm	0.160517	0.047923	0.966824	5.81264	0.298555	195.386	10.8656	80.5731	13.8706	0.272	77.7	50.8585
	Concrete 90 mm	Hemp fibers 60 mm	Polyethylene foam 3 mm	Wood fiber panels flexible 100 mm	Air (Cavity) 20 mm	0.19797	0.078338	0.476159	5.90566	0.395706	205.329	8.0022	82.1208	7.58726	0.273	88.8	31.1728
	Concrete 80 mm	Polyethylene foam 15 mm	ERACLIT-L multiuso morbido 120 mm	Polyethylene foam 12 mm	Concrete 40 mm	0.252382	0.115461	5.62323	5.79093	0.457487	270.891	7.8283	80.9793	78.8966	0.267	77.7	32.0047
	Concrete 90 mm	intonaco di calce e gesso 15 mm	NORDTEX SPECIAL DRY 140 40 mm	Expanded polystyrene foam 120 mm	Polyethylene foam 5 mm	0.205994	0.0767207	0.350643	5.95144	0.372441	228.965	7.94261	82.6919	5.81728	0.27	88.8	55.5913
	Concrete 70 mm	Polyester Fiber.150 mm	ERACLIT-L multiuso 40 mm	NORDTEX THERM 40 mm	NORDTEX SPECIAL 60 mm	0.201758	0.0390458	1.27775	5.5854	0.193528	182.7	13.0349	77.1555	17.8508	0.26	77.7	33.1
	Concrete 70 mm	Polyurethane foam 1 80 mm	Kenaf fiber 20 mm	Fiberglass 60 mm	OSB (Oriented Strand Board) 22 mm	0.163873	0.0854574	1.8473	5.63699	0.521487	174.1	6.98437	78.4077	26.5763	0.252	77.7	120.87
	Concrete 80 mm	Flax fiber 140 mm	Polyethylene foam 2 mm	NORDTEX SYSTEM 190 40 mm	Air (Cavity) 5 mm	0.207385	0.090275	0.950737	5.79838	0.435302	187.866	7.89562	80.8019	14.2975	0.267	88.8	36.1585
	Concrete 80 mm	NORDTEX SPECIAL 60 mm	Flax fiber 60 mm	NORDTEX THERM 40 mm	Gypsum based dry 18 mm	0.243656	0.0763615	2.28764	5.74699	0.313399	219.3	10.5881	80.0685	32.1707	0.258	77.7	47.02
	Concrete 60 mm	Concrete 60 mm	Granules of expanded perlite 7 mm	Polyester Fiber.3 20 mm	Soft cellulose fibers panels 120 mm	0.250805	0.0856518	0.432959	6.00546	0.341507	269.847	7.37745	83.3747	7.00759	0.267	77.7	37.988
	Concrete 90 mm	Polyethylene foam 2 mm	NORDTEX PHALTEX 15 mm	Expanded polystyrene foam 140 mm	Cork panels expanded 10 mm	0.205734	0.0886619	0.425868	5.92581	0.430954	207.616	6.94979	82.2926	6.9781	0.257	77.7	45.9485
	Concrete 80 mm	Polyurethane foam 1 100 mm	Air (Cavity) 5 mm	Insulating polyurethane foam 70 mm	Polyethylene foam 5 mm	0.130852	0.060682	0.261359	5.81601	0.463745	182.285	7.07134	80.5871	4.34461	0.26	77.7	74.0012
	Concrete 80 mm	NORDTEX THERM DRY 110 160 mm	Polyethylene foam 6 mm	Cork panels expanded 20 mm	Polyethylene foam 5 mm	0.188761	0.0442838	0.729216	5.76856	0.234603	196.363	12.0195	79.8515	10.4846	0.271	77.7	44.5168
	Concrete 80 mm	NORDTEX CANNATHERM 60 mm	Wood fiber hardboard 80 mm	NORDTEX FLEX 30 mm	OSB (Oriented Strand Board) 18 mm	0.212896	0.0544802	1.76256	5.76468	0.2559	203.8	11.1077	79.9864	24.7242	0.268	77.7	57.86
	Concrete 60 mm	Lime and gypsum coat 12.5 mm	Expanded polystyrene foam 30 mm	NORDTEX SPECIAL DRY 140 40 mm	Polyurethane foam 2 130 mm	0.140853	0.0532789	0.289883	5.51252	0.378259	158.2	9.05951	76.5256	4.71748	0.2725	88.8	87.74
	Concrete 80 mm	Wood fiber panel.4 22 mm	Insulating polyurethane foam 50 mm	Hemp fibers 100 mm	Wood fiber panel.4 24 mm	0.149623	0.056826	1.11883	5.84062	0.379796	194.02	9.51042	81.0876	16.0939	0.276	77.7	46.08
	Concrete 100 mm	NORDTEX NATUR 19 mm	ERACLIT-L multiuso morbido 50 mm	Wood fiber panels flexible 40 mm	Hemp fibers 50 mm	0.214555	0.0763737	0.406932	5.96331	0.355963	230.75	8.30861	82.9024	6.61374	0.259	77.7	32.76
	Concrete 70 mm	Insulating polyurethane foam 60 mm	ERACLIT-L multiuso 40 mm	NORDTEX NATUR 15 mm	NORDTEX FLEX 80 mm	0.159642	0.0357342	0.547903	5.60583	0.22384	170.01	10.8496	77.5554	8.00117	0.265	77.7	47.56
	Concrete 70 mm	Soft cellulose fibers panels 180 mm	Air (Cavity) 5 mm	Air (Cavity) 5 mm	Granules of expanded perlite 10 mm	0.18977	0.0893208	0.430016	5.63134	0.470678	162.125	7.5937	78.4778	7.05663	0.27	77.7	39.89
	Concrete 80 mm	NORDTEX CANNATHERM 60 mm	Soft cellulose fibers panels 40 mm	NORDTEX THERM 80 mm	Air (Cavity) 5 mm	0.203881	0.0606487	0.912719	5.78334	0.297471	192.2	10.241	80.3584	13.3595	0.265	88.8	47.56
	Concrete 80 mm	NORDTEX FLEX 80 mm	ERACLIT-L multiuso morbido 50 mm	ERACLIT-L multiuso 20 mm	Rock wool 40 mm	0.1911	0.0687156	0.517867	5.79215	0.359579	187.3	9.14273	80.5703	8.06029	0.27	77.7	32.32
	Concrete 70 mm	ERACLIT-L multiuso 120 mm	NORDTEX THERM 20 mm	Polyethylene foam 25 mm	NORDTEX UD 35 mm	0.197955	0.0361521	1.29321	5.58981	0.182628	186.675	13.8894	77.1096	17.8868	0.27	77.7	33.0063
	Concrete 90 mm	Hemp fibers 100 mm	Cork panels expanded 20 mm	ERACLIT-L multiuso morbido 50 mm	Polyethylene foam 4 mm	0.182393	0.0664125	0.548713	5.90701	0.364117	206.832	8.72906	82.0779	8.45658	0.264	77.7	42.647
	Concrete 80 mm	Wood wool 25 mm	NORDTEX CANNATHERM 80 mm	NORDTEX FLEX 40 mm	Insulating polyurethane foam 30 mm	0.204608	0.0875105	0.335488	5.84811	0.427697	191.105	7.48724	81.3499	5.65353	0.255	77.7	72.95
	Concrete 80 mm	Wood fiber panel.5 100 mm	Air (Cavity) 5 mm	Wood and hemp fiber panels.9 80 mm	Air (Cavity) 5 mm	0.199175	0.0601353	0.878193	5.7872	0.301921	192.2	10.4701	80.3999	12.8613	0.27	88.8	33
	Concrete 70 mm	Flax fiber 80 mm	NORDTEX SYSTEM 190 80 mm	Wood fiber panel.4 35 mm	NORDTEX NATUR 10 mm	0.197856	0.0380068	1.33179	5.59398	0.192093	183.35	12.7759	77.2884	18.6179	0.275	77.7	36.7
	Concrete 70 mm	NORDTEX FLEX 80 mm	NORDTEX FLEX 50 mm	ERACLIT-L multiuso 20 mm	Soft cellulose fibers panels 40 mm	0.19337	0.0766362	0.599204	5.62424	0.396319	165.3	8.94963	78.3697	9.28971	0.26	77.7	35.6
	Concrete 90 mm	ERACLIT-L multiuso 80 mm	NORDTEX NATUR 10 mm	NORDTEX SYSTEM 190 60 mm	Air (Cavity) 20 mm	0.247196	0.051234	0.975905	5.85772	0.207261	224.5	12.3797	81.1456	13.9356	0.26	88.8	30.3
	Concrete 90 mm	Wood fiber panel.5 40 mm	Polyethylene foam 2 mm	Polyurethane foam 1 100 mm	Cork panels expanded 20 mm	0.166357	0.072246	0.479678	5.92071	0.434283	206.066	7.163	82.1208	7.56606	0.252	77.7	67.9685
	Concrete 100 mm	Cork panels expanded 40 mm	NORDTEX FLEX 20 mm	NORDTEX FLEX 30 mm	NORDTEX THERM 80 mm	0.215073	0.051767	0.977936	5.94823	0.240695	240.1	11.402	82.4796	14.0308	0.27	77.7	52.5
	Concrete 70 mm	Polyethylene foam 5 mm	Flax fiber 100 mm	ERACLIT-L multiuso morbido 60 mm	Concrete 40 mm	0.226296	0.118712	5.64447	5.62423	0.524586	248.165	7.05419	78.5979	79.2472	0.275	77.7	36.5213
	Concrete 80 mm	NORDTEX UD 22 mm	Polyurethane foam 2 20 mm	Polyethylene foam 2 mm	Flax fiber 140 mm	0.200516	0.0922236	0.323875	5.83583	0.459932	186.906	6.9034	81.1127	5.51093	0.264	77.7	45.6185
	Concrete 90 mm	Air (Cavity) 5 mm	Insulating polyurethane foam 30 mm	Wood fiber panels flexible 40 mm	NORDTEX THERM DRY 110 100 mm	0.185406	0.0511861	0.789312	5.89444	0.276076	212.06	10.4343	81.7563	11.5128	0.265	77.7	41.51
	Concrete 70 mm	ERACLIT-L multiuso 40 mm	Air (Cavity) 25 mm	Wood fiber hardboard 40 mm	NORDTEX SPECIAL 100 mm	0.218431	0.0348041	1.25719	5.59684	0.159337	190.8	14.2132	77.1603	17.4107	0.275	77.7	31.8
	Concrete 80 mm	NORDTEX FLEX 60 mm	ERACLIT-L multiuso 20 mm	NORDTEX PHALTEX 15 mm	NORDTEX SPECIAL DRY 140 80 mm	0.223455	0.0536782	0.91366	5.76353	0.240219	196.85	11.2484	79.9526	13.1998	0.255	77.7	32.35
	Concrete 70 mm	Polyethylene foam 4 mm	Polyethylene foam 15 mm	Flax fiber 140 mm	Polyurethane foam 2 50 mm	0.165815	0.085846	0.292515	5.64377	0.517722	160.577	6.57398	78.4135	4.96759	0.279	77.7	52.6707
	Concrete 70 mm	Fiberglass 40 mm	Flax fiber 40 mm	ERACLIT-L multiuso 80 mm	Cement mortar 30 mm	0.220525	0.0808486	4.19071	5.60227	0.366618	229.28	9.65307	78.1483	58.5475	0.26	88.8	71.1814
	Concrete 60 mm	Insulating polyurethane foam 90 mm	Kenaf fiber 50 mm	Air (Cavity) 10 mm	NORDTEX SYSTEM 270 60 mm	0.147732	0.0520185	1.44951	5.37103	0.352115	153.64	10.1394	74.5594	20.6134	0.27	77.7	66.61
	Concrete 90 mm	NORDTEX THERM 40 mm	NORDTEX SYSTEM 270 40 mm	ERACLIT-L multiuso 80 mm	NORDTEX SYSTEM 270 20 mm	0.219741	0.0310302	1.2075	5.84139	0.141213	233.1	14.4202	80.5197	16.6413	0.27	77.7	34.2
	Concrete 80 mm	Wood fiber panel.5 40 mm	Wood and hemp fiber panels.8 100 mm	Polyurethane foam 2 20 mm	Kenaf fiber 30 mm	0.181432	0.0468469	0.4879	5.76829	0.258206	180.2	10.8282	79.9486	7.32283	0.27	77.7	51.75
	Concrete 80 mm	Fiberglass 60 mm	ERACLIT-L multiuso 20 mm	Fiberglass 50 mm	Wood fiber panel.4 52 mm	0.19042	0.0601003	1.43508	5.78599	0.31562	196.76	10.3291	80.3856	20.4896	0.262	77.7	125.18
	Concrete 80 mm	Air (Cavity) 20 mm	Air (Cavity) 15 mm	Insulating polyurethane foam 120 mm	Cork panels expanded 20 mm	0.160774	0.0801407	0.460471	5.8094	0.498468	182.72	6.25219	80.5186	7.33883	0.255	77.7	64.76
	Concrete 100 mm	Polyethylene foam 4 mm	ERACLIT-L multiuso morbido 100 mm	NORDTEX FLEX 30 mm	NORDTEX SYSTEM 270 40 mm	0.218933	0.0691168	1.35621	5.96137	0.315698	237.232	9.8924	82.9189	19.5362	0.274	77.7	34.397
	Concrete 80 mm	Cork panels expanded 60 mm	Polyethylene foam 4 mm	NORDTEX THERM 80 mm	Wood wool 35 mm	0.228887	0.0545601	1.81445	5.76536	0.238371	209.607	12.4211	79.8875	25.3493	0.259	77.7	78.797
	Concrete 70 mm	Polyethylene foam 12 mm	Expanded polystyrene foam 60 mm	ERACLIT-L multiuso 120 mm	Exfoliated vermiculite 2 mm	0.187314	0.042559	0.942728	5.60218	0.227207	175.866	11.8045	77.5373	13.4215	0.264	77.7	34.9716
	Concrete 70 mm	Insulating polyurethane foam 70 mm	NORDTEX SYSTEM DRY 140 80 mm	NORDTEX NATUR 10 mm	ERACLIT-L multiuso 20 mm	0.168698	0.0452116	1.02956	5.61538	0.268004	173.22	10.8893	77.8093	14.7153	0.25	77.7	48.21
	Concrete 80 mm	Exfoliated vermiculite 2 mm	Insulating polyurethane foam 30 mm	NORDTEX SPECIAL DRY 140 60 mm	Wood fiber hardboard 80 mm	0.197159	0.0406017	0.957089	5.76126	0.205933	198.45	12.2261	79.6869	13.5498	0.252	77.7	41.2006
	Concrete 80 mm	Polyethylene foam 3 mm	Expanded polystyrene foam 30 mm	Polyurethane foam 1 100 mm	Concrete closed structure, Expanded clay 50 mm	0.182373	0.0866222	3.2203	5.80964	0.474973	230.749	7.32523	80.8131	45.4733	0.263	77.7	62.6728
	Concrete 70 mm	Polyester Fiber.2 80 mm	NORDTEX SYSTEM 270 40 mm	Wood fiber hardboard 60 mm	OSB (Oriented Strand Board) 22 mm	0.200998	0.0400883	2.17048	5.59412	0.199446	190.9	12.4194	77.3457	30.0709	0.272	77.7	49.05
	Concrete 60 mm	NORDTEX NATUR 15 mm	Wood fiber panels flexible 40 mm	NORDTEX SPECIAL DRY 140 60 mm	Hemp fibers 80 mm	0.175403	0.052486	0.423537	5.39659	0.29923	148.87	10.248	74.9193	6.5357	0.255	77.7	31.49
	Concrete 60 mm	Polyurethane foam 2 20 mm	NORDTEX SYSTEM DRY 140 60 mm	Hemp fibers 100 mm	Air (Cavity) 25 mm	0.169122	0.057876	0.388965	5.31789	0.342215	144.9	9.66082	73.9215	6.14369	0.265	88.8	38.55
	Concrete 60 mm	Polyurethane foam 2 60 mm	NORDTEX SYSTEM 190 60 mm	Wood fiber panel.1 60 mm	Fiberglass 40 mm	0.155227	0.0160739	0.562762	5.3319	0.103551	162.68	14.1909	73.3899	7.87536	0.28	77.7	91.91
	Concrete 80 mm	NORDTEX SYSTEM 190 40 mm	Polyethylene foam 12 mm	Polyester Fiber.140 mm	Hemp fibers 80 mm	0.192379	0.0768195	0.388912	5.79639	0.399313	188.236	8.46177	80.6713	6.38926	0.252	77.7	30.791
	Concrete 60 mm	Expanded polystyrene foam 40 mm	NORDTEX FLEX 50 mm	ERACLIT-L multiuso 40 mm	NORDTEX SPECIAL DRY 140 80 mm	0.17621	0.0426072	0.919456	5.34184	0.241798	153.5	11.7679	73.9381	13.1005	0.27	77.7	35.8
	Concrete 90 mm	NORDTEX NATUR 19 mm	Insulating polyurethane foam 30 mm	NORDTEX THERM DRY 140 60 mm	NORDTEX SPECIAL DRY 140 80 mm	0.187311	0.0337582	0.918663	5.89958	0.180225	223.05	12.8364	81.485	12.899	0.279	77.7	44.54
	Concrete 60 mm	Polyurethane foam 2 20 mm	NORDTEX THERM 180 mm	Polyethylene foam 4 mm	Air (Cavity) 15 mm	0.172447	0.0251522	0.836329	5.304	0.145854	161.632	14.5595	73.0203	11.5908	0.279	88.8	42.697
	Concrete 60 mm	Polyethylene foam 15 mm	NORDTEX THERM DRY 110 80 mm	NORDTEX SYSTEM 270 20 mm	NORDTEX THERM DRY 110 100 mm	0.172415	0.0315749	0.758407	5.33517	0.183133	157.595	13.2708	73.6062	10.6384	0.275	77.7	34.3137
	Concrete 70 mm	Polyurethane foam 1 120 mm	Polyurethane foam 2 40 mm	Lime and gypsum coat 12.5 mm	Expanded polystyrene foam 20 mm	0.135606	0.0586803	0.896703	5.64256	0.432728	175.42	8.57906	78.3632	13.1366	0.2625	88.8	95.28
	Concrete 80 mm	ERACLIT-L multiuso 60 mm	Wood fiber hardboard 100 mm	Air (Cavity) 5 mm	Wood fiber panel.4 24 mm	0.20282	0.034449	1.22568	5.75262	0.169849	208.08	14.0203	79.3452	16.943	0.269	77.7	33.52
	Concrete 70 mm	NORDTEX NATUR 19 mm	ERACLIT-L multiuso morbido 50 mm	Wood fiber panel.1 60 mm	ERACLIT-L multiuso 60 mm	0.212224	0.0345232	0.932682	5.62697	0.162673	186.37	13.204	77.6792	13.0752	0.259	77.7	32.97
	Concrete 90 mm	Hemp fibers 60 mm	Insulating polyurethane foam 60 mm	Wood fiber panel.4 52 mm	Polyethylene foam 10 mm	0.163285	0.0448388	1.22998	5.91401	0.274604	216.81	10.7076	81.9337	17.4903	0.272	77.7	48.4625
	Concrete 60 mm	NORDTEX UD 60 mm	NORDTEX SYSTEM 190 80 mm	Wood fiber panel.4 52 mm	Air (Cavity) 20 mm	0.218468	0.0292758	1.20694	5.33861	0.134005	177.44	15.5914	73.4236	16.5908	0.272	88.8	32.16
	Concrete 60 mm	Air (Cavity) 40 mm	Polyester Fiber.150 mm	Soft cellulose fibers panels 30 mm	Hemp fibers 80 mm	0.192503	0.108361	0.390814	5.36829	0.562905	137.74	6.45509	74.8842	6.58831	0.26	77.7	29.55
	Concrete 60 mm	Polyester Fiber.140 mm	NORDTEX SYSTEM DRY 140 100 mm	Polyethylene foam 5 mm	ERACLIT-L multiuso morbido 60 mm	0.183851	0.04549	0.554984	5.31704	0.247428	150.365	11.2118	73.6779	8.20588	0.265	77.7	33.5712
	Concrete 100 mm	NORDTEX SYSTEM 270 20 mm	ERACLIT-L multiuso morbido 50 mm	Insulating polyurethane foam 60 mm	Wood fiber panels flexible 40 mm	0.17782	0.0650999	0.395998	5.96944	0.3661	231.94	8.11934	82.8284	6.334	0.27	77.7	47.35
	Concrete 80 mm	Air (Cavity) 5 mm	Sheep wool 150 mm	NORDTEX THERM DRY 110 40 mm	Air (Cavity) 5 mm	0.179435	0.0852934	0.626598	5.80478	0.475344	183.085	6.95074	80.6578	9.71918	0.28	88.8	37.59
	Concrete 80 mm	Soft cellulose fibers panels 30 mm	Air (Cavity) 15 mm	Polyurethane foam 2 90 mm	Concrete closed structure, Expanded clay 50 mm	0.211527	0.10215	3.20316	5.80568	0.482916	230.35	7.00341	80.8459	45.4433	0.265	77.7	61.39
	Concrete 80 mm	Polyurethane foam 1 30 mm	NORDTEX NATUR 10 mm	NORDTEX FLEX 50 mm	NORDTEX THERM DRY 110 100 mm	0.175601	0.0445992	0.785055	5.7725	0.25398	192.88	11.4683	79.9446	11.2952	0.27	77.7	45.02
	Concrete 80 mm	Expanded polystyrene foam 30 mm	Rock wool 50 mm	NORDTEX THERM 80 mm	Kenaf fiber 40 mm	0.18088	0.0401716	0.628104	5.78006	0.22209	193.85	11.1685	80.0066	9.15922	0.28	77.7	45.11
	Concrete 90 mm	Polyurethane foam 1 30 mm	ERACLIT-L multiuso morbido 40 mm	NORDTEX FLEX 80 mm	Cement mortar 30 mm	0.214905	0.087052	3.88111	5.90171	0.405072	265.08	8.22325	82.2043	54.5104	0.27	88.8	43.2814
	Concrete 70 mm	NORDTEX NATUR 12 mm	NORDTEX THERM 40 mm	Flax fiber 100 mm	Air (Cavity) 40 mm	0.240873	0.112453	0.346948	5.64773	0.466856	166.16	7.20877	78.8549	5.99376	0.262	88.8	30.31
	Concrete 70 mm	NORDTEX CANNATHERM 60 mm	NORDTEX SYSTEM 190 80 mm	Wood fiber panel.4 24 mm	Wood fiber panel.1 40 mm	0.20202	0.0313777	1.35921	5.58073	0.15532	188.08	13.9392	76.9374	18.8277	0.274	77.7	46.98
	Concrete 80 mm	Air (Cavity) 5 mm	Air (Cavity) 5 mm	Insulating polyurethane foam 120 mm	Concrete 60 mm	0.175709	0.0816599	7.73835	5.80612	0.464745	312.32	7.40099	80.7279	107.53	0.27	77.7	58.66
	Concrete 50 mm	NORDTEX SPECIAL 60 mm	Expanded polystyrene foam 80 mm	Air (Cavity) 45 mm	Polyurethane foam 1 40 mm	0.175565	0.0710306	0.297249	5.04811	0.404583	128.64	8.81	70.3805	5.03999	0.275	77.7	44.69
	Concrete 80 mm	Air (Cavity) 5 mm	NORDTEX NATUR 12 mm	Insulating polyurethane foam 120 mm	Hemp fibers 50 mm	0.134013	0.0603296	0.361199	5.83552	0.450177	184.98	7.57581	80.914	5.77468	0.267	77.7	60.17
	Concrete 80 mm	Insulating polyurethane foam 90 mm	ERACLIT-L multiuso morbido 40 mm	NORDTEX NATUR 10 mm	Wood fiber panel.4 52 mm	0.154434	0.0439726	1.45878	5.80528	0.284734	197.58	10.745	80.4197	20.6019	0.272	77.7	54.22
	Concrete 80 mm	ERACLIT-L multiuso 40 mm	Polyethylene foam 3 mm	Air (Cavity) 5 mm	Sheep wool 150 mm	0.182812	0.0815109	0.263953	5.81242	0.445873	185.184	7.18347	80.7511	4.5558	0.278	77.7	37.8128
	Concrete 70 mm	NORDTEX FLEX 140 mm	Air (Cavity) 40 mm	Granules of expanded perlite 5 mm	Air (Cavity) 5 mm	0.233577	0.118434	0.436073	5.62603	0.507045	161.463	6.80944	78.5414	7.32596	0.26	88.8	27.27
	Concrete 90 mm	Hemp fibers 120 mm	Granules of expanded perlite 7 mm	Wood fiber panel.4 22 mm	NORDTEX SYSTEM 270 40 mm	0.176332	0.044999	1.43824	5.90686	0.255194	219.748	11.374	81.8131	20.2807	0.279	77.7	33.048
	Concrete 70 mm	ERACLIT-L multiuso 60 mm	Concrete 20 mm	Air (Cavity) 5 mm	NORDTEX THERM DRY 110 120 mm	0.195481	0.0194629	0.748973	5.55602	0.0995643	220.8	14.2461	76.5087	10.3577	0.275	77.7	34.2
	Concrete 80 mm	Fiberglass 40 mm	NORDTEX PHALTEX 12 mm	Hemp fibers 100 mm	Wood wool 25 mm	0.189209	0.0748236	1.39041	5.78264	0.395455	193.465	8.87664	80.5045	20.0928	0.257	77.7	85.61
	Concrete 80 mm	Polyethylene foam 30 mm	ERACLIT-L multiuso morbido 120 mm	Polyethylene foam 12 mm	Air (Cavity) 20 mm	0.228097	0.103643	0.458204	5.7934	0.454379	183.386	7.27397	80.7538	7.56588	0.262	88.8	28.3185
	Concrete 90 mm	Polyester Fiber.130 mm	NORDTEX THERM 30 mm	NORDTEX THERM 100 mm	Air (Cavity) 5 mm	0.222195	0.0465755	0.886188	5.86179	0.209616	219.7	12.1056	81.1664	12.674	0.255	88.8	31.6
	Concrete 60 mm	NORDTEX PHALTEX 12 mm	Polyester Fiber.3 20 mm	Wood fiber hardboard 60 mm	NORDTEX CANNATHERM 100 mm	0.202896	0.0740863	0.396831	5.38395	0.365145	147.76	9.02769	75.0424	6.45845	0.252	77.7	52.26
	Concrete 70 mm	Insulating polyurethane foam 20 mm	NORDTEX FLEX 140 mm	Insulating polyurethane foam 40 mm	Polyethylene foam 3 mm	0.152269	0.0567751	0.348839	5.6155	0.37286	163.259	9.03569	77.9865	5.56882	0.273	77.7	53.0928
	Concrete 70 mm	NORDTEX NATUR 15 mm	NORDTEX FLEX 40 mm	Polyester Fiber.150 mm	Polyurethane foam 2 90 mm	0.155582	0.0732807	0.286858	5.68448	0.47101	164.1	7.5579	79.0048	4.8697	0.265	77.7	58.44
	Concrete 70 mm	Polyethylene foam 10 mm	Expanded polystyrene foam 160 mm	Polyethylene foam 5 mm	Wood fiber hardboard 20 mm	0.174121	0.0883239	0.674284	5.63926	0.507255	163.295	7.14455	78.4972	10.4633	0.265	77.7	38.1138
	Concrete 60 mm	Rock wool 50 mm	Air (Cavity) 40 mm	ERACLIT-L multiuso 120 mm	Exfoliated vermiculite 2 mm	0.206898	0.0584177	0.943563	5.32066	0.28235	153.37	10.8311	73.9169	13.7078	0.272	77.7	27.1606
	Concrete 80 mm	Polyurethane foam 2 20 mm	Polyurethane foam 1 80 mm	Insulating polyurethane foam 80 mm	Granules of expanded perlite 10 mm	0.124673	0.0563192	0.281638	5.8165	0.451734	183.385	7.39097	80.5916	4.60644	0.27	77.7	82.23
	Concrete 60 mm	Polyester Fiber.140 mm	ERACLIT-L multiuso 100 mm	Wood fiber panel.4 52 mm	Wood wool 25 mm	0.189503	0.0286874	1.77731	5.3151	0.151383	172.865	14.8484	73.1544	24.4358	0.277	77.7	50.76
	Concrete 80 mm	Insulating polyurethane foam 90 mm	NORDTEX PHALTEX 19 mm	Insulating polyurethane foam 30 mm	Kenaf fiber 40 mm	0.148536	0.0472044	0.469792	5.80062	0.317797	186.69	9.02736	80.395	7.10782	0.259	77.7	72.7
	Concrete 80 mm	Polyester Fiber.160 mm	NORDTEX SPECIAL DRY 140 80 mm	Air (Cavity) 30 mm	Polyethylene foam 5 mm	0.244621	0.0869203	0.801096	5.77349	0.355326	189.165	9.0234	80.5507	12.2067	0.255	77.7	28.1712
	Concrete 80 mm	NORDTEX CANNATHERM 40 mm	NORDTEX THERM 80 mm	ERACLIT-L multiuso 40 mm	Air (Cavity) 15 mm	0.226253	0.0558505	0.879128	5.75231	0.24685	196.4	11.3393	79.8203	12.7635	0.255	88.8	38.44
	Concrete 80 mm	Polyurethane foam 1 70 mm	Wood fiber panel.4 24 mm	ERACLIT-L multiuso morbido 80 mm	Polyethylene foam 5 mm	0.171116	0.0441749	0.549095	5.78584	0.258158	189.165	9.9715	80.1684	8.15431	0.259	77.7	52.0613
	Concrete 60 mm	Polyester Fiber.130 mm	NORDTEX THERM 30 mm	Wood fiber panel.3 140 mm	Air (Cavity) 5 mm	0.19041	0.0283661	0.982637	5.30459	0.148974	164.3	14.3504	73.06	13.6238	0.265	88.8	33.2
	Concrete 80 mm	NORDTEX CANNATHERM 80 mm	NORDTEX SYSTEM 270 40 mm	Wood fiber panel.4 52 mm	OSB (Oriented Strand Board) 22 mm	0.232353	0.0450221	2.38167	5.76538	0.193766	217.34	12.5893	79.7587	33.0323	0.274	77.7	65.29
	Concrete 80 mm	Fiberglass 60 mm	Polyester Fiber.150 mm	NORDTEX THERM DRY 110 80 mm	Air (Cavity) 5 mm	0.173793	0.0598959	0.752935	5.79553	0.344638	188.22	9.37993	80.509	11.1749	0.275	88.8	82.18
	Concrete 80 mm	NORDTEX FLEX 50 mm	Polyester Fiber.160 mm	NORDTEX THERM 60 mm	Granules of expanded perlite 20 mm	0.192929	0.0601543	0.801381	5.79446	0.311796	191.75	10.0919	80.5064	11.8355	0.27	77.7	34.38
	Concrete 80 mm	Insulating polyurethane foam 20 mm	NORDTEX FLEX 80 mm	NORDTEX THERM DRY 110 40 mm	Polyurethane foam 2 40 mm	0.17205	0.0547786	0.434343	5.78421	0.318389	186.52	9.5621	80.2878	6.72384	0.26	77.7	53.82
	Concrete 90 mm	Insulating polyurethane foam 100 mm	ERACLIT-L multiuso 40 mm	Polyethylene foam 12 mm	Soft cellulose fibers panels 30 mm	0.151135	0.0448502	0.650472	5.9146	0.296755	209.596	9.63572	81.9429	9.56047	0.272	77.7	57.191
	Concrete 70 mm	NORDTEX FLEX 80 mm	Wood fiber panel.4 22 mm	Insulating polyurethane foam 90 mm	NORDTEX NATUR 15 mm	0.142836	0.0379823	0.664396	5.60022	0.265916	170.63	10.2776	77.5261	9.55191	0.277	77.7	54.97
	Concrete 80 mm	NORDTEX FLEX 60 mm	Polyethylene foam 12 mm	NORDTEX SPECIAL DRY 140 100 mm	Gypsum based dry 18 mm	0.220161	0.0636979	2.27633	5.77539	0.289324	214.096	10.8712	80.2698	31.8829	0.27	77.7	46.691
	Concrete 70 mm	NORDTEX THERM DRY 110 120 mm	OSB (Oriented Strand Board) 22 mm	NORDTEX UD 35 mm	Air (Cavity) 30 mm	0.222145	0.0401748	1.2604	5.60662	0.180849	190.95	13.12	77.4544	17.7079	0.277	88.8	45.8
	Concrete 70 mm	Air (Cavity) 5 mm	Polyurethane foam 2 90 mm	Wood fiber panels flexible 40 mm	Concrete closed structure, Expanded clay 50 mm	0.200404	0.104829	3.31317	5.62604	0.523089	209.13	7.11802	78.4934	46.994	0.255	77.7	58.88
	Concrete 80 mm	Polyurethane foam 2 40 mm	NORDTEX SYSTEM 190 60 mm	Polyurethane foam 2 60 mm	OSB (Oriented Strand Board) 22 mm	0.17662	0.0381795	1.82943	5.75761	0.216167	205.2	11.2459	79.6687	25.4375	0.262	77.7	78.07
	Concrete 70 mm	NORDTEX NATUR 12 mm	Cork panels expanded 40 mm	NORDTEX THERM DRY 140 140 mm	Air (Cavity) 5 mm	0.198445	0.0409397	0.851582	5.61795	0.206303	181.16	12.8848	77.6473	12.0568	0.267	88.8	51.76
	Concrete 60 mm	Polyurethane foam 1 120 mm	Kenaf fiber 30 mm	Air (Cavity) 10 mm	Concrete closed structure, Expanded clay 50 mm	0.160077	0.0899588	3.29227	5.3779	0.561973	187.82	7.26606	75.0008	46.5077	0.27	77.7	75.54
	Concrete 70 mm	Insulating polyurethane foam 90 mm	NORDTEX PHALTEX 19 mm	Insulating polyurethane foam 80 mm	OSB (Oriented Strand Board) 18 mm	0.124795	0.0360621	1.55713	5.62525	0.288969	176.19	9.86264	77.8482	21.7907	0.277	77.7	84.38
	Concrete 80 mm	Polyethylene foam 20 mm	Polyester Fiber.150 mm	ERACLIT-L multiuso 80 mm	Soft cellulose fibers panels 40 mm	0.196064	0.0460702	0.62683	5.77321	0.234976	192.56	11.0128	79.9976	9.22552	0.27	77.7	35.685
	Concrete 90 mm	Air (Cavity) 5 mm	NORDTEX SYSTEM DRY 140 100 mm	Polyethylene foam 3 mm	ERACLIT-L multiuso morbido 60 mm	0.226533	0.0597385	0.554023	5.85773	0.263707	215.099	10.6135	81.3666	8.41124	0.258	77.7	31.8227
	Concrete 90 mm	Expanded polystyrene foam 30 mm	Polyester Fiber.150 mm	NORDTEX THERM DRY 110 80 mm	NORDTEX NATUR 10 mm	0.205523	0.0677458	0.95071	5.89797	0.329626	211.65	9.45643	82.0192	13.9773	0.26	77.7	33.88
	Concrete 90 mm	NORDTEX CANNATHERM 80 mm	Granules of expanded perlite 15 mm	Polyethylene foam 6 mm	NORDTEX THERM 80 mm	0.21126	0.0617459	0.985449	5.89521	0.292275	214.786	10.0606	81.9137	14.3684	0.271	77.7	50.1355
	Concrete 80 mm	Air (Cavity) 25 mm	Wood fiber panel.1 40 mm	Polyurethane foam 1 70 mm	Concrete closed structure, Expanded clay 50 mm	0.23459	0.0893773	3.18344	5.76019	0.380993	239.12	9.05512	80.3936	44.9014	0.265	77.7	52.82
	Concrete 70 mm	Polyethylene foam 8 mm	ERACLIT-L multiuso 60 mm	Insulating polyurethane foam 70 mm	Concrete closed structure, Expanded clay 50 mm	0.195528	0.0745737	3.19392	5.60237	0.381398	216.384	9.5708	78.0611	44.7922	0.258	77.7	51.754
	Concrete 100 mm	NORDTEX CANNATHERM 60 mm	NORDTEX NATUR 12 mm	Expanded polystyrene foam 60 mm	NORDTEX SYSTEM 270 20 mm	0.240312	0.0880437	0.945731	5.95797	0.366372	231.96	8.10982	82.9436	14.2145	0.252	77.7	45.77
	Concrete 70 mm	NORDTEX SPECIAL DRY 140 60 mm	Wood fiber panels flexible 60 mm	Polyethylene foam 10 mm	ERACLIT-L multiuso 60 mm	0.199957	0.0615171	0.975548	5.61329	0.307651	175.3	11.1439	77.9857	14.1196	0.26	77.7	31.7025
	Concrete 60 mm	Air (Cavity) 15 mm	Flax fiber 100 mm	ERACLIT-L multiuso morbido 60 mm	Expanded polystyrene foam 40 mm	0.179008	0.0951678	0.413455	5.36796	0.53164	139.4	6.95273	74.8612	6.81281	0.275	77.7	36.65
	Concrete 90 mm	NORDTEX CANNATHERM 60 mm	ERACLIT-L multiuso morbido 50 mm	NORDTEX NATUR 10 mm	Hemp fibers 50 mm	0.203472	0.073153	0.481583	5.89911	0.359523	206.5	8.43869	82.0257	7.59744	0.26	77.7	45.61
	Concrete 90 mm	Air (Cavity) 5 mm	NORDTEX NATUR 12 mm	NORDTEX THERM DRY 110 160 mm	Air (Cavity) 5 mm	0.199274	0.045906	0.728554	5.87196	0.230366	218.36	11.9712	81.312	10.5058	0.272	88.8	33.16
	Concrete 70 mm	Wood fiber panel.5 50 mm	Wood fiber panel.1 60 mm	Wood and hemp fiber panels.1 40 mm	Polyester Fiber.140 mm	0.203481	0.0322442	0.556128	5.56526	0.158463	180	12.6177	76.8538	8.00904	0.26	77.7	33.1
	Concrete 80 mm	NORDTEX CANNATHERM 40 mm	NORDTEX THERM 80 mm	ERACLIT-L multiuso 40 mm	Air (Cavity) 35 mm	0.224677	0.0546895	0.860853	5.75222	0.243413	196.4	11.4039	79.7996	12.4982	0.275	88.8	38.44
	Concrete 70 mm	Wood fiber panels flexible 120 mm	OSB (Oriented Strand Board) 18 mm	Polyethylene foam 10 mm	ERACLIT-L multiuso morbido 60 mm	0.188838	0.0411078	0.609191	5.61276	0.217689	174.97	10.7625	77.7266	8.93199	0.278	77.7	44.9625
	Concrete 70 mm	Polyester Fiber.2 80 mm	NORDTEX SPECIAL DRY 140 80 mm	Air (Cavity) 25 mm	Wood fiber hardboard 20 mm	0.198445	0.0605783	0.904091	5.60709	0.305265	170.8	10.2473	77.9284	13.2253	0.275	77.7	31.8
	Concrete 50 mm	Wood fiber panel.5 60 mm	Polyurethane foam 1 120 mm	Polyurethane foam 1 20 mm	Cork panels expanded 10 mm	0.126978	0.0721835	0.390846	5.04249	0.568473	119.24	7.25275	70.2137	6.3422	0.26	77.7	82.27
	Concrete 70 mm	Polyester Fiber.2 80 mm	NORDTEX FLEX 30 mm	Wood wool 35 mm	Insulating polyurethane foam 60 mm	0.159495	0.0280864	0.373297	5.60629	0.176096	173.535	10.6077	77.468	5.51939	0.275	77.7	67.41
	Concrete 70 mm	NORDTEX SPECIAL DRY 140 140 mm	NORDTEX THERM 30 mm	Polyurethane foam 2 20 mm	Polyethylene foam 4 mm	0.190536	0.0355582	0.604426	5.59265	0.186622	179.232	13.0437	77.2314	8.66517	0.264	77.7	42.597
	Concrete 100 mm	Air (Cavity) 5 mm	Polyethylene foam 15 mm	Insulating polyurethane foam 120 mm	NORDTEX UD 22 mm	0.158025	0.0632438	0.965055	5.98378	0.400214	230.755	7.46507	82.9242	14.1401	0.262	77.7	57.8337
	Concrete 60 mm	Polyethylene foam 6 mm	NORDTEX SYSTEM DRY 110 100 mm	Wood fiber panels flexible 80 mm	Air (Cavity) 5 mm	0.190516	0.0666266	0.504174	5.35196	0.349716	136.158	9.89028	74.5072	7.84325	0.251	88.8	29.9255
	Concrete 80 mm	NORDTEX FLEX 60 mm	NORDTEX FLEX 30 mm	NORDTEX SPECIAL DRY 140 80 mm	Polyethylene foam 10 mm	0.210709	0.064248	0.851128	5.78302	0.304913	192.03	10.2723	80.4032	12.5604	0.26	77.7	32.4425
	Concrete 90 mm	Wood fiber hardboard 40 mm	Polyethylene foam 4 mm	NORDTEX SPECIAL DRY 140 100 mm	Soft cellulose fibers panels 40 mm	0.208441	0.041305	0.609881	5.86115	0.198162	220.132	12.3284	81.0812	8.84107	0.274	77.7	36.997
	Concrete 80 mm	Polyethylene foam 4 mm	NORDTEX SPECIAL DRY 140 60 mm	ERACLIT-L multiuso 120 mm	Exfoliated vermiculite 2 mm	0.205058	0.0372908	0.936429	5.75091	0.181855	203.902	13.4177	79.4062	13.1114	0.266	77.7	33.6276
	Concrete 60 mm	Wood fiber panel.5 50 mm	Air (Cavity) 50 mm	Wood fiber panel.6 20 mm	Wood fiber hardboard 80 mm	0.234422	0.0833481	0.966263	5.33828	0.355548	150.5	9.74024	74.5504	14.4167	0.26	77.7	26.7
	Concrete 80 mm	NORDTEX NATUR 15 mm	Hemp fibers 80 mm	Flax fiber 80 mm	Granules of expanded perlite 7 mm	0.186824	0.0841261	0.35008	5.83099	0.450295	185.537	7.26945	81.0535	5.85742	0.262	77.7	34.438
	Concrete 60 mm	Polyurethane foam 1 120 mm	NORDTEX THERM 80 mm	Polyethylene foam 2 mm	Air (Cavity) 5 mm	0.134973	0.041581	0.912471	5.37464	0.308068	149.186	10.6392	74.4497	13.0886	0.267	88.8	64.4885
	Concrete 80 mm	Wood fiber panel.5 100 mm	Wood and hemp fiber panels.1 20 mm	Wood and hemp fiber panels.14 40 mm	Wood and hemp fiber panels.13 12 mm	0.221762	0.0786951	1.1411	5.78682	0.354863	192.56	9.5391	80.6496	16.7336	0.252	77.7	31.96
	Concrete 60 mm	NORDTEX NATUR 15 mm	Hemp fibers 80 mm	Cork panels expanded 20 mm	Wood fiber panels flexible 100 mm	0.157654	0.0598235	0.533554	5.43987	0.37946	145.84	9.53155	75.6262	8.15429	0.275	77.7	43.95
	Concrete 80 mm	Hemp fibers 30 mm	Insulating polyurethane foam 40 mm	Hemp fibers 60 mm	Fiberglass 60 mm	0.146369	0.0635648	0.298749	5.81296	0.434277	182.78	7.60743	80.6495	4.90607	0.27	77.7	94.39
	Concrete 60 mm	OSB (Oriented Strand Board) 25 mm	Expanded polystyrene foam 50 mm	Polyurethane foam 1 80 mm	Hemp fibers 60 mm	0.138847	0.0638564	0.383427	5.6322	0.459904	155.16	8.12629	78.2419	6.14359	0.275	77.7	74.92
	Concrete 70 mm	Wood fiber hardboard 40 mm	Polyethylene foam 4 mm	ERACLIT-L multiuso morbido 50 mm	Insulating polyurethane foam 100 mm	0.143174	0.0581518	0.257704	5.64077	0.406161	166.632	8.71249	78.3311	4.33064	0.264	77.7	54.747
	Concrete 90 mm	Wood fiber panel.5 50 mm	Wood and hemp fiber panels.8 100 mm	Wood and hemp fiber panels.13 12 mm	Wood and hemp fiber panels.13 19 mm	0.213436	0.0586879	1.33711	5.88334	0.274967	207.63	11.0507	81.6879	19.0089	0.271	77.7	34.33
	Concrete 70 mm	Wood fiber panels flexible 80 mm	Polyethylene foam 15 mm	Polyethylene foam 5 mm	Kenaf fiber 80 mm	0.208981	0.102128	0.453181	5.6302	0.488694	162.62	7.24702	78.5388	7.50685	0.25	77.7	51.565
	Concrete 80 mm	Insulating polyurethane foam 80 mm	Insulating polyurethane foam 40 mm	Gypsum based dry 18 mm	Air (Cavity) 40 mm	0.176818	0.0841376	1.59951	5.80704	0.475844	201.02	6.97285	80.6825	23.124	0.258	88.8	69.11
	Concrete 80 mm	Polyethylene foam 4 mm	ERACLIT-L multiuso 100 mm	NORDTEX THERM 60 mm	Air (Cavity) 15 mm	0.220809	0.0463191	0.875501	5.74827	0.20977	201.732	12.6145	79.5432	12.4703	0.259	88.8	30.697
	Concrete 60 mm	NORDTEX NATUR 15 mm	NORDTEX CANNATHERM 120 mm	Air (Cavity) 35 mm	Wood fiber panel.4 24 mm	0.239554	0.139407	1.01931	5.4373	0.581946	145.53	6.23153	76.0275	15.7894	0.254	77.7	51.99
	Concrete 80 mm	ERACLIT-L multiuso 40 mm	Expanded polystyrene foam 20 mm	NORDTEX THERM DRY 110 100 mm	Lime and gypsum coat 12.5 mm	0.218809	0.0683765	1.51746	5.77997	0.312494	209.1	10.5783	80.4115	21.5555	0.2525	88.8	49.53
	Concrete 100 mm	Polyethylene foam 25 mm	Wood fiber hardboard 80 mm	Air (Cavity) 5 mm	NORDTEX SYSTEM DRY 140 60 mm	0.22855	0.0469841	0.910016	5.92301	0.205575	242.025	12.1579	82.0226	12.9661	0.27	77.7	32.0562
	Concrete 80 mm	NORDTEX FLEX 120 mm	Cork panels expanded 10 mm	ERACLIT-L multiuso 20 mm	Wood fiber panel.4 24 mm	0.214972	0.0815823	1.29231	5.7919	0.379503	192.88	9.38046	80.7525	18.8554	0.254	77.7	41.22
	Concrete 50 mm	NORDTEX SYSTEM DRY 140 80 mm	Polyethylene foam 3 mm	Air (Cavity) 45 mm	Expanded polystyrene foam 80 mm	0.211033	0.0974469	0.383116	5.02518	0.461762	124.099	8.02312	70.3675	6.50289	0.258	77.7	29.6227
	Concrete 90 mm	Insulating polyurethane foam 90 mm	NORDTEX SPECIAL DRY 140 40 mm	NORDTEX UD 52 mm	Air (Cavity) 5 mm	0.158582	0.0339206	1.28356	5.91131	0.213899	220.88	11.8213	81.7086	18.0278	0.277	88.8	54.12
	Concrete 100 mm	Polyethylene foam 4 mm	Insulating polyurethane foam 50 mm	Insulating polyurethane foam 80 mm	Wood fiber panel.4 24 mm	0.15467	0.0612588	1.0271	5.98397	0.396062	231.292	7.62995	82.9309	14.9656	0.258	77.7	62.217
	Concrete 90 mm	Hemp fibers 60 mm	Polyester Fiber.150 mm	Granules of expanded perlite 7 mm	Mineral Insulating 60 mm	0.196014	0.0794187	0.633312	5.90896	0.405168	209.327	7.97999	82.1755	9.79101	0.267	77.7	43.516
	Concrete 70 mm	Insulating polyurethane foam 60 mm	Air (Cavity) 5 mm	Insulating polyurethane foam 70 mm	Concrete closed structure, Expanded clay 50 mm	0.163187	0.0861385	3.21907	5.63732	0.527851	208.68	6.93412	78.4109	45.4424	0.255	77.7	64.97
	Concrete 80 mm	NORDTEX NATUR 10 mm	Polyester Fiber.3 20 mm	Flax fiber 100 mm	Polyurethane foam 2 60 mm	0.174011	0.0818812	0.284795	5.83182	0.470551	183.8	6.71251	80.9321	4.82302	0.27	77.7	53.66
	Concrete 60 mm	NORDTEX NATUR 15 mm	NORDTEX SPECIAL DRY 140 60 mm	NORDTEX SYSTEM 270 60 mm	NORDTEX SPECIAL DRY 140 80 mm	0.192936	0.0240621	0.889002	5.3725	0.124715	170.95	15.0157	73.9303	12.2421	0.275	77.7	35.15
	Concrete 100 mm	NORDTEX FLEX 20 mm	Air (Cavity) 20 mm	Polyurethane foam 2 120 mm	Air (Cavity) 5 mm	0.178098	0.0729897	0.26589	5.98125	0.409828	225.2	6.66282	82.8303	4.43004	0.265	88.8	62.21
	Concrete 70 mm	Wood fiber panel.4 52 mm	NORDTEX SYSTEM DRY 110 140 mm	NORDTEX NATUR 10 mm	Air (Cavity) 5 mm	0.185276	0.0346782	0.871783	5.5805	0.187171	185.74	13.8841	76.9816	12.1211	0.277	88.8	34.66
	Concrete 100 mm	Fiberglass 30 mm	Polyethylene foam 5 mm	ERACLIT-L multiuso 60 mm	Wood fiber panels flexible 80 mm	0.203448	0.0465601	0.530762	5.93559	0.228855	234.685	10.7815	82.256	7.9035	0.275	77.7	68.9513
	Concrete 60 mm	ERACLIT-L multiuso 80 mm	Insulating polyurethane foam 20 mm	NORDTEX UD 60 mm	Air (Cavity) 35 mm	0.220615	0.0554905	1.21528	5.35751	0.251526	161.72	12.3132	74.2511	17.2783	0.255	88.8	35.61
	Concrete 80 mm	NORDTEX FLEX 100 mm	Expanded polystyrene foam 20 mm	Wood fiber panels flexible 40 mm	ERACLIT-L multiuso 20 mm	0.199873	0.0847661	0.741019	5.79718	0.424099	186.88	8.24314	80.7655	11.3553	0.26	77.7	33.09
	Concrete 80 mm	Wood fiber panel.5 50 mm	Polyethylene foam 5 mm	Wood and hemp fiber panels.3 120 mm	Air (Cavity) 5 mm	0.217155	0.0418933	0.988831	5.75824	0.192919	201.465	12.5791	79.6306	13.9932	0.26	88.8	32.0712
	Concrete 90 mm	ERACLIT-L multiuso 40 mm	Polyethylene foam 5 mm	Polyurethane foam 1 120 mm	Air (Cavity) 5 mm	0.15471	0.0590848	0.265497	5.90548	0.381907	208.885	8.27794	81.916	4.43299	0.26	88.8	63.1112
	Concrete 80 mm	Polyethylene foam 8 mm	NORDTEX THERM DRY 110 160 mm	NORDTEX NATUR 10 mm	Polyethylene foam 6 mm	0.198325	0.0504799	0.888772	5.76475	0.254531	196.362	11.7061	79.8986	12.7403	0.264	77.7	32.7395
	Concrete 90 mm	Polyethylene foam 6 mm	Polyester Fiber.160 mm	NORDTEX SPECIAL DRY 140 60 mm	Polyester Fiber.140 mm	0.217861	0.064775	0.563466	5.88739	0.297323	209.598	9.45842	81.8333	8.6351	0.256	77.7	32.0455
	Concrete 70 mm	Polyethylene foam 2 mm	NORDTEX SPECIAL DRY 140 40 mm	NORDTEX THERM DRY 110 160 mm	Air (Cavity) 5 mm	0.176569	0.03787	0.727853	5.60096	0.214478	177.266	12.8859	77.3824	10.3237	0.277	88.8	34.5485
	Concrete 80 mm	NORDTEX PHALTEX 10 mm	NORDTEX SYSTEM 190 160 mm	Polyethylene foam 5 mm	Polyethylene foam 6 mm	0.227301	0.0381517	0.933007	5.75326	0.167846	209.063	13.7499	79.4155	13.0741	0.261	77.7	32.5168
	Concrete 70 mm	NORDTEX NATUR 12 mm	NORDTEX THERM 160 mm	Air (Cavity) 5 mm	Air (Cavity) 5 mm	0.209009	0.041958	0.820974	5.60488	0.200747	182.36	13.0467	77.4622	11.6527	0.252	88.8	30.76
	Concrete 80 mm	Insulating polyurethane foam 40 mm	NORDTEX SPECIAL 80 mm	NORDTEX THERM DRY 110 40 mm	Polyethylene foam 12 mm	0.198916	0.0299068	0.727199	5.7567	0.150349	201.436	12.6858	79.4713	10.3035	0.252	77.7	42.151
	Concrete 70 mm	NORDTEX SPECIAL 100 mm	ERACLIT-L multiuso 20 mm	Insulating polyurethane foam 70 mm	Gypsum based dry 12.5 mm	0.167191	0.0261905	1.28526	5.56561	0.15665	198.095	13.0319	76.7787	17.6818	0.2725	77.7	58.87
	Concrete 80 mm	NORDTEX SYSTEM 270 20 mm	Polyethylene foam 20 mm	Polyurethane foam 2 120 mm	OSB (Oriented Strand Board) 22 mm	0.171355	0.0769744	1.84663	5.84236	0.449211	200.46	7.76685	81.2143	26.4377	0.262	77.7	78.545
	Concrete 60 mm	Expanded polystyrene foam 60 mm	Polyester Fiber.150 mm	ERACLIT-L multiuso 80 mm	Air (Cavity) 20 mm	0.180372	0.0619025	0.905789	5.35904	0.343194	148.4	9.93349	74.5364	13.2966	0.27	88.8	33.85
	Concrete 80 mm	NORDTEX CANNATHERM 60 mm	Polyethylene foam 4 mm	NORDTEX THERM DRY 110 100 mm	NORDTEX UD 35 mm	0.191091	0.0483412	1.34737	5.77585	0.252975	198.382	11.7472	80.018	18.9938	0.279	77.7	47.307
	Concrete 90 mm	Soft cellulose fibers panels 30 mm	Polyester Fiber.140 mm	NORDTEX NATUR 19 mm	NORDTEX THERM DRY 110 100 mm	0.192205	0.0420169	0.770458	5.88261	0.218604	215.77	11.5602	81.4316	11.0625	0.279	77.7	37.42
	Concrete 80 mm	Polyurethane foam 1 70 mm	Wood wool 50 mm	Wood fiber hardboard 60 mm	Polyethylene foam 8 mm	0.182993	0.0235924	0.847074	5.77884	0.128925	207.634	12.5876	79.7148	11.8823	0.268	77.7	78.464
	Concrete 60 mm	Air (Cavity) 5 mm	Hemp fibers 120 mm	Air (Cavity) 10 mm	NORDTEX SYSTEM 270 60 mm	0.175935	0.0635387	1.44151	5.36838	0.36115	152.46	10.1788	74.6784	20.6499	0.255	77.7	28.25
	Concrete 70 mm	Polyester Fiber.150 mm	NORDTEX SYSTEM 190 80 mm	Wood fiber panel.4 52 mm	ERACLIT-L multiuso 20 mm	0.196012	0.0259249	1.09204	5.57818	0.132262	187.94	14.5085	76.8195	15.1158	0.272	77.7	34.66
	Concrete 80 mm	NORDTEX NATUR 15 mm	NORDTEX FLEX 40 mm	Hemp fibers 100 mm	Wood fiber panel.4 24 mm	0.184626	0.0761753	1.09489	5.82583	0.412594	191.73	8.74851	81.0999	16.0747	0.259	77.7	31.62
	Concrete 90 mm	Polyurethane foam 2 90 mm	NORDTEX PHALTEX 19 mm	Polyurethane foam 2 60 mm	Air (Cavity) 5 mm	0.156874	0.0453038	0.382778	5.90664	0.288791	207.62	9.17573	81.8253	5.87481	0.264	88.8	74.67
	Concrete 80 mm	Polyethylene foam 4 mm	Soft cellulose fibers panels 50 mm	NORDTEX THERM 80 mm	Soft cellulose fibers panels 40 mm	0.214583	0.0546296	0.62338	5.76246	0.254585	192.532	10.7187	79.9769	9.30455	0.254	77.7	37.647
	Concrete 90 mm	Air (Cavity) 5 mm	Wood fiber panel.4 24 mm	NORDTEX THERM 40 mm	Wood fiber panel.2 100 mm	0.247927	0.0397623	1.23429	5.84059	0.160379	233.88	13.9294	80.6267	17.1514	0.259	55.5	32.12
	Concrete 60 mm	NORDTEX NATUR 10 mm	NORDTEX THERM 40 mm	Flax fiber 100 mm	NORDTEX SYSTEM 270 60 mm	0.192682	0.062839	1.43587	5.42241	0.326128	159.6	11.1016	75.3642	20.4727	0.27	77.7	36.65
	Concrete 70 mm	Insulating polyurethane foam 80 mm	Wood fiber panel.4 24 mm	NORDTEX SPECIAL DRY 140 60 mm	Air (Cavity) 20 mm	0.172804	0.0463961	0.868116	5.61617	0.268489	171.76	10.3106	77.8578	12.5619	0.254	88.8	47.37
	Concrete 90 mm	Insulating polyurethane foam 80 mm	NORDTEX SPECIAL DRY 140 40 mm	NORDTEX THERM 40 mm	Cork panels expanded 10 mm	0.167601	0.0442653	0.940597	5.90811	0.264112	214.08	10.4956	81.8484	13.5071	0.26	77.7	59.55
	Concrete 80 mm	Polyurethane foam 1 90 mm	NORDTEX FLEX 20 mm	NORDTEX SYSTEM 270 40 mm	Kenaf fiber 30 mm	0.164021	0.0433389	0.830109	5.80082	0.264228	192.34	10.273	80.3607	12.0079	0.26	77.7	64.61
	Concrete 70 mm	Air (Cavity) 5 mm	Hemp fibers 120 mm	Cross-laminated timber panels 60 mm	Air (Cavity) 20 mm	0.203386	0.0623968	2.36247	5.62392	0.30679	186.76	10.5084	78.1745	33.3197	0.275	88.8	73.15
	Concrete 80 mm	NORDTEX PHALTEX 19 mm	Polyester Fiber.160 mm	Polyurethane foam 2 80 mm	NORDTEX SYSTEM 190 40 mm	0.161674	0.0654303	1.03156	5.84535	0.404706	192.57	8.87215	81.2374	15.0686	0.279	77.7	57.82
	Concrete 100 mm	Air (Cavity) 5 mm	ERACLIT-L multiuso 40 mm	ERACLIT-L multiuso morbido 60 mm	NORDTEX FLEX 50 mm	0.234728	0.0792741	0.495906	5.93995	0.337728	231.9	8.86507	82.6881	7.9062	0.255	77.7	31.5
	Concrete 80 mm	Insulating polyurethane foam 90 mm	Exfoliated vermiculite 2 mm	NORDTEX THERM DRY 110 40 mm	Insulating polyurethane foam 60 mm	0.127294	0.0373829	0.338278	5.80348	0.293673	185.97	9.52458	80.3146	5.16391	0.272	77.7	68.1006
	Concrete 70 mm	Insulating polyurethane foam 60 mm	NORDTEX SYSTEM 270 40 mm	NORDTEX UD 52 mm	Fiberglass 30 mm	0.176218	0.0233297	0.666103	5.59785	0.132391	181.76	12.7788	77.1989	9.43164	0.252	77.7	81.47
	Concrete 70 mm	ERACLIT-L multiuso 20 mm	Polyethylene foam 20 mm	Polyurethane foam 2 120 mm	Coconut fiber 40 mm	0.149543	0.0726728	0.560068	5.67925	0.485964	167.06	7.67607	78.9472	8.69584	0.27	77.7	81.595
	Concrete 60 mm	NORDTEX THERM DRY 110 100 mm	Polyethylene foam 5 mm	Polyurethane foam 2 30 mm	Polyurethane foam 1 70 mm	0.141177	0.0458175	0.291476	5.36003	0.32454	146.735	10.0362	74.3308	4.63381	0.265	77.7	64.0212
	Concrete 90 mm	NORDTEX THERM 40 mm	NORDTEX NATUR 10 mm	NORDTEX NATUR 10 mm	Wood fiber panel.3 120 mm	0.221075	0.031376	1.07086	5.84695	0.141924	231.8	14.4064	80.5998	14.8112	0.27	77.7	34.2
	Concrete 70 mm	Kenaf fiber 20 mm	Wood fiber panel.4 24 mm	ERACLIT-L multiuso 120 mm	Polyester Fiber.140 mm	0.184748	0.0281151	0.564408	5.54916	0.152181	181.88	13.9399	76.49	7.97126	0.274	77.7	40.42
	Concrete 70 mm	Insulating polyurethane foam 90 mm	NORDTEX FLEX 30 mm	Insulating polyurethane foam 30 mm	Concrete closed structure, Expanded clay 50 mm	0.156921	0.0771116	3.25762	5.63674	0.491403	209.82	7.86957	78.4534	45.8492	0.27	77.7	66.18
	Concrete 70 mm	NORDTEX PHALTEX 15 mm	ERACLIT-L multiuso 120 mm	Polyester Fiber.3 20 mm	Air (Cavity) 45 mm	0.238781	0.0650123	0.644077	5.61839	0.272268	177.05	11.0338	78.1129	9.72376	0.27	88.8	28.55
	Concrete 90 mm	Air (Cavity) 5 mm	Air (Cavity) 25 mm	Insulating polyurethane foam 120 mm	Wood fiber panel.4 35 mm	0.155728	0.0632153	1.2919	5.91882	0.405934	211.77	8.16915	82.1473	18.6326	0.275	77.7	57.21
	Concrete 50 mm	NORDTEX NATUR 10 mm	NORDTEX THERM 40 mm	Flax fiber 100 mm	NORDTEX SYSTEM 270 60 mm	0.192904	0.0695651	1.43587	5.09587	0.360619	137.6	10.7073	70.9695	20.5991	0.26	77.7	35.45
	Concrete 90 mm	Polyester Fiber.2 80 mm	Polyurethane foam 1 90 mm	Air (Cavity) 5 mm	Air (Cavity) 5 mm	0.155858	0.0662499	0.259446	5.91831	0.425067	203.64	7.21732	82.0395	4.35007	0.27	88.8	56.26
	Concrete 90 mm	NORDTEX NATUR 19 mm	ERACLIT-L multiuso morbido 50 mm	Polyurethane foam 2 70 mm	Air (Cavity) 40 mm	0.208689	0.0878358	0.285327	5.91871	0.420894	207.32	7.05529	82.2073	4.85429	0.269	88.8	49.57
	Concrete 60 mm	Air (Cavity) 30 mm	Wood fiber panel.4 24 mm	Air (Cavity) 5 mm	ERACLIT-L multiuso morbido 140 mm	0.21514	0.102824	0.501048	5.40383	0.47794	145.48	8.04787	75.607	8.26425	0.259	77.7	28.52
	Concrete 60 mm	OSB (Oriented Strand Board) 18 mm	ERACLIT-L multiuso morbido 60 mm	Wood fiber panel.2 80 mm	Polyester Fiber.140 mm	0.209486	0.0395192	0.620502	5.53752	0.188648	166.3	12.0831	76.5923	9.02346	0.258	77.7	44.7
	Concrete 100 mm	Kenaf fiber 60 mm	Wood fiber panel.4 22 mm	ERACLIT-L multiuso 80 mm	Cork panels expanded 10 mm	0.22021	0.0394402	0.894092	5.93631	0.179103	242.94	12.3395	82.0996	12.6786	0.272	77.7	59.86
	Concrete 80 mm	Air (Cavity) 25 mm	NORDTEX THERM 30 mm	Polyester Fiber.140 mm	NORDTEX SPECIAL 100 mm	0.226595	0.044601	1.27049	5.7702	0.196831	206	12.6975	79.8154	17.8462	0.275	77.7	31.7
	Concrete 90 mm	NORDTEX FLEX 50 mm	NORDTEX UD 35 mm	Kenaf fiber 40 mm	NORDTEX UD 60 mm	0.220047	0.0377379	1.39963	5.86043	0.1715	228.15	13.2613	80.9465	19.4767	0.275	77.7	45.85
	Concrete 80 mm	NORDTEX FLEX 80 mm	Wood fiber panel.1 60 mm	NORDTEX NATUR 15 mm	Soft cellulose fibers panels 40 mm	0.203612	0.0318223	0.681621	5.76904	0.156289	200.95	12.5188	79.6747	9.7387	0.275	77.7	37.45
	Concrete 60 mm	Polyurethane foam 2 30 mm	Soft cellulose fibers panels 100 mm	NORDTEX FLEX 60 mm	Wood wool 25 mm	0.171959	0.0803742	1.47002	5.36277	0.467402	149.675	8.70097	74.8281	21.285	0.275	77.7	65.23
	Concrete 100 mm	Air (Cavity) 5 mm	Polyester Fiber.150 mm	ERACLIT-L multiuso 100 mm	Exfoliated vermiculite 2 mm	0.231056	0.0556691	0.950195	5.94565	0.240934	237.67	10.8965	82.5155	13.755	0.257	77.7	31.8306
	Concrete 70 mm	Insulating polyurethane foam 80 mm	Flax fiber 60 mm	Concrete closed structure, Expanded clay 50 mm	Air (Cavity) 5 mm	0.183351	0.0845624	2.75533	5.62996	0.461205	208.68	7.89492	78.4552	39.0367	0.265	88.8	54.92
	Concrete 80 mm	Polyethylene foam 3 mm	ERACLIT-L multiuso 100 mm	Wood fiber hardboard 60 mm	Polyurethane foam 2 30 mm	0.180609	0.0259581	0.526902	5.74879	0.143725	202.749	13.9702	79.2364	7.45337	0.273	77.7	45.5027
	Concrete 80 mm	Air (Cavity) 20 mm	NORDTEX FLEX 50 mm	Polyurethane foam 2 70 mm	Air (Cavity) 40 mm	0.221077	0.110355	0.284983	5.80145	0.499169	180.95	5.95253	80.541	4.79365	0.26	88.8	45.9
	Concrete 60 mm	ERACLIT-L multiuso 20 mm	Polyester Fiber.160 mm	NORDTEX UD 22 mm	Sheep wool 100 mm	0.180295	0.0636254	0.351479	5.39336	0.352895	144.73	8.72426	75.0194	5.65488	0.262	77.7	36.53
	Concrete 70 mm	Polyurethane foam 2 20 mm	Polyurethane foam 1 50 mm	NORDTEX UD 35 mm	Expanded polystyrene foam 80 mm	0.162692	0.0374704	0.433687	5.60568	0.230315	168.75	10.0264	77.5971	6.47885	0.255	77.7	58.75
	Concrete 90 mm	Polyethylene foam 15 mm	Polyester Fiber.150 mm	ERACLIT-L multiuso morbido 80 mm	Polyethylene foam 20 mm	0.22486	0.0954435	0.473047	5.90444	0.424457	204.655	7.24511	82.1459	7.69401	0.255	77.7	30.2987
	Concrete 70 mm	NORDTEX THERM DRY 110 100 mm	NORDTEX SPECIAL DRY 140 40 mm	NORDTEX NATUR 15 mm	Insulating polyurethane foam 30 mm	0.181585	0.0374503	0.5286	5.60324	0.206242	175.13	12.2469	77.4639	7.72557	0.255	77.7	41.62
	Concrete 60 mm	NORDTEX PHALTEX 12 mm	Wood fiber panel.4 35 mm	Insulating polyurethane foam 70 mm	ERACLIT-L multiuso morbido 80 mm	0.159865	0.06706	0.49647	5.44239	0.419478	150.73	9.08973	75.7481	7.74282	0.257	77.7	49.22
	Concrete 90 mm	Hemp fibers 30 mm	Wood fiber panel.4 52 mm	NORDTEX THERM 40 mm	Polyester Fiber.140 mm	0.225024	0.0377012	0.557962	5.84378	0.167543	220.78	12.1384	80.8096	8.12878	0.252	77.7	32.46
	Concrete 70 mm	NORDTEX THERM 20 mm	Wood fiber hardboard 140 mm	Polyethylene foam 12 mm	Polyethylene foam 12 mm	0.207707	0.0422268	0.749141	5.5901	0.2033	180.392	12.8234	77.2829	10.7069	0.254	77.7	30.982
	Concrete 80 mm	Wood fiber panel.5 60 mm	Insulating polyurethane foam 20 mm	Wood fiber panel.6 60 mm	Air (Cavity) 35 mm	0.229312	0.0874886	0.869493	5.79044	0.381527	189.32	8.81682	80.7731	13.1566	0.255	88.8	35.41
	Concrete 80 mm	NORDTEX CANNATHERM 40 mm	NORDTEX SPECIAL DRY 140 60 mm	NORDTEX SYSTEM 270 60 mm	Expanded polystyrene foam 40 mm	0.195779	0.0263312	0.612034	5.75349	0.134494	202.9	13.3818	79.3441	8.68187	0.28	77.7	44.94
	Concrete 70 mm	Expanded polystyrene foam 30 mm	Wood fiber panels flexible 60 mm	Polyethylene foam 15 mm	ERACLIT-L multiuso 80 mm	0.198531	0.0637424	0.98454	5.60989	0.32107	171.315	10.2796	78.0092	14.3705	0.255	77.7	31.7538
	Concrete 70 mm	NORDTEX THERM DRY 140 80 mm	NORDTEX SYSTEM 270 40 mm	Polyethylene foam 12 mm	Expanded polystyrene foam 50 mm	0.211997	0.0426062	0.500871	5.58812	0.200976	177.946	11.7023	77.3595	7.44025	0.252	77.7	33.021
	Concrete 80 mm	ERACLIT-L multiuso 80 mm	NORDTEX NATUR 15 mm	NORDTEX SYSTEM 190 60 mm	Cork panels expanded 40 mm	0.197516	0.0267263	0.80376	5.75204	0.135312	208.45	14.5193	79.24	11.1464	0.275	77.7	53.35
	Concrete 70 mm	NORDTEX SYSTEM DRY 140 80 mm	Wood fiber panel.4 35 mm	Granules of expanded perlite 15 mm	NORDTEX SPECIAL 60 mm	0.220751	0.0367339	1.25907	5.58946	0.166404	190.438	13.9561	77.0997	17.4646	0.26	77.7	33.16
	Concrete 80 mm	Cork panels expanded 100 mm	Polyethylene foam 15 mm	NORDTEX UD 35 mm	Air (Cavity) 45 mm	0.246114	0.0770825	1.13922	5.77181	0.313198	197.945	10.5625	80.4175	16.6558	0.275	88.8	74.2637
	Concrete 70 mm	Polyethylene foam 6 mm	Polyester Fiber.150 mm	NORDTEX CANNATHERM 40 mm	Polyurethane foam 1 90 mm	0.154421	0.0794689	0.27352	5.64569	0.514625	160.138	6.68497	78.4021	4.66088	0.256	77.7	63.6455
	Concrete 70 mm	Soft cellulose fibers panels 50 mm	NORDTEX FLEX 40 mm	Air (Cavity) 15 mm	Hemp fibers 100 mm	0.16653	0.0747918	0.403069	5.63358	0.44912	161.8	8.06538	78.3987	6.54392	0.275	77.7	35
	Concrete 80 mm	Air (Cavity) 10 mm	Soft cellulose fibers panels 50 mm	ERACLIT-L multiuso 40 mm	Wood fiber panel.2 80 mm	0.228168	0.0477193	1.24757	5.75982	0.209141	202.8	12.2585	79.7464	17.6115	0.26	77.7	34.85
	Concrete 80 mm	Polyethylene foam 20 mm	ERACLIT-L multiuso morbido 120 mm	Polyethylene foam 12 mm	Insulating polyurethane foam 30 mm	0.187027	0.0762245	0.358152	5.79488	0.407558	184.136	8.10835	80.6116	5.89643	0.262	77.7	40.646
	Concrete 60 mm	Polyurethane foam 1 50 mm	NORDTEX NATUR 8 mm	NORDTEX SYSTEM 190 100 mm	Hemp fibers 50 mm	0.153762	0.0203509	0.497742	5.32279	0.132353	156.54	13.2533	73.3456	7.03719	0.268	77.7	49.39
	Concrete 90 mm	Polyurethane foam 1 20 mm	Flax fiber 40 mm	Granules of expanded perlite 7 mm	Expanded polystyrene foam 120 mm	0.174149	0.0737727	0.346815	5.91312	0.423617	204.767	7.26768	82.0536	5.68877	0.277	77.7	48.688
	Concrete 70 mm	NORDTEX UD 22 mm	Polyurethane foam 2 20 mm	Polyethylene foam 2 mm	Flax fiber 140 mm	0.200757	0.101887	0.324043	5.69364	0.507512	164.906	6.58832	79.221	5.57014	0.254	77.7	44.4185
	Concrete 70 mm	Expanded polystyrene foam 50 mm	Hemp fibers 30 mm	Fiberglass 30 mm	NORDTEX THERM DRY 110 80 mm	0.172946	0.0680322	0.800074	5.62851	0.393374	166.65	9.08986	78.3204	11.9352	0.26	77.7	70.93
	Concrete 100 mm	NORDTEX FLEX 40 mm	Wood fiber panel.2 80 mm	NORDTEX THERM 40 mm	Air (Cavity) 15 mm	0.239677	0.0370718	0.879773	5.92212	0.154674	246.8	13.0098	81.8257	12.4255	0.275	88.8	32.8
	Concrete 60 mm	Air (Cavity) 25 mm	Air (Cavity) 25 mm	Air (Cavity) 5 mm	ERACLIT-L multiuso morbido 140 mm	0.233528	0.132037	0.490192	5.35395	0.565402	139	6.41985	74.9061	8.22115	0.255	77.7	25.4
	Concrete 80 mm	ERACLIT-L multiuso 120 mm	Hemp fibers 30 mm	Polyethylene foam 10 mm	Air (Cavity) 20 mm	0.215682	0.049897	0.527011	5.75219	0.231345	196.67	11.4569	79.7387	7.89161	0.26	88.8	30.4425
	Concrete 80 mm	Cork panels expanded 60 mm	Rock wool 40 mm	ERACLIT-L multiuso 80 mm	Gypsum based dry 12.5 mm	0.201277	0.055073	1.89981	5.78298	0.273618	211.975	11.5213	80.2219	26.5488	0.2725	77.7	67.98
	Concrete 60 mm	Fiberglass 30 mm	ERACLIT-L multiuso 80 mm	NORDTEX THERM 80 mm	NORDTEX PHALTEX 10 mm	0.185568	0.0343792	1.10265	5.30394	0.185264	160.86	13.364	73.1846	15.3337	0.26	77.7	68.8
	Concrete 60 mm	Expanded polystyrene foam 20 mm	Expanded polystyrene foam 20 mm	Soft cellulose fibers panels 120 mm	Cork panels expanded 50 mm	0.173157	0.07837	0.767512	5.36712	0.452595	144.2	8.68269	74.8594	11.6316	0.27	77.7	63.25
	Concrete 70 mm	Wood fiber panel.1 40 mm	Wood fiber panel.2 100 mm	NORDTEX SYSTEM 270 40 mm	Polyethylene foam 5 mm	0.240578	0.0335504	1.23124	5.57066	0.139458	198.365	15.0494	76.707	16.9761	0.255	77.7	32.1713
	Concrete 100 mm	Gypsum based dry 18 mm	Insulating polyurethane foam 60 mm	Cork panels expanded 40 mm	Cork panels expanded 50 mm	0.189997	0.0516349	0.800148	5.99649	0.271767	253.66	9.86661	83.159	11.6904	0.268	77.7	102.11
	Concrete 80 mm	Insulating polyurethane foam 60 mm	Wood fiber hardboard 120 mm	Air (Cavity) 5 mm	Air (Cavity) 5 mm	0.163305	0.0287669	0.825547	5.78396	0.176155	197.36	12.5663	79.8416	11.6383	0.27	88.8	46.81
	Concrete 80 mm	NORDTEX SPECIAL DRY 140 40 mm	Rock wool 40 mm	ERACLIT-L multiuso 80 mm	Gypsum based dry 12.5 mm	0.229098	0.0712152	1.8966	5.78791	0.31085	210.375	10.5724	80.5591	26.8091	0.2525	77.7	37.78
	Concrete 80 mm	Fiberglass 50 mm	Polyester Fiber.2 80 mm	ERACLIT-L multiuso 20 mm	ERACLIT-L multiuso 40 mm	0.18047	0.0662933	0.994894	5.79722	0.367337	189.6	9.17824	80.6109	14.5862	0.27	77.7	78.34
	Concrete 80 mm	NORDTEX CANNATHERM 60 mm	NORDTEX THERM 40 mm	ERACLIT-L multiuso 80 mm	Air (Cavity) 5 mm	0.203881	0.0448739	0.889061	5.76414	0.220099	197	11.826	79.8087	12.7244	0.265	88.8	45.06
	Concrete 60 mm	NORDTEX PHALTEX 12 mm	Wood fiber panel.4 35 mm	Insulating polyurethane foam 70 mm	Bio brick 100 mm	0.213523	0.0423013	3.99193	5.43834	0.198111	263.83	13.1198	75.1486	55.2255	0.277	77.7	63.22
	Concrete 90 mm	Polyethylene foam 2 mm	NORDTEX SYSTEM DRY 140 100 mm	ERACLIT-L multiuso 60 mm	Air (Cavity) 5 mm	0.229724	0.0502201	0.887343	5.86015	0.21861	221.666	12.1738	81.1855	12.7177	0.257	88.8	31.7485
	Concrete 70 mm	Wood fiber panel.5 120 mm	Wood and hemp fiber panels.1 20 mm	Polyethylene foam 15 mm	Wood fiber panel.6 40 mm	0.191543	0.0671319	0.956247	5.62151	0.350481	170.095	10.0472	78.2217	14.0262	0.265	77.7	32.9138
	Concrete 60 mm	Air (Cavity) 30 mm	Sheep wool 100 mm	Polyethylene foam 12 mm	Polyester Fiber.160 mm	0.201074	0.124362	0.341861	5.35896	0.618487	135.986	5.21146	74.4843	5.75849	0.262	77.7	31.961
	Concrete 80 mm	Polyurethane foam 1 70 mm	Wood fiber panel.4 22 mm	NORDTEX THERM DRY 110 40 mm	Polyurethane foam 1 60 mm	0.139393	0.0248959	0.348528	5.78374	0.178603	191.02	11.1651	79.8573	5.12385	0.272	77.7	70.38
	Concrete 70 mm	Fiberglass 40 mm	Polyethylene foam 2 mm	ERACLIT-L multiuso 160 mm	Exfoliated vermiculite 2 mm	0.177266	0.0283954	0.933827	5.57751	0.160185	181.116	13.6963	76.8956	12.9932	0.274	77.7	73.7791
	Concrete 100 mm	NORDTEX THERM DRY 110 80 mm	Wood fiber panel.2 80 mm	Polyethylene foam 3 mm	Granules of expanded perlite 10 mm	0.226455	0.0365298	1.016	5.93568	0.161312	248.224	13.3106	81.9815	14.2722	0.273	77.7	34.3627
	Concrete 70 mm	Hemp fibers 30 mm	Air (Cavity) 25 mm	ERACLIT-L multiuso morbido 40 mm	Soft cellulose fibers panels 100 mm	0.201221	0.098117	0.459255	5.62614	0.487607	161.14	7.23972	78.4411	7.54512	0.265	77.7	34.85
	Concrete 100 mm	NORDTEX SPECIAL 120 mm	Insulating polyurethane foam 40 mm	Air (Cavity) 5 mm	Cork panels expanded 10 mm	0.201985	0.0249872	0.458789	5.89263	0.123708	251.44	13.5692	81.2618	6.49809	0.275	77.7	53.96
	Concrete 90 mm	Polyurethane foam 2 20 mm	NORDTEX THERM 80 mm	Polyurethane foam 1 30 mm	ERACLIT-L multiuso morbido 50 mm	0.178247	0.0370494	0.476597	5.85794	0.207854	215.08	11.5042	81.0316	6.9814	0.27	77.7	54.12
	Concrete 60 mm	ERACLIT-L multiuso 80 mm	Wood fiber panel.2 100 mm	Air (Cavity) 25 mm	Air (Cavity) 5 mm	0.213578	0.0339726	0.990014	5.34764	0.159064	167.8	14.1987	73.7032	13.8101	0.27	88.8	30.6
	Concrete 70 mm	Polyurethane foam 2 70 mm	Air (Cavity) 25 mm	Insulating polyurethane foam 80 mm	Polyurethane foam 2 30 mm	0.130254	0.0673132	0.263626	5.64709	0.516786	160.38	6.71577	78.3119	4.42475	0.275	77.7	81.13
	Concrete 70 mm	Polyethylene foam 6 mm	Insulating polyurethane foam 100 mm	ERACLIT-L multiuso 40 mm	Hemp fibers 50 mm	0.135556	0.0398265	0.519304	5.63414	0.293802	166.098	9.82999	78.0224	7.68835	0.266	77.7	55.5455
	Concrete 70 mm	Insulating polyurethane foam 120 mm	NORDTEX THERM 40 mm	Wood fiber hardboard 40 mm	Polyethylene foam 2 mm	0.132939	0.0398954	0.989424	5.63687	0.300104	171.186	10.5856	78.0465	14.114	0.272	77.7	60.8085
	Concrete 60 mm	Air (Cavity) 15 mm	Polyester Fiber.3 20 mm	ERACLIT-L multiuso morbido 120 mm	Insulating polyurethane foam 40 mm	0.174193	0.083882	0.336801	5.36162	0.481548	139.84	7.62114	74.7515	5.6436	0.255	77.7	41.46
	Concrete 90 mm	Insulating polyurethane foam 90 mm	Exfoliated vermiculite 2 mm	NORDTEX THERM DRY 110 40 mm	Wood fiber panel.4 35 mm	0.167161	0.0556577	1.39883	5.91372	0.33296	215.26	9.64315	82.0784	19.9678	0.257	77.7	52.2406
	Concrete 80 mm	Expanded polystyrene foam 20 mm	Wood fiber hardboard 20 mm	ERACLIT-L multiuso 120 mm	Polyester Fiber.140 mm	0.181587	0.0272654	0.564905	5.74214	0.15015	200.3	13.644	79.1774	7.99549	0.28	77.7	36.25
	Concrete 80 mm	Expanded polystyrene foam 40 mm	Expanded polystyrene foam 30 mm	Polyurethane foam 2 110 mm	NORDTEX NATUR 15 mm	0.146628	0.0671453	0.696202	5.81359	0.457931	185.75	7.51359	80.6854	10.4968	0.275	77.7	67.71
	Concrete 70 mm	Hemp fibers 50 mm	Wood fiber panel.4 52 mm	NORDTEX THERM 40 mm	Polyester Fiber.140 mm	0.19613	0.0322765	0.558244	5.5751	0.164567	177.54	12.1911	77.0193	8.06481	0.252	77.7	32.71
	Concrete 90 mm	Polyurethane foam 1 90 mm	NORDTEX THERM 40 mm	Exfoliated vermiculite 2 mm	Polyurethane foam 2 50 mm	0.143726	0.0345918	0.425357	5.90917	0.240679	209.56	10.2083	81.7325	6.3243	0.272	77.7	73.0406
	Concrete 60 mm	NORDTEX SYSTEM 190 80 mm	Insulating polyurethane foam 30 mm	Insulating polyurethane foam 60 mm	Air (Cavity) 40 mm	0.16161	0.0518371	0.264734	5.35029	0.320754	150.44	9.68382	74.2845	4.35029	0.27	88.8	52.28
	Concrete 70 mm	NORDTEX CANNATHERM 60 mm	NORDTEX SYSTEM 270 40 mm	Wood fiber panel.2 80 mm	OSB (Oriented Strand Board) 18 mm	0.226099	0.0381993	2.13003	5.56859	0.168949	196.5	13.4042	76.8765	29.4058	0.268	77.7	57.96
	Concrete 100 mm	Kenaf fiber 60 mm	Flax fiber 60 mm	NORDTEX THERM 40 mm	NORDTEX NATUR 10 mm	0.222108	0.0794295	1.04667	5.96728	0.357617	233.5	8.62382	83.043	15.4807	0.27	77.7	51.82
	Concrete 70 mm	Wood wool 25 mm	Soft cellulose fibers panels 30 mm	NORDTEX PHALTEX 10 mm	NORDTEX SYSTEM 190 120 mm	0.232902	0.0465618	1.07366	5.64842	0.19992	189.925	12.9489	78.1244	15.1181	0.255	77.7	49.85
	Concrete 50 mm	OSB (Oriented Strand Board) 18 mm	Expanded polystyrene foam 100 mm	Polyurethane foam 2 70 mm	NORDTEX NATUR 15 mm	0.159125	0.0888938	0.693114	5.33686	0.558643	131.1	6.98791	74.3678	10.74	0.253	77.7	68.1
	Concrete 80 mm	NORDTEX THERM DRY 110 60 mm	Hemp fibers 80 mm	Flax fiber 40 mm	Polyethylene foam 5 mm	0.178242	0.0674986	0.375093	5.78886	0.378692	187.005	8.86217	80.4884	6.08178	0.265	77.7	33.6912
	Concrete 80 mm	Wood fiber panel.5 60 mm	Insulating polyurethane foam 70 mm	Air (Cavity) 45 mm	Cork panels expanded 10 mm	0.189556	0.0923908	0.342811	5.8111	0.487407	182.72	6.34007	80.6528	5.78549	0.265	77.7	53.21
	Concrete 70 mm	Rock wool 70 mm	NORDTEX THERM 30 mm	NORDTEX SYSTEM 270 60 mm	Expanded polystyrene foam 40 mm	0.188697	0.0306456	0.614465	5.59083	0.162407	178.9	12.1171	77.2211	8.83468	0.27	77.7	32.24
	Concrete 60 mm	Wood fiber panel.4 22 mm	Polyester Fiber.150 mm	Wood fiber panel.1 60 mm	NORDTEX UD 60 mm	0.219628	0.0369426	1.35443	5.41761	0.168205	171.54	13.5612	74.7584	18.8382	0.252	77.7	32.16
	Concrete 70 mm	NORDTEX PHALTEX 15 mm	Wood fiber panels flexible 80 mm	ERACLIT-L multiuso morbido 60 mm	Concrete 40 mm	0.241875	0.115703	5.64046	5.67309	0.47836	252.41	8.00344	79.4275	79.125	0.265	77.7	32.23
	Concrete 70 mm	Expanded polystyrene foam 50 mm	NORDTEX PHALTEX 19 mm	NORDTEX UD 35 mm	NORDTEX SYSTEM 190 100 mm	0.19747	0.0248185	1.06359	5.56338	0.125682	188.57	14.411	76.6193	14.6915	0.274	77.7	36.55
	Concrete 90 mm	NORDTEX FLEX 30 mm	NORDTEX SYSTEM DRY 140 100 mm	ERACLIT-L multiuso 20 mm	Air (Cavity) 35 mm	0.242647	0.0632895	0.848474	5.86533	0.260829	216.7	10.9232	81.5084	12.4708	0.275	88.8	30.3
	Concrete 70 mm	Granules of expanded perlite 15 mm	Kenaf fiber 20 mm	Wood fiber panel.3 140 mm	OSB (Oriented Strand Board) 22 mm	0.219268	0.0402725	2.24872	5.56436	0.183668	197.287	13.7163	76.8014	30.98	0.267	77.7	53.96
	Concrete 70 mm	Polyurethane foam 1 20 mm	ERACLIT-L multiuso morbido 40 mm	ERACLIT-L multiuso 60 mm	ERACLIT-L multiuso 80 mm	0.17582	0.030916	0.951185	5.58975	0.175839	179.12	13.2295	77.1244	13.2869	0.27	77.7	43.23
	Concrete 80 mm	NORDTEX FLEX 20 mm	ERACLIT-L multiuso morbido 40 mm	NORDTEX SPECIAL DRY 140 80 mm	Wood fiber hardboard 40 mm	0.209481	0.05122	0.959013	5.76928	0.24451	196.6	11.5102	79.9826	13.7586	0.26	77.7	33
	Concrete 60 mm	Granules of expanded perlite 20 mm	ERACLIT-L multiuso 100 mm	Wood fiber panel.4 52 mm	Wood wool 25 mm	0.216905	0.0406893	1.77917	5.31768	0.18759	173.515	14.0021	73.3448	24.5847	0.257	77.7	48.24
	Concrete 70 mm	Wood fiber panels flexible 60 mm	Air (Cavity) 15 mm	NORDTEX SPECIAL DRY 140 100 mm	Air (Cavity) 10 mm	0.223569	0.0727546	0.860518	5.60233	0.325423	170.97	10.0445	78.0353	12.8162	0.255	88.8	28.36
[truncated: 5,538 more rows]

## Sheet: thin precast walls.
from internal to external side	Layer 1	Layer 2	Layer 3	Layer 4	Layer 5	U	Y12	Y22	Y11	fd	Ms	∆t	k1	k2	d	Itaca	Cost
[truncated: 6,643 more rows]

[truncated: 1 more sheets: ultra-thin precast walls]
